# Supplementary material for: Striatal transcriptomic alterations immediately after short-term abstinence from methamphetamine self-administration in rats
Source: Mol Brain. 2025 Nov 4;18:82. doi: 10.1186/s13041-025-01249-z (PMC12584396; doi:10.1186/s13041-025-01249-z)
Supplement: Supplementary file 1 — Supplementary Material 1 [file 13041_2025_1249_MOESM1_ESM.xlsx]

## Sheet: Sheet1
Table S1. List of 1762 DEGs.

## Sheet: 1762
EntrezID	Symbols	M.S	MA12.S	MA24.S	P.Value	adj.P.Val	Name	S_1	S_2	S_3	S_4	M_1	M_2	M_3	M_4	MA12_1	MA12_2	MA12_3	MA12_4	MA24_1	MA24_2	MA24_3	MA24_4
58853	Nr4a3	2.7552	-0.97205	-1.1425	4.7307e-59	5.4497e-55	nuclear receptor subfamily 4, group A, member 3	3.28911	2.9556	3.51567	3.54895	5.94038	6.19245	6.16692	6.08401	3.08577	1.36094	2.05129	2.47776	1.40389	2.23695	1.5071	3.05741
25446	Fosl2	2.0478	-0.57177	-0.46312	9.0182e-53	5.1945e-49	FOS like 2, AP-1 transcription factor subunit	2.58284	1.69738	2.63332	2.198	4.19762	4.35484	4.44651	4.45274	2.15423	1.47735	1.34769	1.88901	1.74748	1.84512	1.77686	2.06214
29376	Irs2	0.94342	-0.37554	-0.59054	6.0019e-52	2.3047e-48	insulin receptor substrate 2	6.29912	6.07423	6.50026	6.14946	7.11024	7.21588	7.10355	7.38534	6.0714	5.90439	5.74523	5.81397	5.76115	5.40341	5.62283	5.87017
499839	RGD1564664	1.0734	-0.12349	-0.30966	7.432e-41	2.1404e-37	similar to LOC387763 protein	7.38005	7.11773	6.9944	7.04476	8.00769	8.0356	8.24901	8.51094	6.98427	6.8816	7.04469	7.15092	6.83015	6.78272	6.61542	7.06479
25129	Egr4	1.6646	-0.18101	-0.22479	3.5557e-35	8.1923e-32	early growth response 4	7.11598	6.70493	7.14372	7.19535	8.5823	8.30087	9.11753	8.74569	6.8009	6.31357	6.91044	7.29667	6.58756	6.9662	6.42518	7.20269
290541	Arhgef3	0.63949	-0.31726	-0.20476	4.5034e-32	8.6465e-29	Rho guanine nucleotide exchange factor 3	6.44866	6.52723	6.54638	6.58295	7.22512	7.14267	7.28993	6.99266	6.26794	6.0665	6.15553	6.3386	6.21168	6.2863	6.4803	6.3001
64626	Rem2	0.99747	-0.036474	0.12976	1.3007e-31	1.8729e-28	RRAD and GEM like GTPase 2	6.59957	6.52235	6.5278	6.51413	7.44081	7.30729	7.75658	7.61095	6.46591	6.27066	6.54221	6.7097	6.65022	6.76526	6.47944	6.77017
100360880	Fosb	1.2612	-0.42744	-0.53041	2.7785e-31	3.5564e-28	FosB proto-oncogene, AP-1 transcription factor subunit	4.85705	4.32592	4.09748	4.30395	5.31756	5.48854	5.96137	5.87297	4.16998	3.58766	3.86946	4.26884	4.1655	3.77971	3.89233	3.68433
498256	Ier5	1.0566	0.29839	0.089772	7.0095e-28	8.075e-25	immediate early response 5	6.07577	6.00247	5.77464	6.0758	6.88088	6.77433	7.25883	7.20313	6.33312	6.2795	6.19902	6.32607	6.05162	6.02016	5.95484	6.26264
298908	Kcnf1	0.61829	-0.05247	-0.59451	4.8171e-26	5.0448e-23	potassium voltage-gated channel modifier subfamily F member 1	6.40833	6.42116	6.77102	6.5118	6.94605	7.3225	7.05865	7.25751	6.59984	6.38387	6.52256	6.41652	6.05645	5.65029	5.89684	6.1182
689986	LOC689986	0.8252	0.013677	-0.1071	4.3175e-24	4.1448e-21	hypothetical protein LOC689986	5.88601	5.77667	6.29491	6.15045	6.86522	6.75994	6.9752	6.86177	6.16605	5.95044	5.92404	6.16653	6.04774	5.87988	5.9474	5.85664
289754	Xbp1	0.44299	-0.51599	-0.37715	3.0504e-21	2.7031e-18	X-box binding protein 1	7.08219	7.05155	7.26414	7.25172	7.30577	7.69079	7.7632	7.63468	6.70086	6.42141	6.74751	6.70809	6.68181	6.90862	6.59019	6.94398
314623	Midn	0.92327	0.19189	0.069578	2.4497e-20	2.0157e-17	midnolin	5.44818	5.24038	5.34486	5.21621	6.09448	6.30842	6.40973	6.11523	5.5061	5.55557	5.22122	5.70527	5.39857	5.24376	5.28428	5.58693
29667	Srsf5	-0.12316	0.5076	0.68037	1.7813e-18	1.368e-15	serine and arginine rich splicing factor 5	7.63558	7.48125	7.27207	7.47944	7.25428	7.19513	7.25773	7.64502	8.03472	8.07033	7.83388	7.97028	8.18866	8.23317	8.17648	8.00273
24517	Junb	1.4962	-0.066734	-0.14313	2.8953e-18	2.0846e-15	JunB proto-oncogene, AP-1 transcription factor subunit	8.07653	7.35433	7.22045	7.28478	9.03993	8.51419	9.16464	9.27046	7.16714	7.05648	7.15086	8.16198	6.98708	7.73607	7.48009	7.23128
24471	Hspb1	1.0377	-0.54577	-0.57048	9.265e-18	6.2784e-15	heat shock protein family B (small) member 1	3.67961	3.29765	3.70949	3.81852	4.39202	4.48775	5.02824	4.71366	2.5675	3.11358	3.6751	2.76452	2.82648	3.35303	2.74862	3.26008
361384	Dnajb1	0.50445	-0.27549	-0.24878	2.3677e-17	1.5154e-14	DnaJ heat shock protein family (Hsp40) member B1	6.54658	6.46842	6.66307	6.57555	7.06324	6.97051	7.36664	6.82308	6.35777	6.15481	6.18947	6.43997	6.2982	6.33721	6.26498	6.36365
315989	Manf	0.44455	-0.2701	-0.40227	6.9582e-17	4.2128e-14	mesencephalic astrocyte-derived neurotrophic factor	5.69805	5.73792	5.91946	5.77845	6.08261	6.34041	6.33325	6.14913	5.58653	5.29822	5.66204	5.49372	5.11177	5.46463	5.43185	5.50085
305549	Peli1	0.7037	-0.19497	-0.22347	7.314e-17	4.2128e-14	pellino E3 ubiquitin protein ligase 1	5.63454	5.56369	5.93952	6.1324	6.63044	6.47859	6.55512	6.49158	5.83395	5.43118	5.43191	5.81845	5.72642	5.37534	5.6166	5.70788
81813	Klf10	0.8855	0.019573	-0.34418	7.7103e-17	4.2296e-14	Kruppel-like factor 10	3.76118	3.94348	3.65916	4.21144	4.71918	4.53459	4.92917	4.96023	4.09863	3.75844	3.95311	3.88617	3.67146	3.5542	3.26148	3.73253
171109	Dusp5	1.501	-0.25782	-0.090856	2.2001e-16	1.152e-13	dual specificity phosphatase 5	3.41851	2.72595	2.59813	2.65673	3.7122	4.01936	4.82874	4.70152	2.16823	2.55888	2.58181	3.08521	2.71364	2.95824	2.55353	2.92887
24472	Hspa1a	1.882	-1.2115	-1.0106	3.4602e-16	1.6609e-13	heat shock 70kD protein 1A	0.301748	0.512955	1.81287	2.10232	2.89853	2.88361	4.23857	2.26551	-0.239851	0.532211	0.18803	0.185732	-0.632948	0.588217	0.648271	0.637639
26954	Rheb	0.32147	-0.21539	-0.30035	3.3266e-16	1.6609e-13	Ras homolog, mTORC1 binding	7.29254	7.30311	7.3322	7.37199	7.63395	7.64029	7.54769	7.75737	7.06088	7.04567	7.21205	7.11617	6.91554	7.16577	7.03738	6.96997
54705	Pdp1	0.7225	0.040453	-0.22133	3.6075e-16	1.6624e-13	pyruvate dehyrogenase phosphatase catalytic subunit 1	7.23825	7.11341	7.45447	7.56081	8.1623	8.05528	8.07205	8.00582	7.62877	6.9796	7.31402	7.56367	7.07821	7.25848	7.17687	6.99797
313811	Dnajb5	0.80408	0.19277	0.041181	6.3524e-16	2.8146e-13	DnaJ heat shock protein family (Hsp40) member B5	7.01855	6.91554	7.04264	7.07185	7.66395	7.62918	8.04959	7.8866	7.25508	6.97664	7.23823	7.33157	6.92243	7.18813	6.81582	7.24795
25204	Pcsk1	0.96332	-0.18656	-0.63722	2.9127e-15	1.2428e-12	proprotein convertase subtilisin/kexin type 1	3.05041	3.01237	3.47098	3.85812	4.28685	4.45889	3.8391	4.69847	3.34203	3.15612	3.21464	3.09509	2.66389	2.45377	2.91029	2.94941
287925	Pkp2	1.408	-0.67224	-0.46667	1.5416e-14	6.3428e-12	plakophilin 2	2.07516	1.20733	1.81287	2.03481	3.3074	2.49881	3.49413	3.40302	1.26916	0.694941	1.00848	1.52969	1.54249	0.895398	0.648271	1.96462
84410	Klf5	0.4279	-0.52601	-0.66706	2.6879e-14	1.0677e-11	Kruppel-like factor 5	5.19403	4.55018	5.27602	4.9809	5.47773	5.61162	5.03341	5.61601	4.74036	4.51461	4.21652	4.47965	4.34354	4.33311	4.25948	4.493
315134	Josd1	0.28044	-0.22558	-0.24064	6.5491e-14	2.5148e-11	Josephin domain containing 1	6.83222	6.82138	7.01622	6.90879	7.12557	7.1617	7.26489	7.15443	6.59725	6.65811	6.70792	6.72091	6.68805	6.59546	6.63175	6.7075
24253	Cebpb	0.60662	-0.7109	-0.236	1.3523e-13	4.8681e-11	CCAAT/enhancer binding protein beta	5.52204	5.24236	5.20567	5.15592	5.83112	5.37814	6.15867	6.08985	4.24789	4.31631	4.65164	4.98381	4.87867	5.28772	4.73861	5.23206
63840	Per2	0.61882	-0.97061	-0.0086607	1.351e-13	4.8681e-11	period circadian regulator 2	5.75736	5.65566	6.17167	6.16434	6.58832	6.52264	6.65821	6.5264	5.18985	4.77787	4.58909	5.27862	5.45671	6.31152	5.31349	6.38924
310395	Noct	0.43545	-0.23004	-0.29938	3.2117e-13	1.1212e-10	nocturnin	5.40979	5.1941	5.36941	5.29045	5.8064	5.53689	5.85888	5.7923	4.9696	4.96696	5.02468	5.36283	4.9489	5.10325	4.93931	5.07738
313838	Cdc42ep3	0.6123	-0.1819	-0.28928	4.4942e-13	1.5227e-10	CDC42 effector protein 3	5.09828	4.68434	4.98279	4.70231	5.6189	5.45321	5.38418	5.48938	4.58458	4.68408	4.49917	4.97581	4.76292	4.72933	4.52552	4.27845
287523	Dph1	0.25751	0.42898	0.68724	1.0393e-12	3.3258e-10	diphthamide biosynthesis 1	4.82239	4.60042	4.7568	4.84216	5.02907	4.93457	5.10386	4.99297	5.13385	5.18808	5.11221	5.31078	5.41521	5.49266	5.43363	5.43865
140942	Ddit4	0.49513	-0.46314	-0.095178	1.1145e-12	3.4702e-10	DNA-damage-inducible transcript 4	7.34995	7.49833	7.32145	7.35911	7.86663	7.62196	8.2019	7.76066	6.6655	6.80569	6.8018	7.32161	7.313	7.38923	7.10297	7.33345
498404	Ccdc117	0.51222	-0.2871	-0.41324	1.1491e-12	3.4836e-10	coiled-coil domain containing 117	4.1632	4.13886	4.1348	4.21906	4.82141	4.66664	4.86686	4.27987	3.89471	3.97985	3.71825	3.90315	3.81968	3.75814	3.8182	3.59591
293996	Pdzd7	0.64555	0.60691	1.4407	1.6528e-12	4.8821e-10	PDZ domain containing 7	2.55496	2.32405	1.79226	2.30216	2.72058	2.89323	2.83022	3.1586	2.68907	3.19744	2.63907	2.88332	3.62541	3.74723	3.4833	3.92109
25617	Hspa5	0.49953	-0.2684	-0.42606	2.2412e-12	6.4547e-10	heat shock protein family A (Hsp70) member 5	8.41234	8.20111	8.84207	8.86778	8.96344	9.29198	9.02589	9.12853	8.24014	8.07334	8.56815	8.43037	8.06713	8.21448	8.05089	8.3733
116547	S100a8	-1.1738	-4.0171	-5.0815	2.7306e-12	7.6722e-10	S100 calcium binding protein A8	-0.0801229	0.346305	-0.934366	0.673473	-0.903913	-1.25293	-1.1877	-0.79338	-3.94029	-3.21195	-3.7816	-3.51471	-3.90597	-5.29443	-3.64941	-5.19525
299757	Nts	0.4149	0.40315	-1.1353	2.9634e-12	8.1283e-10	neurotensin	3.44913	4.08253	3.87053	3.21716	4.0679	3.59919	4.02695	4.57752	4.42457	4.31943	3.85985	3.63165	2.54799	2.66558	2.40225	2.61853
363517	Plxnb3	-0.083862	0.47949	0.60753	6.6699e-12	1.7869e-09	plexin B3	5.08615	5.18178	4.89127	5.07001	5.09716	4.97589	5.08656	4.71668	5.78365	5.25973	5.50612	5.563	5.72763	5.72447	5.59931	5.61452
29131	Cartpt	-1.7476	-2.245	-2.8139	1.4449e-11	3.783e-09	CART prepropeptide	5.12697	4.27269	4.8294	3.66513	2.10465	3.2558	1.6736	3.51127	2.45774	3.28311	1.23335	1.34327	1.47486	1.33493	1.20857	2.59265
66022	Kcns2	0.068033	0.68353	-0.40946	1.5198e-11	3.8906e-09	potassium voltage-gated channel, modifier subfamily S, member 2	4.34512	4.4303	4.91291	4.51684	4.51595	4.72973	4.7208	4.57086	5.252	5.17607	5.36391	5.20981	4.54112	3.59127	4.12098	4.22471
307799	Pard6a	0.5909	-0.28779	-0.14759	2.8541e-11	7.1477e-09	par-6 family cell polarity regulator alpha	4.52474	4.39515	4.2639	4.5774	4.95051	5.01165	5.372	4.73763	4.2179	4.03027	3.97106	4.38213	4.25222	4.29241	4.26348	4.38029
79240	Nr4a1	1.9109	0.16308	0.022686	3.3335e-11	8.1705e-09	nuclear receptor subfamily 4, group A, member 1	7.25838	6.04731	5.5506	6.08313	8.28673	8.16008	8.36189	8.35697	6.23754	5.46401	5.86286	7.61565	6.2518	6.87205	6.35481	5.99889
114490	Cited2	0.6419	-0.059833	0.052724	3.4789e-11	8.3493e-09	Cbp/p300-interacting transactivator, with Glu/Asp-rich carboxy-terminal domain, 2	5.97549	5.71673	6.00143	5.84401	6.67495	6.27017	6.73315	6.39409	5.98699	5.78749	5.84472	5.67594	6.00642	6.08874	5.97691	5.65572
500717	RGD1566401	0.69231	0.44972	1.381	4.1733e-11	9.8114e-09	similar to GTL2, imprinted maternally expressed untranslated	8.44759	7.84972	8.27613	8.42579	8.38358	9.08253	9.22219	9.02261	8.67173	8.80437	8.05169	9.14149	9.25301	9.99404	9.37475	9.84423
114090	Egr2	2.4442	0.35271	-0.13536	5.8492e-11	1.3476e-08	early growth response 2	4.29122	2.84534	2.43487	3.14696	6.03301	5.01826	5.4819	6.32556	3.3108	2.37901	2.99538	4.87331	1.83999	3.9979	2.99925	3.29259
60587	Dusp4	1.3916	0.3764	0.25289	1.0429e-10	2.3239e-08	dual specificity phosphatase 4	1.86417	1.65046	2.15713	2.42589	2.99379	3.60505	3.31904	3.74799	2.5246	2.35487	2.08465	2.70123	2.32285	2.15678	2.09655	2.60565
257646	Frmd6	0.60242	-0.018137	0.13091	1.049e-10	2.3239e-08	FERM domain containing 6	5.75123	5.76157	5.90394	6.17516	6.62673	6.39644	6.48896	6.52382	6.01342	5.71464	5.79016	6.02251	5.89763	6.08982	6.13468	6.02815
24248	Cat	-1.0267	0.068571	-0.59934	1.1101e-10	2.4129e-08	catalase	5.00605	4.92512	5.44233	5.31377	4.14878	4.20458	4.07283	4.21731	5.63525	5.29505	5.13229	4.84431	3.95822	4.61697	4.97386	4.63606
81633	Acta2	0.555	-0.32023	-0.67082	1.1715e-10	2.4993e-08	actin alpha 2, smooth muscle	4.52833	4.87242	4.04618	4.15294	5.03132	5.12211	5.07408	4.70152	3.82569	4.40129	4.32169	3.81022	3.39477	3.68571	3.93806	3.98217
25123	Tagln	0.33207	-0.31537	-0.71247	1.965e-10	4.1158e-08	transgelin	5.02904	5.2659	4.6463	4.74254	5.43933	5.04655	5.56452	4.95257	4.42457	4.94893	4.6207	4.44143	4.17618	4.28866	4.26348	4.18629
29380	Phlda1	0.59324	0.049489	-0.012208	2.0397e-10	4.196e-08	pleckstrin homology-like domain, family A, member 1	6.1311	5.62868	6.03581	5.97134	6.39158	6.51565	6.54791	6.71328	5.99684	5.90543	5.96604	6.13575	5.8803	6.08333	5.77336	6.00871
499390	Clasrp	0.41801	0.19958	0.96211	2.3538e-10	4.7571e-08	CLK4-associating serine/arginine rich protein	5.96096	5.68215	5.62824	5.72592	5.74748	6.15896	6.56764	6.10028	5.85358	6.15131	5.63836	6.11526	6.50307	6.92927	6.44906	6.91621
171443	Slc12a9	-0.18742	0.30548	0.47118	3.8322e-10	7.6116e-08	solute carrier family 12, member 9	4.71626	4.62186	4.58471	4.87148	4.44017	4.51604	4.63503	4.46715	4.7978	5.08909	5.11423	5.01277	5.21211	5.07299	5.20338	5.20242
60444	Kcnt1	0.33364	0.25856	0.77467	3.9242e-10	7.6623e-08	potassium sodium-activated channel subfamily T member 1	7.17841	7.0219	7.27995	7.20305	7.25139	7.56029	7.79549	7.36337	7.30467	7.3634	7.3354	7.69251	7.8524	8.13433	7.7463	8.0295
690489	Cys1	0.29269	-0.74441	-0.24041	4.6899e-10	9.0047e-08	cystin 1	4.14461	4.40579	4.43653	4.34285	4.34582	4.60652	4.89835	4.62005	3.15774	3.67314	3.65303	3.82217	3.82874	4.28489	4.02066	4.21626
287422	Per1	0.74026	-0.34236	0.14931	4.8395e-10	9.1395e-08	period circadian regulator 1	6.53235	6.3541	6.66661	6.50402	7.31087	7.23444	7.39651	7.07375	6.29133	6.02598	5.52294	6.64306	6.53386	6.92383	6.2759	6.84743
84550	Slc24a2	-0.66702	0.12864	-0.73649	5.2677e-10	9.7877e-08	solute carrier family 24 member 2	8.18624	8.34135	8.77373	8.66417	7.54789	8.17025	7.60173	7.96262	8.75385	8.57587	8.70096	8.51423	7.54816	7.50019	8.26136	7.64926
301035	Lrrfip2	0.58134	-0.033965	0.026941	5.7548e-10	1.0359e-07	LRR binding FLII interacting protein 2	4.57419	4.67557	4.68873	4.76094	5.11422	5.30797	5.372	5.22687	4.69995	4.72233	4.42623	4.70285	4.52449	4.84385	4.62827	4.80052
64440	Syt4	0.057896	-0.37946	-0.42803	5.6878e-10	1.0359e-07	synaptotagmin 4	8.00041	7.78467	8.07193	8.01291	8.09165	8.08049	7.81174	8.11279	7.66966	7.57612	7.53676	7.58223	7.4536	7.66104	7.63155	7.41185
25620	Crem	0.60352	0.068974	-0.17624	6.457e-10	1.1444e-07	cAMP responsive element modulator	4.32875	4.68434	4.38584	4.47606	5.02457	5.03356	5.05134	5.19909	4.51229	4.36548	4.76658	4.50581	4.29534	4.52416	4.31059	4.02149
680945	Sdf2l1	0.60199	-0.27852	-0.40788	6.6464e-10	1.1601e-07	stromal cell-derived factor 2-like 1	4.61526	4.90527	5.03855	5.13391	5.21255	5.44179	5.91314	5.49817	4.74738	4.42757	4.94292	4.44915	4.27228	4.77032	4.1729	4.79485
288475	Nptx2	0.83472	-0.23345	0.054316	6.8173e-10	1.1722e-07	neuronal pentraxin 2	5.32772	5.161	5.23651	4.56549	5.73098	5.95939	6.19946	5.80653	5.01488	4.42177	5.30321	4.55318	5.4257	4.98982	5.13086	5.02996
266769	Gpr3	1.46	-0.048315	-0.28877	7.3924e-10	1.2524e-07	G protein-coupled receptor 3	2.2064	0.708875	1.24317	1.85078	2.65214	2.82452	3.3525	3.30214	1.6143	0.973917	1.5523	1.95561	0.812852	0.895398	1.53381	1.81598
54323	Arc	1.7985	0.41176	0.20868	9.2704e-10	1.5478e-07	activity-regulated cytoskeleton-associated protein	7.89698	6.9143	6.28941	6.68831	8.92905	8.31324	8.97495	9.15589	6.81766	6.88266	7.15725	8.43159	6.83859	7.69373	7.4818	6.95545
24516	Jun	0.37844	-0.20368	-0.26298	1.2573e-09	2.0691e-07	Jun proto-oncogene, AP-1 transcription factor subunit	6.2478	6.12552	6.14245	5.95203	6.74645	6.16294	6.57297	6.45229	5.91198	5.73466	6.04336	5.9617	5.88139	5.80558	5.78452	5.95259
298301	Mroh7	0.4337	0.30354	1.1389	1.3047e-09	2.1169e-07	maestro heat-like repeat family member 7	2.72723	2.8965	2.99073	2.94112	3.03916	3.27064	3.76028	3.13172	3.45489	3.20421	2.7781	3.26227	3.79216	4.07408	4.2189	4.00687
315447	Chordc1	0.36693	-0.24454	-0.42058	1.6713e-09	2.6741e-07	cysteine and histidine rich domain containing 1	5.45197	5.38354	5.76409	5.902	6.04195	6.01221	6.05071	5.92739	5.53477	5.04449	5.49995	5.46162	5.21729	5.43094	5.25447	4.94046
314627	Plk5	0.8382	0.032491	0.84949	2.0688e-09	3.2647e-07	polo-like kinase 5	5.57332	4.95921	4.96449	4.78681	5.66015	5.87089	6.44893	5.62407	4.89996	5.11628	5.13029	5.36079	5.58388	6.08007	6.11712	5.96903
292892	Irf3	0.48338	0.20576	0.85387	2.6479e-09	4.0672e-07	interferon regulatory factor 3	4.99831	4.60658	4.55443	4.80719	5.02457	5.1763	5.58049	5.09391	5.01099	4.94691	4.74588	5.10368	5.37248	5.81997	5.3886	5.77988
25265	P2ry1	-0.33635	-0.86131	-1.0821	2.6456e-09	4.0672e-07	purinergic receptor P2Y1	4.91028	4.41634	5.51331	5.07632	4.76851	4.97136	4.34628	4.62327	4.46485	4.24255	4.01065	3.89185	3.76881	3.9979	3.91283	4.10625
64475	P4ha1	0.26027	-0.33298	-0.24709	2.805e-09	4.2518e-07	prolyl 4-hydroxylase subunit alpha 1	5.56111	5.63623	5.73873	5.89606	5.81816	6.01991	6.07596	5.97228	5.33971	5.24994	5.35881	5.56478	5.29289	5.51534	5.55761	5.49212
24330	Egr1	1.0172	0.28402	0.12923	3.193e-09	4.777e-07	early growth response 1	6.88426	6.16779	6.58358	6.69925	7.83932	7.31358	7.50509	7.77593	6.81654	6.54127	6.54745	7.45468	6.3898	6.94785	6.76598	6.78453
29308	Arl4a	-0.42037	-0.05569	-0.81601	3.5508e-09	5.2443e-07	ADP-ribosylation factor like GTPase 4A	4.54968	4.79903	4.4919	4.36363	4.04139	4.20458	4.16044	4.14746	4.80454	4.49817	4.20519	4.43755	3.88628	3.76357	3.72852	3.57624
291445	Megf10	-0.16118	0.77586	0.15151	4.1703e-09	6.0812e-07	multiple EGF-like domains 10	4.1115	4.21339	4.11003	4.34633	4.14048	4.28714	3.7665	3.89379	4.93315	4.85522	5.20614	4.87331	4.71731	3.81148	4.43628	4.28655
85430	Herpud1	0.17498	-0.33707	-0.23762	4.5595e-09	6.4417e-07	homocysteine inducible ER protein with ubiquitin like domain 1	5.98205	6.06754	6.04564	6.02234	6.29202	6.15597	6.28858	6.0711	5.72445	5.60887	5.57229	5.8538	5.70198	5.82646	5.73501	5.89949
60450	Matk	0.40184	-0.09972	0.69864	4.5525e-09	6.4417e-07	megakaryocyte-associated tyrosine kinase	7.47934	7.23914	7.12736	7.39025	7.47216	7.61653	8.06702	7.64224	6.94668	7.33282	7.04204	7.47799	7.70152	8.27436	7.84027	8.16491
445541	Repin1	0.26621	-0.012754	0.73537	4.6411e-09	6.4417e-07	replication initiator 1	5.81138	5.83685	5.70605	5.83908	5.63081	6.03736	6.40077	6.09333	5.67381	5.84604	5.67442	5.93582	6.25264	6.71085	6.29847	6.79663
316085	Trak1	0.30293	-0.15317	-0.13871	4.6054e-09	6.4417e-07	trafficking kinesin protein 1	7.27983	7.3557	7.17739	7.28296	7.45928	7.59238	7.67587	7.57772	7.03484	7.16287	7.24239	7.037	7.08059	7.10405	7.08671	7.26751
309527	Ch25h	-0.53388	-1.6708	-2.0457	5.6849e-09	7.7964e-07	cholesterol 25-hydroxylase	3.18382	3.05802	1.35982	2.08573	2.50467	1.45403	1.98223	2.12719	1.01391	0.973917	0.564178	1.12915	0.984804	0.895398	-0.0249183	0.0901512
291005	Gadd45g	0.9389	0.3811	-0.20394	5.9518e-09	8.0664e-07	growth arrest and DNA-damage-inducible, gamma	5.08859	4.74142	4.4726	3.86785	5.70165	5.12416	5.83836	5.417	4.79103	5.11628	4.83679	5.17063	4.14388	4.55263	4.66196	4.18629
294283	Rgl2	0.39752	-0.02672	0.54633	6.1185e-09	8.196e-07	ral guanine nucleotide dissociation stimulator-like 2	5.73269	5.58724	5.35719	5.50986	5.8843	5.92464	6.1937	5.7634	5.41506	5.51256	5.63696	5.5306	6.03214	6.16859	5.88132	6.282
293524	Bag3	0.7132	-0.19702	-0.040248	6.3449e-09	8.3061e-07	BAG cochaperone 3	4.23523	4.35913	4.37202	4.51684	5.13527	4.8482	5.50811	4.73466	3.94439	3.87763	4.50226	4.30334	4.30835	4.28111	4.22301	4.51038
362261	Lpin3	0.5737	0.20271	1.0533	6.284e-09	8.3061e-07	lipin 3	4.8909	4.35181	4.57267	4.89309	4.6536	5.30076	5.56452	5.40208	4.8023	4.94287	4.53582	5.22564	5.38942	6.05042	5.62594	5.84161
297942	Pnisr	0.033352	0.47232	0.73969	6.5462e-09	8.4733e-07	PNN interacting serine and arginine rich protein	6.60723	6.12338	6.40251	6.66128	6.28073	6.51097	6.39877	6.75425	7.1754	6.95973	6.51723	7.01179	6.93769	7.42304	7.22532	7.18602
287766	Cep95	0.00014421	0.17533	0.75329	6.6867e-09	8.5589e-07	centrosomal protein 95	3.83838	3.48314	3.71498	3.99318	3.58947	3.72839	3.7665	3.97165	4.10592	3.93169	3.77043	3.94745	4.37171	4.67855	4.63136	4.38029
25341	Tnfrsf11b	-0.8742	-0.16491	-0.12239	7.5174e-09	9.5166e-07	TNF receptor superfamily member 11B	4.08737	4.38085	3.93306	4.16877	3.40767	3.18709	3.03984	3.44001	4.02357	4.15787	3.9395	3.79211	4.14025	3.93679	4.12098	3.90015
362520	Fktn	-0.661	0.11066	-0.68388	7.783e-09	9.7457e-07	fukutin	5.13875	5.25025	5.56282	5.32971	4.66522	4.95078	4.02695	4.86006	5.64655	5.41668	5.54258	5.09139	4.81627	4.46879	4.81139	4.43956
29481	Rgs9	0.14822	0.31223	0.64631	9.7536e-09	1.2082e-06	regulator of G-protein signaling 9	9.45356	9.33087	9.30591	9.55569	9.44234	9.44297	9.85802	9.46451	9.46206	9.63303	9.8287	9.93955	9.97288	10.187	10.0275	10.0492
363630	Kdm6b	0.64767	0.10933	0.19205	1.0687e-08	1.3097e-06	lysine demethylase 6B	5.28169	5.19818	5.24602	4.93766	5.53745	5.8138	6.03405	5.84979	5.17605	5.48223	5.10206	5.33183	5.29125	5.41552	5.32882	5.41485
299569	Akap8l	0.40862	0.033359	0.59891	1.117e-08	1.3545e-06	A-kinase anchoring protein 8 like	6.69446	6.43766	6.51763	6.62731	6.61179	7.01689	7.25828	6.96627	6.63367	6.61046	6.47304	6.69759	7.02107	7.39535	7.03036	7.2059
84583	Rgs2	0.50106	-0.01498	-0.13217	1.1838e-08	1.4205e-06	regulator of G-protein signaling 2	6.67274	6.38578	6.55328	6.52647	7.05774	6.95164	7.0018	7.1382	6.69361	6.2779	6.26143	6.78412	6.25768	6.5985	6.41803	6.32684
29527	Ptgs2	1.0011	-0.26842	-0.054314	1.257e-08	1.4929e-06	prostaglandin-endoperoxide synthase 2	2.58284	2.64448	2.39442	2.57592	3.41458	3.47659	3.62993	3.66917	2.41139	1.31161	2.36815	2.72688	2.71364	2.1402	2.78244	2.23938
313785	Icam5	0.10536	-0.40443	0.10544	1.2917e-08	1.5184e-06	intercellular adhesion molecule 5	8.80761	8.55586	8.90356	8.57953	8.67414	8.88263	8.90109	8.8298	8.27413	8.30444	8.27041	8.40651	8.74695	8.77796	8.7673	8.99264
295588	Rnd3	0.92837	0.3722	-0.1268	1.3563e-08	1.5783e-06	Rho family GTPase 3	4.12104	4.22545	4.09328	4.17663	5.38237	4.71896	5.03598	5.11694	4.64842	5.02359	4.16677	4.04244	3.83775	4.05209	4.41488	3.70863
29190	Pdyn	0.20314	0.3457	-0.22733	1.6363e-08	1.885e-06	prodynorphin	8.51516	8.52123	8.62996	8.4385	8.57288	8.69981	8.78891	8.84781	8.86202	8.66664	8.91704	9.02582	8.52475	8.29511	8.14379	8.20816
298019	Ctnnal1	0.064894	0.03779	0.63744	1.721e-08	1.963e-06	catenin alpha-like 1	5.24508	4.95921	5.02315	5.26857	5.04696	5.17826	5.18037	5.3583	5.29572	5.28869	4.91073	5.13993	5.57583	6.00535	5.9007	5.53012
114108	Pdlim3	1.0091	-0.10935	0.23847	1.9551e-08	2.2081e-06	PDZ and LIM domain 3	3.13758	3.04901	2.76607	3.75177	4.27173	4.574	3.77886	4.18717	3.09313	3.09912	2.99538	3.26227	3.7782	3.3092	3.10102	3.56297
685826	Rprml	0.32807	-0.25203	-0.015585	2.2289e-08	2.493e-06	reprimo-like	7.14607	7.02248	7.01456	7.2743	7.28143	7.40423	7.62758	7.45161	6.74942	6.81899	6.92317	6.96541	7.05572	7.14202	6.92708	7.26546
170900	Rbm14	0.26296	-0.22418	-0.2923	2.3446e-08	2.5971e-06	RNA binding motif protein 14	5.63454	5.55576	5.74545	5.69482	5.88181	6.01551	5.73275	6.0377	5.3551	5.40202	5.38247	5.59469	5.22246	5.27258	5.38126	5.57211
289595	Nfxl1	-0.16726	0.26847	0.77715	2.5321e-08	2.778e-06	nuclear transcription factor, X-box binding-like 1	4.37732	3.79499	4.14296	3.99762	3.99609	3.74972	3.97955	3.96659	4.45917	4.57072	3.7341	4.53151	4.75581	5.15369	4.70961	4.81458
83567	Mchr1	0.15779	-0.59733	-0.50979	2.707e-08	2.9419e-06	melanin-concentrating hormone receptor 1	5.0009	4.26103	5.06456	4.96739	4.8649	4.99165	5.17337	5.0152	4.00808	4.50915	4.22777	4.25127	4.33403	4.40775	4.35247	4.2946
170538	Prkcd	-0.48022	0.66945	-0.27385	2.9703e-08	3.1979e-06	protein kinase C, delta	4.37333	4.64897	4.61143	4.29316	3.96821	3.87636	3.72878	4.38226	5.69935	5.3388	4.30763	4.93238	4.31159	4.07844	4.07169	4.3765
502727	RGD1563349	-0.51371	0.13985	-0.28247	3.3781e-08	3.6033e-06	similar to RIKEN cDNA 9330182L06	6.21922	6.30572	6.46407	6.52724	5.91991	6.02429	5.42013	6.03408	6.53646	6.4735	6.57486	6.51089	6.17396	5.94934	6.28674	5.97028
360903	Fgfrl1	-0.25726	0.53789	0.3353	3.4532e-08	3.6496e-06	fibroblast growth factor receptor-like 1	3.94426	4.19307	3.78445	3.88712	3.63155	3.65679	3.7972	3.7242	4.19755	4.58895	4.74848	4.39419	4.38405	4.22324	4.13413	4.41762
360734	Dnajb11	0.27738	-0.17704	-0.11383	3.6888e-08	3.8632e-06	DnaJ heat shock protein family (Hsp40) member B11	6.06839	6.06083	6.16767	6.28365	6.42956	6.44138	6.45856	6.37224	5.91406	5.89814	6.0665	6.00296	6.05837	6.08658	5.92739	6.06037
294103	Papss2	0.018704	0.7605	-0.063382	3.9387e-08	4.0877e-06	3'-phosphoadenosine 5'-phosphosulfate synthase 2	3.67961	3.76226	3.6129	3.71988	4.03692	3.55746	3.30202	3.84497	4.48177	4.39538	4.53582	4.39818	3.14207	3.72516	3.83977	3.73253
361332	Adamts19	0.43979	0.41835	1.1742	4.5795e-08	4.7015e-06	ADAM metallopeptidase with thrombospondin type 1 motif, 19	3.37134	2.80306	3.47745	2.41266	3.34401	3.56349	3.39325	3.73018	3.25282	3.68287	3.34425	3.65187	4.46181	4.30363	4.30672	3.85187
307642	Cfap20	0.24594	-0.23668	-0.14173	4.6525e-08	4.7015e-06	cilia and flagella associated protein 20	6.36081	6.20885	6.10951	6.29361	6.42871	6.51798	6.52975	6.48894	6.08992	6.0135	5.83373	6.08583	6.05741	6.21683	6.10603	6.02935
246771	Slc25a25	0.95608	0.065103	0.18722	4.6404e-08	4.7015e-06	solute carrier family 25 member 25	7.33466	6.83521	6.62205	6.67174	8.01764	7.64492	7.98773	7.71574	6.89234	6.61746	6.46039	7.59316	7.01909	7.31452	7.05478	6.90771
297960	Rragd	-0.25703	0.14803	-0.47962	4.9496e-08	4.9582e-06	Ras-related GTP binding D	5.51663	5.50885	5.87483	5.5722	5.28403	5.55367	5.18734	5.4244	5.88573	5.83299	5.73213	5.6308	5.13204	4.9782	5.35715	5.09592
53949	Chrm5	0.9812	-0.88348	-2.3741	5.196e-08	5.1602e-06	cholinergic receptor, muscarinic 5	-0.480661	-0.513518	1.51881	0.75963	1.21156	1.4278	0.788055	2.33	0.256107	-0.107613	-1.2791	-0.455814	-2.0315	-2.1245	-0.71081	-2.87332
192254	Grasp	0.52861	-0.054883	-0.00098082	5.6934e-08	5.5798e-06	general receptor for phosphoinositides 1 associated scaffold protein	6.51799	6.49688	6.73435	6.80624	6.85256	7.19075	7.3193	7.28826	6.54453	6.37113	6.66721	6.75325	6.77381	6.4567	6.51172	6.80228
297595	P3h3	0.42082	0.15818	0.85719	5.7154e-08	5.5798e-06	prolyl 3-hydroxylase 3	5.44629	5.02507	5.12143	5.32265	5.45615	5.60579	5.9573	5.56668	5.52391	5.62157	4.85624	5.46543	5.77761	6.3363	5.92865	6.26469
24782	Slc9a1	-0.10957	0.30445	0.29915	5.878e-08	5.6903e-06	solute carrier family 9 member A1	6.7416	6.77154	6.68769	6.62516	6.57143	6.61417	6.63461	6.57044	6.86303	7.10071	7.12605	6.94028	7.1286	6.88642	6.88165	7.10939
361714	Rasgrp2	0.099671	0.12865	0.53876	6.0663e-08	5.8237e-06	RAS guanyl releasing protein 2	7.87566	7.77171	7.77873	7.85216	7.93184	7.83532	8.14486	7.73596	7.73846	7.89958	8.04667	8.08629	8.18315	8.48375	8.32034	8.4308
299196	Abcd4	0.35011	0.39629	0.92324	6.8748e-08	6.5453e-06	ATP binding cassette subfamily D member 4	3.08005	3.0308	3.20079	3.36878	3.40074	3.47018	3.48661	3.73018	3.37863	3.63354	3.38498	3.85161	3.83325	4.22717	4.23527	4.06919
64456	Spon1	-0.35614	0.17722	-0.31981	6.9598e-08	6.5719e-06	spondin 1	6.26404	6.29812	6.42444	6.05038	5.87307	6.01221	5.74225	5.99234	6.66796	6.36887	6.28135	6.42144	6.13432	5.80163	5.9071	5.91654
117855	Sf1	0.3189	-0.21323	0.081248	7.1522e-08	6.6987e-06	splicing factor 1	7.91526	7.69972	7.98407	8.01401	8.15588	8.23952	8.31679	8.19219	7.61574	7.67573	7.70037	7.78469	7.87826	8.09615	7.83525	8.12654
29149	Strn	-0.27757	0.47299	0.024529	7.7508e-08	7.2007e-06	striatin	7.57484	7.71584	8.11016	8.03521	7.6428	7.75682	7.33194	7.62828	8.26622	8.27096	8.41572	8.43451	8.13672	7.51434	8.02464	7.8517
24916	Rnf112	0.21706	0.071616	0.5145	8.0363e-08	7.3474e-06	ring finger protein 112	7.72977	7.48293	7.5755	7.39615	7.57779	7.77352	7.89179	7.81236	7.45863	7.67786	7.61804	7.7239	7.94096	8.2023	8.00179	8.1041
501099	Srf	0.349	-0.20058	-0.0283	7.9999e-08	7.3474e-06	serum response factor	7.44177	7.4253	7.59757	7.45665	7.71796	7.8499	7.93315	7.81518	7.15313	7.24769	7.39686	7.31792	7.41615	7.32694	7.2909	7.73715
308519	Dpy19l3	-0.22394	0.17702	-0.34062	8.1241e-08	7.3692e-06	dpy-19 like C-mannosyltransferase 3	8.12237	8.17958	8.25581	8.21347	7.70254	8.05608	7.91961	8.16095	8.38436	8.35039	8.3329	8.41393	7.78039	7.71837	8.05435	7.83697
65028	Dnaja1	0.18969	-0.13603	-0.2984	8.6937e-08	7.7104e-06	DnaJ heat shock protein family (Hsp40) member A1	8.21825	8.08928	8.35642	8.43175	8.50133	8.49576	8.40787	8.47151	8.22032	8.06289	8.07392	8.21137	7.96221	8.07067	8.00448	7.8824
282824	Elavl3	-0.60894	0.060182	-0.45237	8.7009e-08	7.7104e-06	ELAV like RNA binding protein 3	6.07086	6.23194	6.58583	6.45886	5.62784	5.92464	5.63418	5.76048	6.61142	6.56185	6.3524	6.04944	5.73729	5.62667	6.04233	6.13062
290639	Fcho1	0.47636	0.22094	0.89627	8.6345e-08	7.7104e-06	FCH and mu domain containing endocytic adaptor 1	7.08889	6.79802	6.73232	7.04369	6.83144	7.41512	7.79966	7.39527	6.88493	7.20822	7.1074	7.34094	7.53853	8.05665	7.54514	8.04956
308445	Cyp2s1	0.87252	-0.16676	0.091183	9.0212e-08	7.873e-06	cytochrome P450, family 2, subfamily s, polypeptide 1	3.71783	3.58646	3.73671	3.76745	3.97756	4.49092	5.1014	4.51648	3.59628	3.25728	3.82079	3.41208	3.34512	3.97002	4.03942	3.73253
252855	Sfpq	0.27272	-0.15284	-0.3409	8.9726e-08	7.873e-06	splicing factor proline and glutamine rich	7.33722	6.96192	7.41204	7.4909	7.6428	7.68907	7.49202	7.51366	7.26	7.04756	6.98686	7.32476	6.91448	6.89262	6.93399	7.1393
360230	Stk40	0.5795	0.12295	0.24356	9.5196e-08	8.2455e-06	serine/threonine kinase 40	5.65109	5.74492	5.55672	5.66163	6.03972	6.15796	6.55691	6.12889	5.75841	5.86753	5.76465	5.71491	5.73969	5.96237	5.86563	6.01359
29657	Arntl	0.2188	0.54597	-0.065029	9.6036e-08	8.2562e-06	aryl hydrocarbon receptor nuclear translocator-like	5.32153	5.20022	5.25169	5.53756	5.27268	5.7727	5.47432	5.64165	5.88148	5.66886	5.94235	6.00689	5.41671	5.25536	5.28625	5.09592
362256	Snhg11	0.65953	0.55738	1.1367	9.8856e-08	8.4357e-06	small nucleolar RNA host gene 11	6.37682	5.72666	6.31492	6.1243	6.16576	7.00585	7.05991	6.87128	6.98526	6.79732	5.95481	6.90701	7.05138	7.37069	7.29237	7.43114
306586	Amt	0.4066	0.099918	0.7073	1.0882e-07	9.176e-06	aminomethyltransferase	5.03913	4.79903	4.72453	4.71045	5.03804	5.18806	5.45712	5.20769	4.91873	5.03882	4.87304	4.85307	5.20517	5.90095	5.32692	5.5902
114856	Dusp1	0.88306	-0.1273	-0.39074	1.0912e-07	9.176e-06	dual specificity phosphatase 1	6.56679	6.105	5.29078	5.37988	6.98309	6.24973	6.83947	7.06015	5.45417	5.48502	5.65095	6.40862	5.31239	5.76424	5.64138	5.40559
114519	Nfil3	0.93405	0.12352	0.25408	1.1474e-07	9.5783e-06	nuclear factor, interleukin 3 regulated	3.1655	3.59268	3.16917	3.54289	4.10251	4.3338	4.55467	4.23426	3.55956	3.27025	3.28808	3.83991	3.59918	4.01164	3.56976	3.26008
304078	Cbr3	0.45561	-0.27394	0.43008	1.2191e-07	1.0104e-05	carbonyl reductase 3	5.82458	5.68797	5.64701	5.52685	6.13579	6.10618	6.42946	5.77937	4.95957	5.46964	5.33648	5.73875	6.05645	6.35168	5.85772	6.11138
361183	Ankrd10	0.3282	0.17539	0.73953	1.3424e-07	1.1019e-05	ankyrin repeat domain 10	5.3502	5.3509	5.22502	5.34372	5.30461	5.58665	5.93815	5.68852	5.54285	5.57268	5.08774	5.70204	5.81798	6.27875	6.08586	6.01115
361508	Mzf1	0.24392	-0.057677	0.69526	1.3487e-07	1.1019e-05	myeloid zinc finger 1	5.62619	5.34722	5.31266	5.44145	5.2497	5.58813	5.94227	5.84841	5.16212	5.4484	5.16969	5.67594	5.86497	6.32166	5.97447	6.31106
24179	Agt	0.45207	0.51867	0.66673	1.397e-07	1.1176e-05	angiotensinogen	5.74353	5.84208	5.66271	5.87571	6.46823	6.10307	6.47384	5.788	6.41175	6.16092	6.33605	6.28781	6.41784	6.44578	6.46303	6.47319
114851	Cdkn1a	0.90821	0.22515	0.63464	1.3845e-07	1.1176e-05	cyclin-dependent kinase inhibitor 1A	3.21978	3.34998	3.52818	3.46809	4.02344	4.07535	4.61104	4.43085	3.55956	3.28949	3.59054	3.97981	4.13295	3.73071	4.12538	4.09707
305178	Hnrnpdl	-0.069664	0.29585	0.36621	1.3898e-07	1.1176e-05	heterogeneous nuclear ribonucleoprotein D-like	7.30044	7.09764	7.09564	6.999	7.04334	7.01193	7.00509	7.16386	7.48755	7.41248	7.2447	7.53128	7.5723	7.56879	7.49589	7.32119
117050	Arl5a	0.03702	-0.073188	-0.56272	1.4672e-07	1.1577e-05	ADP-ribosylation factor like GTPase 5A	4.6552	4.79364	4.87422	4.84216	4.69671	4.99165	4.85815	4.76121	4.7751	4.75959	4.76658	4.56744	4.34985	3.9979	4.25548	4.2986
362289	Lime1	0.6277	0.30536	0.99354	1.4624e-07	1.1577e-05	Lck interacting transmembrane adaptor 1	4.36533	3.70026	3.87053	3.96172	4.22929	4.75633	4.91524	4.49554	4.28371	4.15087	4.11927	4.59903	4.52727	5.33037	5.01711	4.96588
303836	Bcl6	0.52831	-0.26044	-0.18217	1.6253e-07	1.2737e-05	BCL6, transcription repressor	4.1632	4.38085	4.15107	4.25658	4.77389	4.62684	5.06402	4.56082	4.27403	3.87339	3.56122	4.11708	4.01885	4.2544	3.84511	4.08784
81707	Mmp14	-0.14722	0.973	0.070878	1.6949e-07	1.3193e-05	matrix metallopeptidase 14	2.8003	2.90652	3.06992	3.18638	3.0302	2.58442	2.38923	3.24476	3.83888	4.21264	4.25366	3.41997	2.9726	2.54478	3.22096	3.40838
361648	Spns1	0.27285	0.22049	0.54321	1.7847e-07	1.3798e-05	sphingolipid transporter 1	7.02364	6.81275	6.85974	7.06764	7.07962	7.0997	7.44627	7.21652	7.16627	7.13611	7.16214	7.19639	7.58171	7.43371	7.31132	7.60545
314322	Fos	1.6929	0.15462	-0.64478	2.0043e-07	1.5393e-05	Fos proto-oncogene, AP-1 transcription factor subunit	4.46232	3.09354	2.47422	3.05625	5.22242	4.47179	5.13062	5.61115	3.12221	2.86273	2.85744	4.71571	2.05597	3.64515	3.11878	1.62493
313373	Cyp2j10	-0.83564	0.45629	0.53849	2.0469e-07	1.5616e-05	cytochrome P450, family 2, subfamily j, polypeptide 10	2.58284	3.19512	2.28065	2.83598	1.92294	1.77855	2.32326	1.60872	3.45489	2.98576	3.61928	2.57981	3.44276	3.07626	3.63291	2.93918
361506	Leng8	0.25005	0.28273	0.80869	2.0947e-07	1.5876e-05	leukocyte receptor cluster member 8	7.26646	6.76398	7.26273	7.21359	6.98367	7.4998	7.61729	7.38913	7.69437	7.58458	7.11751	7.21689	7.71654	8.16923	7.82142	8.04777
83514	Tsc22d3	0.43799	-0.34117	-0.18323	2.2635e-07	1.7043e-05	TSC22 domain family, member 3	6.79844	6.81674	6.80742	6.61581	7.50042	6.75929	7.3429	7.0913	6.27362	6.11493	6.31336	6.8672	6.50095	6.76593	6.47342	6.55587
362626	Rsrp1	0.48677	0.23239	0.79649	2.7152e-07	2.0311e-05	arginine and serine rich protein 1	8.22407	7.58198	7.89082	8.05904	8.43413	8.41168	8.6415	8.26667	8.35194	8.10964	7.6821	8.49267	8.55389	8.94659	8.78235	8.70722
29227	Nfib	-0.686	0.75085	-0.5629	2.8495e-07	2.1178e-05	nuclear factor I/B	1.72097	2.29384	2.03964	1.66233	1.21156	1.79916	1.3148	0.429013	2.9865	2.75614	2.7262	2.21321	1.64862	0.682853	1.70814	1.31254
313644	Rap1gap	0.087177	-0.13926	0.37482	2.9261e-07	2.1608e-05	Rap1 GTPase-activating protein	10.2048	9.90148	10.076	10.0776	10.1222	10.1181	10.3424	10.0225	9.7357	9.93808	10.0521	9.97451	10.3373	10.4667	10.3479	10.6065
287564	Tmem132e	0.40378	-0.11153	-0.14781	3.0333e-07	2.2257e-05	transmembrane protein 132E	6.08189	6.07089	6.0651	6.14946	6.28638	6.37343	6.58269	6.70495	6.06299	5.88976	6.05498	5.90525	5.69333	5.84832	5.93116	6.25028
81825	Cirbp	-0.16868	0.18882	0.35856	3.1987e-07	2.3186e-05	cold inducible RNA binding protein	6.614	6.38489	6.21586	6.09457	6.15447	6.14996	6.13363	6.24423	6.60306	6.60215	6.49724	6.39968	6.80685	6.68607	6.64483	6.64828
78969	Trib1	1.0827	0.23323	0.16764	3.2002e-07	2.3186e-05	tribbles pseudokinase 1	3.05041	2.90652	2.57418	3.19414	3.95407	4.11288	3.99552	4.05032	3.24624	2.75614	2.59344	3.82217	2.98075	3.40254	2.98963	3.04792
302642	Sat1	-0.24138	0.2931	0.31151	3.528e-07	2.5402e-05	spermidine/spermine N1-acetyl transferase 1	6.83729	7.02708	6.31762	6.69721	6.52833	6.42738	6.45279	6.5895	7.1305	7.04379	7.08954	6.86142	7.01662	7.17292	7.07368	6.94142
79011	Camkv	0.082525	-0.30355	0.14014	3.5909e-07	2.5694e-05	CaM kinase-like vesicle-associated	10.6307	10.4927	10.5714	10.4914	10.6017	10.5967	10.7361	10.5811	10.031	10.2674	10.3304	10.3279	10.5903	10.6848	10.6169	10.8457
316022	Trank1	0.57985	0.14706	0.99447	3.6614e-07	2.6036e-05	tetratricopeptide repeat and ankyrin repeat containing 1	7.9001	7.44863	7.63675	7.76566	7.40052	8.47309	8.53784	8.43005	7.78664	7.99201	7.37554	8.11814	8.30237	8.9515	8.51015	8.9027
64552	Mpeg1	-0.79185	-0.031816	-0.26816	4.6204e-07	3.2655e-05	macrophage expressed 1	6.37881	6.44713	6.28388	6.61581	5.42401	5.90813	5.67938	5.5208	6.26794	6.5486	6.66376	6.06083	5.58922	6.21386	6.43496	6.3031
362850	Angptl4	0.11204	-0.90357	-0.10387	4.7544e-07	3.3397e-05	angiopoietin-like 4	3.29755	3.71744	3.5406	3.40933	3.57105	3.33557	3.36894	4.05509	2.54621	2.36699	2.58181	2.87187	3.3132	3.65686	3.13632	3.43046
303786	Aifm3	0.38699	0.63373	0.62076	4.9236e-07	3.4376e-05	apoptosis inducing factor, mitochondria associated 3	5.64449	5.70529	5.46203	5.47845	5.68462	5.83516	6.04048	6.23374	5.97509	6.0393	6.50727	6.25733	5.99037	6.2306	6.21323	6.33271
361472	Mthfd1l	-0.06703	-0.70136	0.10498	5.1052e-07	3.5429e-05	methylenetetrahydrofolate dehydrogenase (NADP+ dependent) 1-like	4.6017	4.35548	4.41983	4.67486	4.81099	4.36869	4.39124	4.15192	3.95655	3.82587	3.64187	3.82811	4.76528	4.69568	4.21478	4.74873
315272	Ano6	0.38952	-0.19095	-0.15142	5.1758e-07	3.5491e-05	anoctamin 6	4.42045	4.52439	4.61436	4.48558	4.75498	4.82074	5.06654	4.95257	4.3741	4.32566	4.22403	4.36181	4.31804	4.48201	4.0853	4.52414
361574	Snrnp70	0.28995	0.27679	0.74667	5.1552e-07	3.5491e-05	small nuclear ribonucleoprotein U1 subunit 70	7.25025	6.52642	6.97109	7.10154	6.88709	7.40339	7.3156	7.43567	7.33059	7.2873	6.93007	7.4542	7.64398	7.80377	7.72726	7.7522
303583	Arhgap27	-0.11946	0.18734	0.44493	5.4068e-07	3.6639e-05	Rho GTPase activating protein 27	5.21867	5.2833	5.02977	5.04664	5.02457	4.96225	5.23521	4.87094	5.15686	5.39907	5.35881	5.41504	5.57718	5.38593	5.64138	5.74506
100361083	LOC100361083	-0.48913	0.026797	-1.2311	5.38e-07	3.6639e-05	hypothetical LOC100361083	2.27636	3.01237	3.11211	2.64546	2.1384	2.65396	2.32326	2.05271	2.68907	2.78353	2.8282	2.99309	2.00892	0.855321	1.45213	1.72361
84511	Slco1c1	-0.38069	0.2231	0.13284	5.5415e-07	3.7332e-05	solute carrier organic anion transporter family, member 1c1	6.86168	7.03737	6.6286	6.9795	6.53389	6.49842	6.34576	6.62528	6.89286	7.10478	7.31928	7.08428	6.98252	7.03285	7.26223	6.74763
303828	Etv5	0.35118	-0.14581	-0.52408	5.6396e-07	3.7772e-05	ETS variant transcription factor 5	6.60638	6.33568	6.86098	7.22546	7.04278	7.18195	7.04784	7.29635	6.47932	6.39649	7.00658	6.63631	6.16684	6.09628	6.15418	6.60686
296372	Ncoa5	0.24319	-0.24472	-0.18183	6.1533e-07	4.0974e-05	nuclear receptor coactivator 5	6.5953	6.57591	6.79776	6.77749	6.64738	7.05059	7.0305	6.97133	6.47439	6.5658	6.38958	6.34068	6.49598	6.53569	6.37157	6.62053
24310	Ace	0.06729	0.5726	0.49007	6.3207e-07	4.1847e-05	angiotensin I converting enzyme	6.3497	6.53855	6.57003	6.70265	6.67352	6.68717	6.76766	6.27629	6.75174	7.01999	7.1921	7.42854	7.02895	6.85182	7.03388	7.20749
289309	Kif28p	0.68561	0.86447	1.595	7.0817e-07	4.6618e-05	kinesin family member 28, pseudogene	0.984007	1.23939	0.781841	1.74914	1.715	1.81948	2.42111	1.58249	1.50817	1.94994	1.89083	2.76452	2.63319	2.86039	2.59218	3.14904
360580	Dusp14	0.51654	-0.056464	0.065292	7.1881e-07	4.7049e-05	dual specificity phosphatase 14	5.07393	4.66381	5.14601	4.88832	5.40334	5.33469	5.60498	5.52769	4.90206	4.69614	4.81459	5.14944	5.03753	5.03985	4.91156	5.08436
301529	Dnpep	0.20848	0.38682	0.53569	7.3302e-07	4.744e-05	aspartyl aminopeptidase	7.20219	6.8987	6.88672	6.9979	7.05609	7.09294	7.39451	7.27245	7.3822	7.2648	7.25481	7.62292	7.51312	7.52555	7.46194	7.64297
316559	Slc19a3	0.34994	-1.3197	-0.35259	7.3074e-07	4.744e-05	solute carrier family 19 member 3	2.48281	3.1282	2.90694	2.9132	3.53982	2.67642	3.60932	2.85322	0.405484	1.33649	1.42786	2.43171	2.36082	2.76627	2.47299	2.47008
24309	Dbp	-0.070201	-0.45269	0.21104	7.861e-07	4.989e-05	D-box binding PAR bZIP transcription factor	9.68861	9.56789	9.49673	9.40448	9.65865	9.36032	9.68395	9.11501	8.77774	9.13484	9.18401	9.22388	9.61641	9.85473	9.63228	9.89167
300317	Kctd17	0.51559	0.13268	0.61406	7.8639e-07	4.989e-05	potassium channel tetramerization domain containing 17	7.97335	7.97759	7.8633	7.92067	8.24837	8.35929	8.85861	8.23965	7.85209	7.87777	8.26314	8.22606	8.37258	8.67793	8.38528	8.72221
84589	Rab9a	-0.71572	0.046596	-0.28302	7.8327e-07	4.989e-05	RAB9A, member RAS oncogene family	4.48466	4.14734	4.19884	4.32882	3.53982	3.68475	3.19543	3.82273	4.37712	4.57856	4.35283	3.98514	3.9949	4.10004	3.93806	4.01176
25012	Snap25	-0.51741	-0.15144	-0.48833	7.882e-07	4.989e-05	synaptosome associated protein 25	10.3783	10.1825	10.3664	10.4905	9.83462	9.91593	9.47414	10.075	10.343	10.2525	10.1537	10.0642	9.70755	10.0401	9.97839	9.72468
363243	Klf7	-0.43633	0.23761	-0.71903	8.0087e-07	5.0415e-05	Kruppel like factor 7	3.83838	3.74562	4.26016	4.10849	3.55864	3.7391	3.0087	3.82832	4.29013	4.29743	4.49298	3.78603	3.19907	3.5353	3.33928	3.01907
117024	Crym	0.12103	-0.45179	-0.16103	8.3256e-07	5.2126e-05	crystallin, mu	8.48316	7.96836	8.33075	8.25346	8.34616	8.41021	8.20362	8.58114	7.96522	7.8413	7.76803	7.68558	8.09509	8.28642	8.05723	7.98201
680451	Nrbp2	0.12319	0.24664	0.46076	8.7467e-07	5.4466e-05	nuclear receptor binding protein 2	7.06005	7.05662	6.9156	6.99235	7.13605	7.08509	7.26544	7.02467	7.45042	7.23162	7.04945	7.25486	7.46925	7.54458	7.43916	7.41508
303812	Vwa5b2	0.56411	0.11342	0.75006	8.9025e-07	5.5138e-05	von Willebrand factor A domain containing 5B2	5.1079	4.99721	5.31807	5.23513	5.03132	5.72503	6.11547	5.85938	5.40622	5.26459	5.19854	5.25458	5.74449	6.21386	5.73069	5.93596
29573	Slc37a4	0.10538	0.20995	0.55021	9.3525e-07	5.7616e-05	solute carrier family 37 member 4	5.39414	5.55257	5.13172	5.33673	5.47443	5.4036	5.69413	5.26242	5.53882	5.6241	5.57375	5.54509	5.77995	6.08007	5.8148	5.95132
116557	Foxj1	0.48265	-0.33596	-0.65711	9.6804e-07	5.9318e-05	forkhead box J1	4.25269	4.82567	4.98052	4.74254	5.40681	4.82577	5.27501	5.26035	4.46201	5.06138	3.70222	3.931	3.93743	4.32946	4.03942	3.93145
298186	Ttc39b	0.1433	0.65955	-0.10611	9.9894e-07	6.0888e-05	tetratricopeptide repeat domain 39B	3.33901	3.58022	3.79485	3.81852	3.80443	4.00169	3.49413	3.81148	4.45917	4.24584	4.29344	4.21094	3.74509	3.48365	3.66347	3.20989
286910	Smim3	0.12796	-0.5756	-0.21375	1.0101e-06	6.1246e-05	small integral membrane protein 3	4.66175	4.70457	4.58171	4.38412	4.8446	4.41617	4.74304	4.82133	3.91146	4.06045	3.83556	4.22	4.11825	4.53688	4.41847	4.39534
94170	Atp6v0e1	0.28159	-0.36075	-0.10258	1.0393e-06	6.2683e-05	ATPase H+ transporting V0 subunit e1	5.36031	5.75881	5.23269	5.52839	5.76379	5.70742	5.89481	5.68698	4.90624	5.19489	5.16189	5.21208	5.14297	5.52974	5.30188	5.51814
25547	St8sia3	-0.40034	0.51231	-0.35105	1.0955e-06	6.5727e-05	ST8 alpha-N-acetyl-neuraminide alpha-2,8-sialyltransferase 3	5.62284	5.60273	6.13326	5.80908	5.17239	5.86479	4.7556	5.59812	6.50231	6.19277	6.39374	6.16536	5.78926	4.89416	5.62749	5.36604
29146	Jag1	-0.42893	0.26986	0.2339	1.103e-06	6.5834e-05	jagged canonical Notch ligand 1	4.1632	4.16831	3.87544	3.97078	3.85605	3.7176	3.43289	3.41793	4.13117	4.39538	4.51149	4.20183	4.18679	4.24667	4.41488	4.27439
266601	Tomm20	0.14332	-0.2647	-0.23693	1.1273e-06	6.6941e-05	translocase of outer mitochondrial membrane 20	8.30763	8.08184	8.16128	8.27738	8.39278	8.26752	8.36753	8.38143	8.10353	7.8658	7.81816	7.97598	7.86539	8.11377	8.01311	7.8854
100189544	Nrn1l	0.98768	0.6329	0.11047	1.1475e-06	6.7791e-05	neuritin 1-like	2.42238	2.67996	1.9307	2.3993	3.19161	3.15547	3.68349	3.38036	3.08577	2.64105	3.18419	3.08521	2.8355	2.35663	2.35809	2.33613
50557	Pten	0.11303	-0.09256	-0.48834	1.2024e-06	7.0672e-05	phosphatase and tensin homolog	5.23633	5.25614	5.66696	5.41681	5.59479	5.6575	5.24415	5.53967	5.31159	5.42395	5.29433	5.20981	5.01786	4.80492	5.01948	4.80897
24416	Grm3	-0.18028	0.29856	-0.06696	1.2184e-06	7.1247e-05	glutamate metabotropic receptor 3	6.14636	6.30192	6.40421	6.31333	6.11263	6.2544	5.98156	6.09449	6.69603	6.57236	6.62106	6.47256	6.27436	6.25295	6.35762	6.00135
287637	Samd14	-0.24012	-0.65133	-0.54851	1.2566e-06	7.3108e-05	sterile alpha motif domain containing 14	5.65602	5.6211	5.61363	5.20089	4.97873	5.40023	5.33482	5.42071	4.87456	5.00819	4.91073	4.71891	4.85891	4.68999	5.27441	5.05623
362981	Hdac10	0.36683	0.18112	0.94422	1.2672e-06	7.3356e-05	histone deacetylase 10	4.38526	3.56765	3.6246	3.9526	4.2332	4.20843	4.37505	4.32011	3.82126	3.93576	3.93494	4.58508	4.57919	5.14955	4.59694	5.03477
29645	Ptprj	-0.23773	-0.030419	-0.44594	1.3129e-06	7.5625e-05	protein tyrosine phosphatase, receptor type, J	6.83802	6.88863	7.1289	6.84555	6.62747	6.87059	6.51135	6.73577	7.01124	6.90361	6.80305	6.87367	6.54421	6.38373	6.54247	6.46162
25075	Htr1b	0.57679	0.026049	-0.25226	1.3577e-06	7.7815e-05	5-hydroxytryptamine receptor 1B	4.77484	4.70457	5.61656	5.05731	5.58565	5.92464	5.43971	5.65587	5.05689	4.94287	5.13627	5.29372	4.93638	4.61996	4.72418	5.02028
114612	Ddx39b	0.25543	0.076819	0.53633	1.3852e-06	7.8995e-05	DExD-box helicase 39B	7.90736	7.64766	7.73283	7.75324	7.81865	7.96353	8.14963	8.11937	7.87122	7.86313	7.58236	8.0113	8.03691	8.49623	8.27553	8.35225
361696	Rps6kb2	0.4372	0.05616	0.7345	1.413e-06	8.0187e-05	ribosomal protein S6 kinase B2	5.06901	4.85183	4.69707	4.99651	5.01097	4.99388	5.82502	5.39833	4.90206	4.92453	4.90607	5.12313	5.36472	5.93379	5.50288	5.71239
360665	Jmjd6	0.52338	-0.019845	0.18386	1.4539e-06	8.2104e-05	jumonji domain containing 6, arginine demethylase and lysine hydroxylase	4.37333	4.36277	4.44975	4.42094	4.89483	4.87999	5.12579	4.78153	4.18038	4.40423	4.32169	4.6025	4.47341	4.68999	4.5874	4.58775
26989	Cadps	-0.28889	0.34685	-0.16418	1.6807e-06	9.3535e-05	calcium dependent secretion activator	5.71862	5.43463	5.97767	5.84278	5.48922	5.62178	5.16868	5.55155	6.16169	6.05718	6.0423	6.15122	5.79158	5.21831	5.65056	5.64945
60377	Lin7b	0.28356	-0.25081	0.29948	1.6696e-06	9.3535e-05	lin-7 homolog B, crumbs cell polarity complex component	7.60106	7.5635	7.53071	7.69088	7.72631	7.79034	8.2173	7.73149	7.21558	7.2648	7.28292	7.59447	7.74464	8.07503	7.70135	8.03011
25504	Oxt	3.6461	-2.4306	-1.5989	1.675e-06	9.3535e-05	oxytocin/neurophysin I prepropeptide	-1.03705	1.97	-3.74172	-3.76393	0.43169	0.768135	0.114865	5.69924	-2.7179	-2.07445	-5.36656	-1.01221	-3.90597	-3.70946	-5.23437	0.477174
114518	Slc7a10	0.032232	0.26128	0.48078	1.7401e-06	9.6377e-05	solute carrier family 7 member 10	5.62954	5.48565	5.42402	5.54213	5.52475	5.61017	5.61363	5.46266	5.66889	5.83408	5.85684	5.76529	5.98227	5.87111	5.81207	6.2961
361824	Chchd10	0.30819	-0.25217	0.23083	1.8175e-06	0.00010018	coiled-coil-helix-coiled-coil-helix domain containing 10	9.5091	9.04837	8.95908	9.13082	9.50553	9.36086	9.69907	9.34952	8.77589	8.83756	9.17569	8.87877	9.37553	9.42566	9.42724	9.4046
83799	Dpp7	0.26159	0.15621	0.45924	1.8998e-06	0.00010422	dipeptidylpeptidase 7	5.57506	5.53007	5.66129	5.60166	5.75294	5.99221	5.90047	5.75755	5.6302	5.75095	5.70423	5.90244	6.07084	6.10485	6.03183	5.99766
311337	Ltk	0.10044	-0.20657	0.82942	1.9575e-06	0.00010687	leukocyte receptor tyrosine kinase	4.51753	4.09573	4.58471	4.60385	4.09823	4.21994	4.96205	4.79872	4.31238	4.06045	4.04071	4.56033	4.67523	5.45125	5.00999	5.79272
310694	Fcrl2	3.701	4.7729	0.22018	1.9703e-06	0.00010707	Fc receptor-like 2	-1.21763	-2.94648	-3.74172	-1.26143	-2.12631	2.39432	-3.50963	2.83111	-0.881397	3.58766	-1.2791	3.76761	-1.58404	-2.48707	-0.71081	-3.61029
360838	Lypd1	-0.36286	-0.21663	-0.53995	2.0249e-06	0.00010951	Ly6/Plaur domain containing 1	6.91474	6.93586	7.03444	6.89339	6.44818	6.78276	6.31002	6.73577	6.82596	6.71316	6.60031	6.76722	6.614	6.35797	6.39999	6.22102
58936	Plk3	1.1193	0.30829	0.26749	2.0378e-06	0.0001097	polo-like kinase 3	2.29334	1.98898	2.75547	2.72257	3.44186	3.20264	3.7224	3.9097	2.94642	2.51597	2.91421	2.71411	3.06749	2.3422	2.34306	3.03837
260321	Fkbp4	0.3069	-0.042025	-0.055691	2.0884e-06	0.00011167	FKBP prolyl isomerase 4	7.83095	7.8976	7.93878	8.00246	8.10771	8.1899	8.34589	8.24984	7.78323	7.85643	7.9751	7.88671	7.83142	7.8523	7.82244	7.94382
298086	Zcchc7	0.16704	0.20559	0.78549	2.0939e-06	0.00011167	zinc finger CCHC-type containing 7	4.4548	4.33337	4.01983	4.41099	4.08963	4.50667	4.69495	4.56752	4.50403	4.7176	4.35625	4.47208	4.6319	5.47293	5.03592	5.13455
686081	B3galt2	0.64777	0.16216	-0.21222	2.1364e-06	0.0001129	Beta-1,3-galactosyltransferase 2	3.56548	3.3128	2.80774	3.04771	4.04139	3.72301	3.86251	3.7714	3.43764	3.23761	3.2809	3.51135	3.09027	2.91989	3.11878	2.83265
298944	Gpr22	0.60289	0.12643	-0.33112	2.1272e-06	0.0001129	G protein-coupled receptor 22	4.11627	3.67117	3.87053	3.44227	4.73029	4.31246	4.11243	4.35927	4.19755	3.66334	3.60211	4.12674	3.62541	3.40254	3.51046	3.29259
315133	Ddx17	0.25741	0.10838	0.52747	2.1561e-06	0.00011342	DEAD-box helicase 17	7.39192	7.137	7.41078	7.44491	7.36755	7.66681	7.70651	7.66898	7.56569	7.51035	7.17381	7.55385	7.75091	8.06106	7.82176	7.86223
294518	Sesn1	-0.075718	-0.35179	-0.31114	2.2235e-06	0.00011643	sestrin 1	6.57028	6.46503	6.56927	6.52108	6.51715	6.45687	6.35404	6.4907	6.16605	6.07021	6.2104	6.27047	6.11409	6.29569	6.27194	6.19653
84495	Xrcc1	0.30813	-0.15227	0.37153	2.2616e-06	0.00011789	X-ray repair cross complementing 1	6.18439	5.93188	6.02038	5.98258	6.217	6.27202	6.59235	6.25049	5.82734	5.92196	5.79394	5.97246	6.14977	6.69674	6.23781	6.46964
29682	Kcnq3	-0.41338	0.33498	-0.5831	2.298e-06	0.00011925	potassium voltage-gated channel subfamily Q member 3	5.67395	5.83685	6.59627	6.39299	5.51514	6.11648	5.35971	5.92739	6.60048	6.41631	6.62673	6.38062	5.9577	5.10752	5.48587	5.68663
102554884	Rcor1	0.25765	-0.090711	-0.32899	2.3185e-06	0.00011977	REST corepressor 1	4.72879	4.61882	4.65203	4.80719	4.96704	4.87514	5.00739	4.99297	4.66581	4.67679	4.69818	4.37809	4.33084	4.53688	4.43628	4.16888
25589	Kdr	-0.28296	0.66604	0.43792	2.483e-06	0.0001277	kinase insert domain receptor	3.42623	3.89901	3.73671	4.19607	3.72336	3.5207	3.12941	3.7772	4.39807	4.67436	4.8245	3.99573	4.41145	4.0432	4.54863	4.04554
192277	Stip1	0.2531	-0.14935	-0.14037	2.5097e-06	0.00012849	stress-induced phosphoprotein 1	7.76632	7.76485	7.9551	7.99332	8.04987	8.11968	8.28167	8.04417	7.62306	7.69389	7.67356	7.89415	7.68758	7.7975	7.71381	7.73308
171056	Cx3cr1	-0.72665	0.066803	-0.27249	2.6208e-06	0.00013359	C-X3-C motif chemokine receptor 1	4.77182	5.02277	4.97596	5.26121	4.42658	4.50039	3.86251	4.2961	5.18297	5.19659	5.23242	4.6502	4.85891	4.35483	4.69784	4.99827
314157	Fbxo33	0.065586	-0.13404	-0.43062	2.6807e-06	0.00013604	F-box protein 33	5.65438	5.4973	5.64845	5.64758	5.85415	5.74508	5.35559	5.70988	5.5642	5.42105	5.45282	5.47492	5.16817	5.24764	5.15041	5.1634
170567	Slc38a1	-0.086968	0.3707	-0.12653	2.8103e-06	0.00014199	solute carrier family 38, member 1	6.11687	6.18435	6.51055	6.2918	6.10305	6.16592	6.06843	6.42394	6.64686	6.7332	6.66514	6.56789	6.34709	5.89602	6.22044	6.12837
24831	Thrb	-0.10007	-0.23722	-0.6435	2.9036e-06	0.00014607	thyroid hormone receptor beta	6.45527	6.34584	6.66732	6.63517	6.32811	6.54264	6.0596	6.71479	6.21579	6.13545	6.5564	6.23516	5.77058	5.85087	5.78313	6.12273
362799	Rapgef5	0.018394	-0.24598	-0.45427	2.9499e-06	0.00014775	Rap guanine nucleotide exchange factor 5	7.00573	6.8339	7.3228	6.95117	7.15987	7.129	6.9481	6.98517	6.97783	6.69043	6.80805	6.67882	6.62314	6.42966	6.61229	6.66777
367455	Lrg1	0.23295	-1.1708	-0.83496	3.0904e-06	0.00015412	leucine-rich alpha-2-glycoprotein 1	3.75507	4.04674	3.34927	3.79321	3.55239	3.64545	4.80779	3.5043	2.42311	2.97787	2.87661	1.77069	2.79909	2.18939	2.84778	3.54284
78967	Mcam	-0.27289	0.42894	0.20255	3.2026e-06	0.00015834	melanoma cell adhesion molecule	5.78912	6.08088	5.63982	5.67278	5.45782	5.48695	5.71679	5.45726	6.337	6.29624	6.43636	5.78374	6.2982	5.78306	6.07454	5.81528
685448	Pcp4l1	0.11848	-0.57803	-0.26786	3.1901e-06	0.00015834	Purkinje cell protein 4-like 1	9.19212	8.76373	8.88543	8.96816	9.02605	9.05575	9.14314	9.09006	7.76	8.59355	8.34908	8.66634	8.81649	8.4503	8.84703	8.62343
116654	Exoc4	-0.48134	0.055108	-0.52996	3.3527e-06	0.00016501	exocyst complex component 4	5.37433	5.26395	5.88946	5.61905	5.1906	5.19197	4.64856	5.19909	5.71852	5.67497	5.70959	5.30441	5.03165	4.80755	5.09318	5.15679
311721	Zfp512b	0.012506	0.22892	0.41474	3.3661e-06	0.00016501	zinc finger protein 512B	6.22918	6.13939	6.07899	5.93361	5.89421	6.0843	6.26021	6.18335	6.28411	6.39723	6.25503	6.36946	6.48456	6.50283	6.42071	6.63724
500950	Zfp317	-0.32725	0.26883	-0.25961	3.4383e-06	0.00016784	zinc finger protein 317	4.23523	4.32218	4.20275	4.16483	4.09823	3.74972	3.73513	4.00165	4.50679	4.58117	4.52066	4.38213	4.05017	4.12974	3.93806	3.73844
296072	Spred1	0.28345	0.2106	-0.37444	3.5697e-06	0.00017352	sprouty-related, EVH1 domain containing 1	4.90201	5.26395	5.46203	5.48637	5.6069	5.80745	5.36996	5.50168	5.77109	5.34494	5.37238	5.50303	4.98986	4.69284	4.90134	5.08204
100361733	Ociad2	0.074644	-0.30811	-0.35248	3.6191e-06	0.00017517	OCIA domain containing 2	5.97811	5.75466	6.11367	6.17516	6.02626	6.20988	5.94227	6.16137	5.67748	5.76819	5.55305	5.81546	5.73609	5.69213	5.63213	5.582
360613	Cwc25	0.46798	-0.10136	0.049308	3.6987e-06	0.00017828	CWC25 spliceosome-associated protein homolog	4.32463	4.55018	4.21053	4.5625	4.83434	4.86785	5.07158	4.76121	4.27726	4.31631	4.19759	4.47587	4.51048	4.48201	4.30672	4.56464
304378	Gigyf1	0.18004	0.17876	0.50826	3.789e-06	0.00018187	GRB10 interacting GYF protein 1	5.7139	5.66602	5.53828	5.60748	5.56408	5.84263	5.93952	5.87837	5.80734	5.88345	5.55751	5.96709	6.09544	6.0909	6.14663	6.22629
287527	Serpinf2	2.1992	-0.5941	1.6738	3.8358e-06	0.00018336	serpin family F member 2	-0.600955	-2.09848	-2.15676	-2.17897	0.195622	0.387531	1.38115	-0.43081	-1.82481	-1.62699	-3.7816	-2.29231	-0.281476	0.636311	0.191893	-0.947323
306487	Mtus1	0.067911	-0.27137	-0.22415	4.1025e-06	0.00019529	microtubule associated scaffold protein 1	6.60553	6.67594	6.80871	6.78521	6.83209	6.76846	6.78538	6.77104	6.50576	6.4301	6.47225	6.38867	6.40047	6.55302	6.45868	6.57252
298694	Plekhn1	0.57435	0.1979	0.94117	4.1886e-06	0.00019857	pleckstrin homology domain containing N1	3.80326	3.42856	2.93541	3.22475	3.37265	4.03682	4.22056	4.05509	3.43764	3.83463	3.39831	3.5973	4.09966	4.55576	4.08981	4.47541
24582	Myh11	0.39992	-0.31251	-0.51124	4.3434e-06	0.00020423	myosin heavy chain 11	4.44724	4.75535	4.67191	4.18443	5.01325	5.05085	4.93746	4.69542	4.2313	4.72704	4.13129	3.52604	3.90781	3.76357	4.31445	4.04076
361651	Prrt2	0.07739	-0.23165	0.13404	4.339e-06	0.00020423	proline-rich transmembrane protein 2	8.24631	8.1435	8.15877	8.1615	8.1965	8.2303	8.33547	8.25608	7.85345	8.01651	7.91696	7.99325	8.34166	8.32086	8.32489	8.25918
56817	Kcnip2	0.64162	0.036128	0.87312	4.3755e-06	0.0002049	potassium voltage-gated channel interacting protein 2	2.81212	2.29384	2.54983	2.31644	2.91809	3.33557	3.3525	2.91759	2.24953	2.50504	2.3408	2.98248	3.30673	3.67424	3.29311	3.18413
498703	Fam193b	0.43019	0.11143	0.69626	4.4192e-06	0.00020611	family with sequence similarity 193, member B	5.61273	5.59035	5.4555	5.71787	5.69174	5.71963	6.43435	6.13228	5.71375	5.79199	5.44962	5.84797	5.96799	6.56627	6.12702	6.43456
317385	Fus	-0.050921	0.17052	0.3491	4.4636e-06	0.00020734	FUS RNA binding protein	8.56624	8.17285	8.29044	8.29282	8.26923	8.23172	8.31095	8.33382	8.48291	8.57767	8.42022	8.54745	8.71769	8.69948	8.72373	8.60332
60356	Csad	0.039549	-0.070679	0.38308	4.5729e-06	0.00021156	cysteine sulfinic acid decarboxylase	5.64284	5.49895	5.59292	5.61038	5.55161	5.67014	5.66779	5.61439	5.2651	5.50847	5.59127	5.67594	5.93271	5.88112	5.90837	6.14404
287249	Cnot6	0.029315	-0.081358	-0.4745	4.5948e-06	0.00021173	CCR4-NOT transcription complex, subunit 6	5.1103	5.14839	5.4604	5.41681	5.30647	5.50275	5.13062	5.32309	5.26998	5.18294	5.15798	5.2346	4.81855	4.76221	4.94429	4.74286
29345	Serpinh1	0.45746	-0.16015	-0.1213	4.6912e-06	0.00021531	serpin family H member 1	5.97286	6.27608	5.90754	6.27087	6.51072	6.54949	6.78231	6.43039	5.55357	6.10682	6.16141	5.93031	5.70198	5.96591	5.92487	6.32193
25437	Emd	0.32642	-0.18964	0.043902	4.9857e-06	0.00022612	emerin	4.6387	4.65789	4.59664	4.72391	4.84204	5.05514	5.05643	4.96278	4.58196	4.48988	4.3494	4.42585	4.6499	4.77301	4.71253	4.65806
24586	Ncam1	-0.34369	0.20895	-0.0023302	4.9676e-06	0.00022612	neural cell adhesion molecule 1	7.664	7.57571	7.92347	7.80577	7.30205	7.55802	7.19284	7.53305	8.00112	7.8954	8.02374	7.90473	7.91806	7.46234	7.83088	7.73345
117242	Tenm2	-0.42251	0.27366	-0.35726	4.9608e-06	0.00022612	teneurin transmembrane protein 2	6.17983	6.14575	6.75113	6.4443	5.79322	6.3138	5.53568	6.1469	6.70206	6.9517	6.50727	6.48858	5.96388	5.85087	6.2317	6.10338
360526	P4ha2	0.36102	-0.31109	-0.059617	5.0198e-06	0.00022678	prolyl 4-hydroxylase subunit alpha 2	4.48096	4.35181	4.62606	4.77652	4.75226	5.01826	4.96205	4.97039	4.38314	4.26216	4.09492	4.2732	4.3655	4.64662	4.2189	4.7458
54305	Sstr2	0.4786	-0.29128	-0.74042	5.1259e-06	0.00023066	somatostatin receptor 2	2.61019	2.97477	3.22406	2.69002	3.1591	3.55139	2.92222	3.7242	2.99438	2.72822	1.96436	2.53695	2.52588	2.15678	1.94554	1.90278
24246	Camk2d	-0.53053	0.32789	-0.4063	5.2006e-06	0.00023312	calcium/calmodulin-dependent protein kinase II delta	4.34919	4.40579	4.74075	4.30036	4.00069	4.11699	3.3525	4.1158	5.10501	4.91217	4.54183	4.49465	4.3748	3.62145	4.2065	3.89486
25097	Pld2	0.268	0.15819	0.43966	5.2618e-06	0.00023494	phospholipase D2	5.67557	5.7323	5.61363	5.68934	5.94754	5.98997	6.025	5.8136	5.6478	5.84712	5.99154	5.84064	6.0651	6.16654	6.08361	6.15403
366909	Slc26a10	0.47779	0.36507	0.9593	5.2947e-06	0.0002355	solute carrier family 26, member 10	4.01759	3.74562	4.13888	4.39426	4.27173	4.66664	5.06402	4.08343	4.49295	4.39538	4.18995	4.70929	4.77469	5.34853	4.84111	5.16779
116598	Pdia4	0.21785	-0.1944	-0.22038	5.4341e-06	0.00024077	protein disulfide isomerase family A, member 4	5.47818	5.78076	5.73063	5.94285	6.0104	5.97985	5.9409	5.91168	5.48107	5.52884	5.62991	5.55407	5.42121	5.46463	5.52801	5.66971
683077	Pja1	0.12879	-0.18054	-0.28492	5.4871e-06	0.00024126	praja ring finger ubiquitin ligase 1	8.5347	8.36516	8.66988	8.5206	8.60511	8.76773	8.48107	8.74882	8.40668	8.23317	8.3073	8.42915	8.25925	8.2023	8.27032	8.23402
304268	Rasl11a	0.91027	-0.079098	-0.24236	5.4732e-06	0.00024126	RAS-like family 11 member A	1.6699	1.62641	1.08271	1.25102	2.32582	2.46051	1.96069	2.50779	1.29493	1.36094	1.31994	1.40812	0.531439	1.33493	1.39498	1.34391
25187	Htr2c	-0.34084	-0.63844	-0.59112	5.5416e-06	0.00024274	5-hydroxytryptamine receptor 2C	8.06916	7.64018	8.02191	8.01483	7.73943	7.72587	7.15364	7.72213	7.45185	7.4942	7.00875	7.22479	7.40786	7.42475	7.54432	6.98435
498145	Fam220a	0.17265	-0.2546	-0.32437	5.7956e-06	0.00025266	family with sequence similarity 220, member A	4.81065	4.77462	4.79355	4.68865	4.99494	4.80299	5.14501	4.79015	4.46769	4.45906	4.59489	4.52786	4.47052	4.58362	4.32978	4.37271
296884	Glcci1	0.1532	-0.16912	-0.30001	5.8121e-06	0.00025266	glucocorticoid induced 1	5.22532	5.20429	5.40887	5.29946	5.41371	5.47899	5.36177	5.50168	5.07187	5.09092	5.15602	5.15418	5.10246	4.82062	5.06598	4.94046
171357	Ptprg	-0.36631	0.26822	-0.17556	5.9947e-06	0.00025962	protein tyrosine phosphatase, receptor type, G	4.53548	5.00422	5.15209	4.93997	4.66522	4.58591	4.50346	4.47786	5.20352	5.2791	5.29966	4.96776	4.76528	4.48857	4.88067	4.83955
362983	Dennd6b	0.29894	0.059907	0.59315	6.3134e-06	0.00027123	DENN domain containing 6B	5.20976	4.83094	5.02315	5.1054	4.94575	5.42199	5.5663	5.387	4.97559	5.08542	5.17357	5.1915	5.4842	5.89971	5.42295	5.70938
102552664	Miat	0.56365	0.88352	1.083	6.3335e-06	0.00027123	myocardial infarction associated transcript	5.37034	5.11206	5.46692	5.12583	5.14775	6.04924	6.14918	5.82203	6.56122	6.4742	5.20614	6.03796	6.40275	6.21683	6.10381	6.65376
246268	Oas1b	-0.381	-0.2979	0.54247	6.3154e-06	0.00027123	2-5 oligoadenylate synthetase 1B	3.14695	3.09354	3.11211	2.57592	2.65214	2.80427	2.46765	2.52166	2.50265	2.90491	2.7049	2.66188	3.74029	3.48365	3.83441	2.93918
64194	Insig1	-0.15426	0.19913	0.24735	6.802e-06	0.00028915	insulin induced gene 1	6.02205	6.07977	5.80067	5.96569	5.92354	5.75171	5.85451	5.72644	6.19542	6.09229	6.26871	6.11404	6.34157	6.17267	6.18717	6.15955
282635	Mbnl1	-0.085053	-0.015281	-0.68313	6.7995e-06	0.00028915	muscleblind-like splicing regulator 1	4.14928	4.45098	4.75945	4.47924	4.38852	4.50667	4.22508	4.43085	4.60532	4.47595	4.42948	4.31607	3.70629	3.38857	4.00642	3.99704
304947	Pbx1	-0.11229	0.0048	-0.51441	6.9528e-06	0.00029339	PBX homeobox 1	5.33389	5.3005	5.56282	5.68246	5.32856	5.4996	5.26845	5.36023	5.41653	5.67497	5.54108	5.26774	4.95925	4.7486	5.04756	5.08436
117556	Sv2b	-0.26066	-0.087715	-0.38788	6.929e-06	0.00029339	synaptic vesicle glycoprotein 2b	7.83748	7.68051	7.75696	7.62426	7.46303	7.50843	7.39852	7.49224	7.61286	7.74675	7.52503	7.66292	7.43925	7.21114	7.41825	7.27414
296313	Myl9	0.33625	-0.28941	-0.39538	7.2761e-06	0.00030591	myosin light chain 9	4.5532	4.86987	4.17913	4.59509	5.1436	4.66664	5.08905	4.65193	4.13474	4.4101	4.44562	4.09262	3.89493	4.24279	4.13849	4.38406
171358	Camk1g	-0.088914	-0.8042	-0.82436	7.3473e-06	0.00030667	calcium/calmodulin-dependent protein kinase IG	4.55672	4.29193	4.99412	4.49816	4.28685	4.41617	3.87408	5.17953	3.96058	3.84333	3.64746	3.74895	3.94578	3.38857	3.78522	3.95195
361813	Stk38	0.41042	0.0020963	0.59901	7.3319e-06	0.00030667	serine/threonine kinase 38	4.85133	4.88515	4.5787	4.82478	4.93379	5.08692	5.43777	5.29307	4.75436	4.85091	4.68737	4.86756	4.92798	5.76424	5.28821	5.45131
313488	Reck	-0.070375	-0.091159	0.5615	7.4275e-06	0.0003089	reversion-inducing-cysteine-rich protein with kazal motifs	4.73502	5.00888	4.57569	4.63267	4.6271	4.79018	4.65863	4.62648	4.68054	4.65718	4.58327	4.70285	5.18238	5.77771	4.76704	5.32733
85268	Hrh3	0.34308	-0.088282	0.34757	7.6996e-06	0.00031906	histamine receptor H3	9.27963	9.08039	9.18142	9.31982	9.4416	9.55694	9.74889	9.47814	8.89609	9.03295	9.34581	9.20532	9.41995	9.50986	9.45644	9.8377
25248	Cnr1	0.33784	0.69309	0.1913	7.817e-06	0.00032047	cannabinoid receptor 1	7.88514	8.29491	8.37256	8.29778	8.78999	8.50559	8.70722	8.17172	8.87316	8.52386	9.11114	9.08961	8.56782	8.49684	8.43063	8.13188
294279	Col11a2	0.6116	0.27024	0.72072	7.7775e-06	0.00032047	collagen type XI alpha 2 chain	7.37259	7.21969	7.1493	7.32464	7.62133	7.83687	8.3503	7.57689	7.33835	7.31924	7.492	7.92322	7.74613	8.22681	7.78157	8.14223
305449	Mfsd10	0.29747	0.2617	0.5657	7.8146e-06	0.00032047	major facilitator superfamily domain containing 10	4.65192	4.48146	4.36157	4.37049	4.64775	4.70537	5.01263	4.67694	4.74504	4.6865	4.69008	4.80271	4.92798	5.13289	5.00284	5.07036
302470	F8	0.23491	0.17626	0.77763	7.9201e-06	0.00032355	coagulation factor VIII	5.20976	5.17764	4.78576	5.00976	4.67675	5.42531	5.73593	5.11694	5.38389	5.33263	5.02253	5.15418	5.73849	5.79899	5.62283	6.12046
363153	Arpp21	0.20136	-0.22548	0.075012	8.0826e-06	0.00032671	cAMP regulated phosphoprotein 21	11.0021	10.7852	10.7815	11.008	11.1092	11.0871	11.0449	11.1557	10.4815	10.6829	10.6791	10.8278	10.9328	11.1192	10.8954	10.9357
24629	Pdgfrb	-0.27459	0.2991	0.075148	8.0459e-06	0.00032671	platelet derived growth factor receptor beta	5.31739	5.54297	5.33598	5.29586	5.00869	5.32938	4.9347	5.10086	5.5642	5.81208	5.85805	5.41898	5.42868	5.31568	5.52967	5.52328
313098	Usp45	-0.45215	0.30421	-0.42362	8.0607e-06	0.00032671	ubiquitin specific peptidase 45	3.33081	3.61118	3.6705	3.82852	3.14256	3.37729	2.64012	3.3955	4.10228	3.77673	3.83556	3.96911	3.38865	3.05872	3.3009	3.00932
362978	Creld2	0.22753	-0.3303	-0.36692	8.1185e-06	0.00032701	cysteine-rich with EGF-like domains 2	4.3205	4.51131	4.64342	4.93997	4.67388	5.07852	4.79871	4.81852	4.30922	4.31004	4.04495	4.47965	4.22503	4.32946	4.20234	4.26623
685462	Emid1	0.28258	-0.009191	0.54188	8.4335e-06	0.00033617	EMI domain containing 1	5.3502	5.51868	5.1959	5.43982	5.43084	5.58813	6.04432	5.51214	5.16562	5.38871	5.47343	5.44239	5.71425	6.15111	5.92991	5.86206
287607	Mtmr4	0.13238	-0.087812	-0.345	8.431e-06	0.00033617	myotubularin related protein 4	6.52967	6.60926	6.90903	6.70469	6.65906	6.89831	6.92257	6.81817	6.79075	6.52445	6.60534	6.48951	6.26354	6.43051	6.33121	6.37318
116668	Myt1l	-0.15382	0.31051	-0.346	8.3998e-06	0.00033617	myelin transcription factor 1-like	7.01215	6.91306	7.50006	7.35566	7.06872	7.34019	6.82241	6.96373	7.5564	7.52766	7.57651	7.43925	7.05476	6.46171	6.99835	6.89188
362415	Ttll3	0.37266	-0.0052125	0.69488	8.8552e-06	0.00035177	tubulin tyrosine ligase like 3	3.41076	3.57395	3.28434	3.30574	3.4486	3.83703	4.1173	3.59238	3.55956	3.60823	3.15308	3.17179	4.16192	4.11708	3.96284	4.11536
310326	Arse	0.41052	0.15542	0.74586	8.9236e-06	0.00035326	arylsulfatase E	4.59829	4.29955	4.54214	4.61545	4.5414	4.83828	5.39426	4.81007	4.81571	4.5602	4.66549	4.64348	5.00393	5.49103	4.98359	5.49562
25468	Kcna2	-0.53863	0.69812	-0.68106	9.004e-06	0.00035523	potassium voltage-gated channel subfamily A member 2	2.83548	3.45611	3.95177	3.72525	2.77523	3.5207	2.25414	3.19368	4.4985	4.35942	4.17841	3.87474	3.44865	1.44704	2.90005	3.01907
299907	Ext1	0.10539	-0.16012	-0.47414	9.5854e-06	0.00037687	exostosin glycosyltransferase 1	4.71626	4.77462	4.70812	4.6497	4.85732	4.8556	4.82874	4.72569	4.66581	4.49265	4.74327	4.25127	4.03067	4.26208	4.42919	4.21202
29248	Tnni3	0.41688	0.1689	0.57347	1.012e-05	0.00039655	troponin I3, cardiac type	4.79881	4.72453	4.45959	4.59801	5.09286	4.87271	5.33691	4.92152	4.83779	4.58117	4.80961	5.02057	5.07988	5.22619	5.2444	5.3332
310544	Map9	-0.028587	0.004409	-0.71618	1.0223e-05	0.00039922	microtubule-associated protein 9	5.04666	4.68434	5.50225	5.23701	4.97173	5.45484	4.76184	5.19476	5.34434	4.9887	5.11625	5.13754	4.69022	4.13812	4.32978	4.51038
366311	Clvs1	0.15446	-0.12227	-0.29729	1.0282e-05	0.00040016	clavesin 1	6.0585	5.86666	6.2178	6.23372	6.33813	6.2516	6.20748	6.22422	5.98502	5.89396	5.93551	6.09939	5.68462	5.77771	5.8564	5.8942
303772	Slc16a6	-0.18799	0.42814	0.37167	1.0485e-05	0.0004067	solute carrier family 16, member 6	3.61358	3.91399	3.85074	3.75177	3.47526	3.59919	3.925	3.34178	4.24128	4.13678	4.35966	4.10734	4.06174	4.20741	4.3183	4.03116
364996	Chtf8	0.16099	-0.20215	-0.19363	1.0583e-05	0.00040846	chromosome transmission fidelity factor 8	7.15248	7.1748	7.28734	7.19438	7.16704	7.4595	7.49108	7.31738	6.88758	7.04048	7.09057	6.97815	7.00418	6.91898	7.02213	7.08871
310553	Tlr2	-0.76476	0.44086	0.12023	1.0602e-05	0.00040846	toll-like receptor 2	2.48281	2.33893	2.22021	2.57592	1.49819	1.16741	1.80023	2.01398	2.77396	2.9378	3.21464	2.31818	2.5147	2.48036	2.86892	2.17107
361378	Man2b1	0.065298	0.072745	0.48481	1.0909e-05	0.0004175	mannosidase, alpha, class 2B, member 1	5.3961	5.25614	5.27044	5.32088	5.28403	5.32406	5.58225	5.29913	5.34125	5.4254	5.24539	5.51412	5.65182	6.0995	5.61816	5.76403
29464	Slc6a6	-0.32231	0.36941	0.092378	1.0894e-05	0.0004175	solute carrier family 6 member 6	5.68525	5.97536	6.21973	6.13038	5.50224	6.04817	5.36177	5.76777	6.36843	6.36586	6.44602	6.36334	6.2933	5.73968	6.16491	6.18033
116593	Upb1	0.8299	1.2636	0.73555	1.1174e-05	0.00042624	beta-ureidopropionase 1	1.14227	1.20733	1.04836	0.379026	1.73719	1.73643	1.91664	1.80299	2.4691	2.01302	2.03432	2.35154	1.97668	1.47376	1.75431	1.54622
83801	Ptms	0.21189	-0.24096	0.23251	1.1381e-05	0.00043271	parathymosin	11.4195	11.295	11.1871	11.3188	11.3769	11.4397	11.7868	11.4361	10.8125	11.055	11.1684	11.199	11.4467	11.5969	11.337	11.746
306589	Klhdc8b	0.16271	-0.35243	0.0093347	1.1587e-05	0.0004391	kelch domain containing 8B	5.89993	5.87179	5.72248	5.41349	5.82983	5.93166	5.99751	5.84013	5.41799	5.41814	5.43353	5.26556	5.63255	5.65321	5.81207	5.8809
498545	Tsc22d1	0.12903	-0.2104	-0.1647	1.1805e-05	0.00044587	TSC22 domain family, member 1	9.05516	9.1474	9.13358	9.00156	9.28938	9.15465	9.26633	9.14249	8.82244	8.89167	8.79685	8.98323	8.93317	8.98351	8.89386	8.87059
79125	Anxa6	-0.0045635	0.29622	0.54595	1.1873e-05	0.00044698	annexin A6	6.85312	6.86184	7.22862	6.88502	6.98657	6.86998	7.03373	6.95161	7.239	7.00552	7.60049	7.13425	7.08862	7.57959	7.72545	7.57933
498034	Fn3k	0.043641	-0.41537	0.052216	1.2792e-05	0.00047642	fructosamine 3 kinase	5.14578	5.08584	5.06885	4.89785	4.92898	5.00057	5.34524	5.07757	4.6283	4.72233	4.51761	4.67017	5.10619	5.20243	5.0591	5.04196
304669	Hook2	0.035742	-0.037954	0.61533	1.282e-05	0.00047642	hook microtubule-tethering protein 2	3.83838	3.80574	3.60109	3.69823	3.29996	3.83204	4.06276	3.80582	3.84325	3.83463	3.37827	3.69149	4.2147	4.42496	4.45388	4.30659
500059	Prrt4	-0.068839	-0.14356	0.46766	1.2758e-05	0.00047642	proline-rich transmembrane protein 4	4.7627	4.5849	4.69984	4.58921	4.19362	4.63832	4.78346	4.68928	4.09497	4.74573	4.68465	4.45684	5.12837	5.10111	5.06369	5.2152
497918	Smcr8	-0.2791	0.33955	-0.51692	1.2732e-05	0.00047642	SMCR8-C9orf72 complex subunit	4.18154	4.22545	4.78836	4.55348	4.18153	4.49724	3.93608	4.04071	4.8852	4.6398	4.97218	4.67017	4.2043	3.35303	3.7963	4.24562
25595	Map2	-0.48988	0.28831	-0.3452	1.323e-05	0.00049008	microtubule-associated protein 2	8.06113	8.04689	8.65247	8.29485	7.4992	8.2112	7.28885	7.99437	8.54243	8.77737	8.56722	8.37973	8.13603	7.51393	8.02728	8.00825
298399	Gba2	0.18479	0.011304	0.40619	1.3421e-05	0.00049554	glucosylceramidase beta 2	6.59872	6.42639	6.45836	6.4962	6.60275	6.61635	6.80137	6.6958	6.56122	6.52648	6.35923	6.5732	6.74299	7.1321	6.73321	6.96304
89806	Tie1	-0.46427	-0.21254	-0.052436	1.3486e-05	0.00049636	tyrosine kinase with immunoglobulin-like and EGF-like domains 1	5.49111	5.75049	5.58096	5.63196	5.17443	5.01386	5.31798	5.09159	5.23879	5.59476	5.42216	5.336	5.53629	5.46629	5.59456	5.65572
290552	Rft1	-0.13058	0.2648	0.63916	1.3627e-05	0.00049996	RFT1 homolog	3.98139	3.81108	4.07633	3.97978	4.20958	3.37729	3.5238	4.05986	4.30922	4.24584	3.86466	4.44143	4.39018	4.7126	4.683	4.61049
114491	Cited4	-0.35873	0.12482	0.45777	1.4324e-05	0.00052384	Cbp/p300-interacting transactivator, with Glu/Asp-rich carboxy-terminal domain, 4	4.20416	4.50473	4.27137	4.01961	3.99609	3.57549	4.24749	3.7	4.06159	4.47034	4.39333	4.57099	4.97157	4.70134	4.77266	4.35357
307923	Vps9d1	0.1593	0.16531	0.53824	1.4425e-05	0.00052587	VPS9 domain containing 1	5.3961	5.37274	5.2498	5.16582	5.16012	5.28806	5.74698	5.56836	5.4613	5.49334	5.43999	5.45971	5.65309	5.99271	5.827	5.85528
501181	Efhd1	0.052611	0.42284	0.42123	1.4879e-05	0.00054073	EF-hand domain family, member D1	5.05166	5.3005	4.86438	4.95831	5.13944	5.10152	5.18966	4.98297	5.36881	5.59734	5.61429	5.28942	5.48277	5.34853	5.38126	5.66195
24409	Grin2a	-0.40534	0.7385	-0.50409	1.5356e-05	0.00055479	glutamate ionotropic receptor NMDA type subunit 2A	2.92533	3.44927	4.39953	3.95717	2.94694	4.09632	2.94433	3.19368	4.77052	4.58895	4.63203	3.98514	3.41896	2.58209	3.33928	3.60241
360659	Mif4gd	0.40957	0.10909	0.50046	1.5363e-05	0.00055479	MIF4G domain containing	3.91166	3.86345	4.00647	3.76745	4.26792	4.22376	4.35043	4.35152	3.95251	3.97985	3.90724	4.15063	4.30511	4.36913	4.47126	4.41023
314634	Plekhj1	0.14301	-0.095666	0.27775	1.5648e-05	0.00056334	pleckstrin homology domain containing J1	6.32412	6.16779	6.22358	6.20425	6.24535	6.36135	6.49927	6.37988	6.18512	6.01927	6.15455	6.17704	6.43944	6.51655	6.49737	6.5783
289144	Cacybp	0.067113	-0.20333	-0.33073	1.5781e-05	0.00056635	calcyclin binding protein	6.71823	6.70134	6.60294	6.83877	6.83595	6.65007	6.81268	6.83355	6.66241	6.46083	6.44522	6.47729	6.36199	6.51655	6.46563	6.18142
58981	Kcnab3	0.51655	0.94264	0.25098	1.5945e-05	0.00057044	potassium voltage-gated channel subfamily A regulatory beta subunit 3	2.78837	3.14522	2.99975	3.03912	3.62561	3.52689	3.38519	3.51127	4.12759	3.54561	3.90257	4.11708	3.61498	2.45377	3.42741	3.25183
60341	Camkk1	-0.22618	-0.35032	-0.14395	1.6542e-05	0.00058997	calcium/calmodulin-dependent protein kinase kinase 1	7.48812	7.37748	7.3631	7.32021	7.1833	7.17556	7.13573	7.15332	7.01075	7.02765	7.0044	7.10826	7.31381	7.23329	7.23857	7.18818
64823	Csnk1g3	-0.027406	-0.13474	-0.43131	1.6867e-05	0.00059677	casein kinase 1, gamma 3	6.06593	6.14364	6.21586	6.2459	6.38281	6.11237	5.91454	6.11865	6.11182	6.00577	6.01984	5.99902	5.79042	5.84576	5.69563	5.60969
362342	Hipk2	-0.70298	0.32598	-0.53181	1.6883e-05	0.00059677	homeodomain interacting protein kinase 2	4.28275	5.12927	5.28526	4.73724	4.18153	4.73776	3.54566	4.11122	5.27322	5.41959	5.24907	4.95697	4.76999	3.65102	4.2189	4.62333
682033	Ppp2r3b	0.13427	-0.063124	0.53915	1.6888e-05	0.00059677	protein phosphatase 2, regulatory subunit B'', beta	4.12578	3.71173	3.9564	3.89666	4.07228	4.00169	4.23409	3.93065	3.77624	3.91114	3.78573	3.98514	4.38098	4.57131	4.20234	4.67357
59075	Grk5	-0.46077	0.11679	-0.53559	1.7052e-05	0.00059945	G protein-coupled receptor kinase 5	4.41658	4.71316	4.71361	4.26028	3.80443	4.23515	3.925	4.29206	5.00125	4.5496	4.55081	4.44915	4.24885	3.83228	4.11214	3.76185
691431	Slc25a33	0.23738	-0.1701	0.1395	1.7068e-05	0.00059945	solute carrier family 25 member 33	6.04478	6.05971	5.8785	6.01797	6.28544	6.15096	6.37047	6.13792	5.78479	5.77503	5.81024	5.95358	6.04968	6.24909	6.0734	6.18467
361055	Kpna3	-0.4357	-0.029533	-0.51471	1.7512e-05	0.0006132	karyopherin subunit alpha 3	5.27102	4.96402	5.47825	5.45281	4.97406	4.76159	4.62137	5.07992	5.25693	5.35106	5.15602	5.33392	4.98784	4.74586	4.90134	4.47541
29600	Atp2b4	-0.79437	0.21834	-1.2082	1.7649e-05	0.0006161	ATPase plasma membrane Ca2+ transporting 4	4.56723	4.51131	5.37808	4.32176	3.8253	4.52225	3.33586	3.91496	5.38539	5.56613	4.39997	3.94199	3.97871	2.54478	3.83441	3.45221
313878	Galnt14	0.074405	0.56857	0.50104	1.8727e-05	0.00065178	polypeptide N-acetylgalactosaminyltransferase 14	3.92261	4.07367	3.51567	3.68728	4.07228	3.75501	3.97419	3.7242	4.10956	4.48432	4.46475	4.44143	4.33721	4.25054	4.43628	4.22471
81529	Pde1a	-0.97861	-0.77502	-1.6668	1.9029e-05	0.00065828	phosphodiesterase 1A	3.81506	3.50967	4.75147	3.34807	2.54297	3.34261	2.10508	3.52511	3.43185	3.34571	3.26644	2.57981	2.90568	1.36379	2.55353	1.92369
60357	Prom1	-0.42873	0.20028	0.16184	1.8988e-05	0.00065828	prominin 1	5.00348	5.18178	4.68315	4.97866	4.62114	4.59772	4.55467	4.38984	4.8023	5.23016	5.38582	5.21208	4.82987	5.32488	5.30188	5.02513
79146	Begain	0.19633	-0.055778	0.47929	1.9393e-05	0.00066887	brain-enriched guanylate kinase-associated	8.30109	8.26237	8.06254	8.16026	8.10024	8.24657	8.68071	8.4875	7.88188	8.09787	8.30686	8.25196	8.55389	8.73028	8.49727	8.89891
64031	Pdcd4	-0.34274	-0.14791	-0.44543	1.9919e-05	0.00068499	programmed cell death 4	6.08067	5.87306	6.13121	6.18492	5.8414	5.7727	5.5375	5.74726	6.02309	6.00188	5.78763	5.86972	5.4669	5.64148	5.77616	5.60969
50871	Hpcal1	-0.25664	-0.38633	-0.39446	2.109e-05	0.0007231	hippocalcin-like 1	6.38674	6.14469	6.22647	6.10797	5.87432	6.04601	5.90471	6.02071	5.82513	5.89501	5.61999	5.9738	5.86167	5.72169	5.85905	5.85528
287269	Clk4	0.13052	0.10033	0.64089	2.128e-05	0.00072743	CDC-like kinase 4	4.84559	4.59423	4.5787	4.58036	4.7468	4.61526	4.92639	4.8325	4.89786	4.72939	4.34597	4.96776	4.98582	5.68643	5.2444	5.1656
83501	Cdh2	-0.35007	0.031623	-0.29953	2.1725e-05	0.00074012	cadherin 2	6.67112	6.51909	6.61253	6.57999	6.25596	6.2985	5.93815	6.44593	6.65186	6.6661	6.73837	6.43706	6.21341	6.3363	6.40361	6.22734
81514	Lrrn3	-0.092957	-0.37425	-0.55279	2.178e-05	0.00074012	leucine rich repeat neuronal 3	5.60935	5.4823	5.79938	5.82416	5.62338	5.51992	5.47051	5.74282	5.59822	5.2998	5.05445	5.23684	4.791	5.25728	5.1374	5.2996
192349	Caly	0.082428	-0.30713	0.0052812	2.2428e-05	0.00075572	calcyon neuron-specific vesicular protein	8.94065	8.86337	8.69646	8.76444	8.83281	8.83071	9.03751	8.8957	8.48501	8.58595	8.39218	8.57662	8.82712	8.92058	8.69072	8.84974
362876	Ppfia2	-0.35131	-0.0099734	-0.57677	2.2367e-05	0.00075572	PTPRF interacting protein alpha 2	5.26458	5.04788	5.89671	5.46087	5.12057	5.13433	4.83763	5.27885	5.53882	5.50298	5.42542	5.28942	4.85003	4.8991	4.92928	4.82573
306534	Unc5d	-0.95948	0.32156	-2.1903	2.2435e-05	0.00075572	unc-5 netrin receptor D	0.656843	1.33151	1.01317	0.432465	0.130034	0.274321	-1.63516	0.306156	2.16823	1.23431	0.0597056	0.454919	-0.632948	-1.59399	-2.91244	-0.802934
292588	Ube2s	0.33841	-0.089107	0.050994	2.2728e-05	0.00076333	ubiquitin-conjugating enzyme E2S	7.14782	7.21264	7.00787	7.20641	7.35055	7.34852	7.73969	7.46378	6.88599	7.0485	7.07613	7.20154	7.1509	7.16986	7.24161	7.22392
25695	Cebpd	0.3439	-0.6969	-0.34269	2.3966e-05	0.00079911	CCAAT/enhancer binding protein delta	3.83838	3.98662	4.01094	3.46168	4.07663	3.72839	4.79871	3.88844	2.72741	2.92965	3.29522	3.51135	3.55619	3.81148	3.40587	3.13118
299691	Cry1	0.27854	-0.41255	-0.24756	2.4087e-05	0.00079911	cryptochrome circadian regulator 1	5.45574	5.16518	5.75213	5.92082	5.82854	5.98323	5.62223	6.05091	5.04365	4.93067	5.23799	5.48998	5.21902	5.3912	5.13958	5.62253
306015	Fam160b2	-0.10719	0.10906	0.23609	2.4283e-05	0.00079911	family with sequence similarity 160, member B2	6.51618	6.54738	6.56851	6.6373	6.41501	6.42241	6.54701	6.45771	6.59596	6.70124	6.74881	6.65897	6.81371	6.77804	6.78834	6.83645
25686	Gnai1	-0.29497	-0.17875	-0.55771	2.4417e-05	0.00079911	G protein subunit alpha i1	6.78049	6.84501	7.04046	6.68074	6.52594	6.69062	6.18792	6.72532	6.79131	6.72498	6.62319	6.49792	6.50236	6.10912	6.32644	6.16834
29546	Homer1	0.029881	-0.049819	-0.43116	2.4197e-05	0.00079911	homer scaffold protein 1	7.22559	7.137	7.35872	7.47587	7.43827	7.35636	7.02986	7.47408	7.35337	6.98453	7.32322	7.33052	6.81656	6.94368	6.87121	6.8624
362625	Man1c1	-0.2041	-0.43136	-0.51339	2.4223e-05	0.00079911	mannosidase, alpha, class 1C, member 1	6.23358	6.06977	6.37246	6.28999	5.95348	6.27662	5.7232	6.15137	5.71136	5.83626	5.92288	5.77915	5.87485	5.55341	5.91855	5.53861
78962	Per3	0.0078107	-0.30531	0.20033	2.4117e-05	0.00079911	period circadian regulator 3	5.55935	5.43982	5.7088	5.46248	5.39464	5.64046	5.59454	5.57668	5.10683	5.43551	5.01606	5.36692	5.66072	5.77368	5.75218	5.7984
314751	Tmcc3	-0.41251	0.11434	-0.25396	2.4103e-05	0.00079911	transmembrane and coiled-coil domain family 3	5.93009	6.04278	6.07793	6.06103	5.83112	5.48695	5.5375	5.58662	6.50989	6.00188	6.04971	5.93444	6.00642	5.65029	5.6897	5.72436
83785	Vegfa	0.37775	0.11254	0.41821	2.4397e-05	0.00079911	vascular endothelial growth factor A	7.08585	7.30311	7.05297	7.27476	7.25572	7.49783	7.74205	7.70019	7.24231	7.32274	7.23312	7.38137	7.48617	7.7617	7.5365	7.60747
24323	Edn1	-0.6112	0.69999	0.60357	2.4881e-05	0.00081197	endothelin 1	1.6699	2.26298	1.4935	1.98202	1.04362	0.590348	1.44457	1.78009	2.38764	2.92965	2.86706	1.88901	2.18855	2.12343	2.97995	2.48423
25701	Mxi1	0.092226	-0.28692	-0.1093	2.546e-05	0.0008262	MAX interactor 1, dimerization protein	7.79416	7.82386	7.8568	7.7539	7.98411	7.92391	7.81662	7.86908	7.44683	7.3792	7.63326	7.60963	7.6272	7.78756	7.62962	7.74267
81574	Scn1a	-0.014919	0.67859	0.2223	2.5455e-05	0.0008262	sodium voltage-gated channel alpha subunit 1	4.1115	4.43723	4.79614	4.53222	4.25259	4.8654	4.34212	4.3554	5.47263	5.04638	5.00086	5.10368	5.04726	4.38681	4.63136	4.70411
306873	Rreb1	0.48307	0.41948	0.9926	2.5545e-05	0.00082661	ras responsive element binding protein 1	4.2131	3.8583	3.32795	3.56698	3.73994	4.38923	4.51089	4.29206	4.26428	4.50641	3.76015	4.15536	4.48492	5.21831	4.59059	4.66739
304109	Tiam1	-0.010548	0.0062752	-0.45212	2.5709e-05	0.0008296	TIAM Rac1 associated GEF 1	6.56067	6.6192	7.08138	6.83133	6.87651	6.69338	6.66738	6.86109	7.00637	6.69043	6.74816	6.70889	6.26688	6.35078	6.50583	6.20403
29496	Erbb3	-0.44099	0.21115	-0.10469	2.5885e-05	0.00083293	erb-b2 receptor tyrosine kinase 3	5.16665	5.21843	5.22695	5.31555	4.73029	4.87999	4.90682	4.63608	5.60081	5.29664	5.66893	5.14231	5.42868	4.75133	5.23629	5.00565
361814	Srsf3	0.14125	-0.22731	-0.10755	2.6159e-05	0.00083941	serine and arginine rich splicing factor 3	7.49042	7.42878	7.46753	7.46589	7.72631	7.52089	7.56964	7.593	7.23109	7.3305	7.14889	7.22704	7.30896	7.48673	7.37226	7.2438
89808	Cx3cl1	0.23943	-0.10835	-0.073173	2.7291e-05	0.0008685	C-X3-C motif chemokine ligand 1	10.1471	9.98931	10.1658	10.2407	10.2634	10.4009	10.4329	10.4089	9.92361	9.9771	10.1453	10.0651	10.1164	10.005	9.98181	10.1512
24407	Grik5	0.18283	-0.089196	0.42202	2.7199e-05	0.0008685	glutamate ionotropic receptor kainate type subunit 5	8.99012	9.07402	8.82995	8.8424	9.05008	9.07264	9.39633	8.91947	8.62806	8.848	8.93701	8.95841	9.25291	9.37805	9.126	9.63274
25648	Slc7a1	-0.19208	0.3626	0.24405	2.7242e-05	0.0008685	solute carrier family 7 member 1	5.70283	6.27027	5.74008	5.71383	5.87307	5.65467	5.65444	5.53967	6.38876	6.4068	6.09952	6.02251	6.0775	6.0952	6.04466	6.26059
311406	Dusp2	0.71286	-0.24224	-0.27922	2.7966e-05	0.00088751	dual specificity phosphatase 2	2.24181	2.32405	2.3668	2.27316	3.08315	2.7629	2.86541	3.28598	1.99045	1.74225	1.89083	2.52238	2.37326	2.37091	1.75431	1.31254
100361323	Astn2	-0.22271	0.52628	0.35823	2.8101e-05	0.00088934	astrotactin 2	4.24835	4.26103	3.8852	3.75177	3.91566	4.06262	3.31904	3.9097	4.46201	4.48988	4.79457	4.54238	4.68524	4.03873	4.33358	4.50345
298381	Echdc2	0.45407	0.0031791	0.76772	2.8288e-05	0.00089281	enoyl CoA hydratase domain containing 2	4.52114	4.37365	4.22982	4.40097	4.39551	4.77725	5.23296	4.82972	4.15599	4.59669	3.85503	4.77224	4.9489	5.48118	4.75005	5.31353
499968	Galntl5	0.87757	-2.9045	-1.4455	2.9037e-05	0.00091396	polypeptide N-acetylgalactosaminyltransferase-like 5	-0.480661	-0.744843	0.0995812	-0.705039	1.00755	0.2142	-1.92466	1.00413	-2.35533	-2.36395	-5.36656	-5.09967	-3.90597	-1.83499	-3.64941	-0.440363
679028	Rbpj	-0.21414	0.064806	-0.3958	2.945e-05	0.00092442	recombination signal binding protein for immunoglobulin kappa J region	4.97483	5.11206	5.20762	5.0826	4.8649	5.0487	4.7556	4.84359	5.22713	5.33726	5.00522	5.04626	4.73669	4.65831	4.75005	4.65806
66015	Adamts4	-0.21096	0.35207	0.3952	2.9801e-05	0.00093289	ADAM metallopeptidase with thrombospondin type 1 motif, 4	5.31739	5.69377	5.51645	5.67139	5.41371	5.33821	5.4552	5.16414	6.04508	5.68952	6.27052	5.50858	6.15248	5.5966	6.09711	5.90081
287521	Mnt	0.18747	-0.1862	0.21029	2.996e-05	0.00093534	MAX network transcriptional repressor	5.91509	5.91585	5.92539	5.71113	5.90651	5.91994	6.26021	6.11408	5.75029	5.7087	5.63696	5.6308	6.02723	6.01675	6.0915	6.17816
24697	Ptpn1	0.34008	-0.071855	-0.23368	3.0276e-05	0.00094264	protein tyrosine phosphatase, non-receptor type 1	4.89368	4.93494	5.22695	5.14796	5.37708	5.5292	5.32432	5.35249	4.88732	4.89762	5.05235	5.10123	4.97362	4.6289	4.51214	5.10281
301122	Dus3l	0.14174	0.053547	0.4071	3.0632e-05	0.00094352	dihydrouridine synthase 3-like	5.05415	5.08584	5.20177	4.90731	5.14982	5.29533	5.19658	5.1839	5.14806	5.17089	5.03539	5.11829	5.4698	5.53925	5.34589	5.52841
289606	Gabra2	-0.42211	-0.013634	-0.64644	3.039e-05	0.00094352	gamma-aminobutyric acid type A receptor alpha2 subunit	6.25865	6.10283	6.69534	6.62588	5.87557	6.09788	5.56986	6.40629	6.71524	6.458	6.31775	6.16184	5.90514	5.84192	5.90198	5.49387
316226	Klc4	0.25007	-0.030056	0.33712	3.048e-05	0.00094352	kinesin light chain 4	5.33184	5.41547	5.18012	5.31021	5.45615	5.48059	5.71679	5.58166	5.252	5.2483	5.26734	5.35874	5.61432	5.59963	5.577	5.79414
59087	Nxf1	0.35655	0.14987	0.53572	3.0619e-05	0.00094352	nuclear RNA export factor 1	6.24672	5.88957	6.00703	6.25705	6.20012	6.48497	6.50393	6.63727	6.4169	6.24132	6.06963	6.28349	6.41107	6.91716	6.5201	6.67781
306013	Lgi3	-0.0011522	0.4042	0.52104	3.1094e-05	0.0009552	leucine-rich repeat LGI family, member 3	6.43629	6.72063	6.41941	6.46128	6.87838	6.30572	6.51782	6.26809	7.13675	6.64385	7.05629	6.78336	7.32705	6.78406	7.06741	6.90508
293678	Mus81	-0.10531	0.24107	0.44315	3.1666e-05	0.00097021	MUS81 structure-specific endonuclease subunit	4.12578	4.17661	4.07633	4.02832	3.94456	3.87636	3.99552	4.16082	4.44773	4.42757	4.13129	4.3412	4.63707	4.64662	4.29115	4.57459
58820	Zfp148	-0.14248	0.073965	-0.52064	3.1858e-05	0.00097348	zinc finger protein 148	5.1895	5.49065	5.63259	5.66443	5.52475	5.50902	5.02565	5.3408	5.85791	5.57661	5.4953	5.33808	5.12654	4.88175	4.88587	5.03477
499016	Tulp4	-0.31674	0.11291	-0.66661	3.2382e-05	0.00098687	TUB like protein 4	5.96626	6.20783	6.7201	6.28637	5.73926	6.38881	5.63418	6.12889	6.51948	6.54327	6.45641	6.19208	5.85946	5.09467	5.66574	5.87286
362892	Mbd6	0.43426	-0.055784	0.38219	3.2689e-05	0.00098985	methyl-CpG binding domain protein 6	5.67881	5.45696	5.4911	5.56922	5.62635	6.13281	6.30896	5.77213	5.55889	5.48363	5.58108	5.34431	5.70936	6.13341	5.81888	6.03417
291610	Spry4	0.67301	-0.098618	-0.39812	3.2737e-05	0.00098985	sprouty RTK signaling antagonist 4	3.33901	3.30524	2.76607	3.71988	3.8253	3.97022	3.9634	4.19151	3.37863	3.54026	2.94178	2.91714	2.88845	2.61846	2.31252	3.56962
288914	Trmt1	0.1162	0.091793	0.45753	3.2608e-05	0.00098985	tRNA methyltransferase 1	5.6478	5.74771	5.7548	5.98146	5.72683	5.88422	6.0456	5.9468	5.67748	5.88871	5.95368	5.9858	6.07084	6.37756	6.15418	6.35982
29434	Rasgrp1	-0.26329	0.22869	-0.26641	3.2958e-05	0.00099391	RAS guanyl releasing protein 1	8.78528	8.71717	9.19449	8.93788	8.74705	8.84719	8.36881	8.62276	9.12271	9.00837	9.22268	9.23258	8.8671	8.37789	8.79586	8.52146
287938	Ydjc	-0.11931	-0.25185	0.25035	3.4834e-05	0.001045	YdjC chitooligosaccharide deacetylase homolog	5.99896	5.98485	5.8237	5.63481	5.54691	5.72098	6.03663	5.64323	5.60339	5.69554	5.65095	5.50303	6.02132	6.25006	6.00224	6.1825
116508	Nrxn3	-0.29332	0.21755	-0.31663	3.5071e-05	0.0010494	neurexin 3	6.80363	6.81075	7.37614	7.03993	6.64958	6.88693	6.48614	6.87466	7.35949	7.16374	7.2266	7.22198	6.9424	6.33265	6.81173	6.68625
83466	Celsr3	0.67068	0.11244	0.46651	3.5343e-05	0.0010548	cadherin, EGF LAG seven-pass G-type receptor 3	5.76954	5.55576	6.04128	5.63766	5.98975	6.75336	6.53704	6.34812	5.9731	6.01543	5.64816	5.83623	5.83831	6.46421	5.97812	6.51857
24922	Gabrb3	-0.63602	0.024014	-0.62881	3.5546e-05	0.0010581	gamma-aminobutyric acid type A receptor beta 3 subunit	5.96228	5.96222	6.7518	6.49855	5.46449	6.14393	5.15215	5.84152	6.57836	6.33687	6.27865	6.21491	5.9285	5.27448	5.8391	5.70032
361661	Pstk	-0.0049994	0.32508	0.56095	3.6009e-05	0.0010691	phosphoseryl-tRNA kinase	4.2785	4.20124	3.78445	4.39426	4.07663	4.14946	4.38721	4.07405	4.52323	4.5496	4.34597	4.59556	4.57112	4.99444	4.55516	4.80334
308572	Myh14	0.10795	0.20858	0.47157	3.6893e-05	0.0010898	myosin heavy chain 14	6.52069	6.53371	6.39142	6.51568	6.62449	6.42573	6.79909	6.52296	6.48493	6.50126	6.9769	6.7803	7.02699	6.90064	6.92581	6.99426
313666	Zbtb17	0.16326	0.01838	0.5138	3.6836e-05	0.0010898	zinc finger and BTB domain containing 17	5.76651	5.94409	5.84512	5.92665	5.7919	5.88662	6.42062	5.96214	5.77796	5.92709	5.81646	6.03026	6.127	6.64699	6.31204	6.41069
305577	Ahsa2	0.51684	-0.20135	-0.029798	3.7929e-05	0.0011175	activator of HSP90 ATPase homolog 2	3.95497	4.06475	4.49509	4.39089	4.34943	4.82577	4.92917	4.87365	4.16649	4.17865	3.95311	3.83991	3.79678	4.40775	4.33738	4.24976
315159	Tob2	0.17366	-0.12819	-0.41298	3.8134e-05	0.0011207	transducer of ERBB2, 2	5.34614	5.22845	5.23269	5.14396	5.49249	5.41366	5.5192	5.20555	4.80902	4.87657	5.23614	5.44046	4.98379	4.7595	4.79492	4.75166
310207	Sema5a	-0.24412	0.3201	-0.092856	3.8364e-05	0.0011246	semaphorin 5A	5.64284	5.4823	5.8275	5.70571	5.45112	5.55519	5.10631	5.54477	5.93161	6.02979	6.06442	5.92893	5.88899	5.33402	5.65969	5.34681
84580	Hdac5	0.26711	-0.17955	0.071184	3.8826e-05	0.0011352	histone deacetylase 5	7.77616	7.73353	7.67701	7.79433	7.8956	8.05581	8.06102	8.03362	7.35949	7.52123	7.72438	7.6361	7.76513	7.75219	7.66328	8.05697
25409	Cdh6	0.093418	0.45564	-0.36929	3.9332e-05	0.0011471	cadherin 6	4.29965	4.26881	4.96909	4.83722	4.57875	5.01165	4.6248	4.62648	5.35968	4.82916	5.06703	5.02832	4.62931	3.97002	4.02537	4.31056
56819	Extl3	-0.25788	0.12132	-0.52616	3.9608e-05	0.0011522	exostosin-like glycosyltransferase 3	5.49845	5.91833	6.15057	5.96115	5.73926	5.74508	5.4988	5.57502	6.10456	6.00867	6.1298	5.82737	5.59587	4.79436	5.43008	5.54874
50692	Plaur	1.7754	0.51002	-1.0345	3.974e-05	0.0011532	plasminogen activator, urokinase receptor	-0.369629	-2.94648	-1.41979	-0.304501	0.970556	0.590348	0.114865	1.25725	-1.61836	-0.248476	0.125294	-0.576108	-1.40347	-3.70946	-2.91244	-1.10779
362219	Gpcpd1	-0.26448	0.089966	0.23611	4.0141e-05	0.0011602	glycerophosphocholine phosphodiesterase 1	6.42671	6.41853	6.3113	6.45564	6.26935	6.02648	6.00804	6.23479	6.54453	6.50744	6.2366	6.65647	6.52901	6.86008	6.72599	6.40234
114488	Rbm3	-0.22686	-0.25371	0.32329	4.0185e-05	0.0011602	RNA binding motif protein 3	6.70798	6.25565	6.29674	6.40641	6.47154	6.07377	6.27991	5.91693	6.15642	6.30729	5.74783	6.40266	6.614	6.98431	6.77581	6.59469
364975	Gcdh	0.17089	0.024258	0.4081	4.0795e-05	0.0011749	glutaryl-CoA dehydrogenase	6.36684	6.17194	6.10011	5.99374	6.21206	6.40738	6.28425	6.42487	6.05265	6.14164	6.27955	6.26938	6.3526	6.66449	6.65018	6.60119
81670	Gpt	0.31156	0.38221	0.66841	4.0899e-05	0.001175	glutamic--pyruvic transaminase	5.38229	5.30808	4.91768	5.0679	5.28214	5.41366	5.74225	5.49114	5.15511	5.49057	5.74523	5.77915	5.64286	5.95528	5.7118	6.04614
54308	Slk	-0.33468	0.19977	-0.49234	4.1107e-05	0.001178	STE20-like kinase	5.58715	5.79836	6.32033	6.17809	5.73375	5.84511	5.29235	5.73242	6.35165	6.12031	6.29031	6.01342	5.81912	5.03985	5.64445	5.41485
85269	Nme3	0.22116	-0.15062	0.15364	4.1304e-05	0.0011807	NME/NM23 nucleoside diphosphate kinase 3	6.30646	6.29908	6.05756	6.14346	6.35437	6.36308	6.53613	6.44502	6.09726	5.99213	6.05813	6.06838	6.27767	6.48324	6.29555	6.36937
297415	Fam136a	-0.1632	-0.3749	-0.48852	4.1441e-05	0.0011817	family with sequence similarity 136, member A	4.97746	5.08584	4.89852	4.88832	4.8446	4.63546	4.8168	4.89778	4.69995	4.50092	4.52674	4.62314	4.37789	4.70698	4.48844	4.2986
83817	Ache	0.03956	0.1093	0.36803	4.3843e-05	0.001244	acetylcholinesterase	7.08828	7.0806	7.03059	7.05758	6.98483	7.05381	7.18821	7.1798	7.09244	7.23369	7.06415	7.29292	7.48115	7.23036	7.42852	7.56858
29591	Tgfbr1	-0.46793	0.10541	-0.4462	4.3742e-05	0.001244	transforming growth factor, beta receptor 1	4.63537	5.31562	5.14398	5.16385	4.7952	4.65538	4.32958	4.65508	5.1267	5.30926	5.40905	4.86178	4.89601	4.39032	4.73285	4.48599
362437	Iffo1	0.16732	0.029094	0.42764	4.3978e-05	0.0012448	intermediate filament family orphan 1	7.12608	7.01729	6.92154	6.99401	7.02259	7.15821	7.37886	7.15332	7.12333	6.69704	7.1013	7.21066	7.37924	7.51835	7.37134	7.50106
293500	Pagr1	0.29311	-0.078669	0.55226	4.4391e-05	0.0012534	Paxip1-associated glutamate-rich protein 1	4.93753	4.80172	4.64054	5.02288	4.74132	5.05514	5.57695	5.10777	4.87882	4.87233	4.63766	4.70929	5.14297	5.7147	5.29408	5.42589
78961	Golph3	0.11535	-0.074689	-0.27665	4.4628e-05	0.001257	golgi phosphoprotein 3	6.32102	6.37139	6.3453	6.43369	6.57529	6.46576	6.47669	6.41282	6.38276	6.29068	6.14074	6.34999	6.16594	6.20492	5.94118	6.03897
29145	Ctxn1	0.1081	-0.2661	0.087606	4.5061e-05	0.0012647	cortexin 1	10.734	10.524	10.4854	10.4861	10.5504	10.6305	10.7897	10.6957	10.0924	10.2639	10.4091	10.393	10.5686	10.7092	10.5838	10.7264
58827	Mest	0.23859	-0.1748	-0.49646	4.5135e-05	0.0012647	mesoderm specific transcript	4.42045	4.17246	4.99862	4.60093	4.71639	5.14242	4.46956	4.86279	4.52596	4.34417	4.39997	4.34534	4.07322	3.98402	4.06712	4.20776
305888	Zfhx2	0.48558	-0.10287	0.17897	4.5231e-05	0.0012647	zinc finger homeobox 2	6.23138	6.32358	6.77431	6.44349	6.42956	6.99807	7.23885	6.99514	6.33234	6.30414	6.33431	6.44867	6.51575	6.67819	6.51172	6.82191
25560	Abcc9	-0.46603	0.29074	-0.43291	4.5476e-05	0.0012685	ATP binding cassette subfamily C member 9	4.24835	4.75535	4.2564	4.64687	4.28309	3.99723	3.67028	4.09739	4.78195	5.10184	4.97663	4.07276	3.86882	3.87299	4.29115	4.17326
499280	Mapk1ip1	0.20142	-0.05824	0.46988	4.5681e-05	0.0012711	mitogen-activated protein kinase 1 interacting protein 1	5.1079	4.99955	4.88885	5.0826	5.12478	5.08902	5.3781	5.28496	5.17258	4.92042	4.70624	5.01537	5.21557	5.79105	5.52135	5.37745
25193	Ccnd3	0.31364	-0.081546	-0.046288	4.6709e-05	0.0012966	cyclin D3	5.60765	5.63322	5.49748	5.68934	5.80771	5.82263	6.11547	5.92479	5.38539	5.5071	5.6285	5.57893	5.45525	5.56899	5.53299	5.6851
312381	Ppm1k	-0.0761	-0.14467	-0.49008	4.6979e-05	0.001301	protein phosphatase, Mg2+/Mn2+ dependent, 1K	5.72176	5.5333	5.85385	5.78103	5.65869	5.80363	5.40027	5.70988	5.58914	5.58051	5.48441	5.67264	5.45525	5.0708	5.30576	5.07738
24410	Grin2b	-0.050521	0.27199	-0.51207	4.7139e-05	0.0013022	glutamate ionotropic receptor NMDA type subunit 2B	4.09223	4.26103	4.59664	4.54744	4.12373	4.64403	4.0678	4.44184	4.75436	4.85091	4.70624	4.26008	3.75462	3.60946	4.02537	4.07854
500131	Creb5	-0.79917	0.46819	-0.84011	4.8225e-05	0.0013291	cAMP responsive element binding protein 5	0.941572	2.36822	2.28065	2.49031	1.1795	1.34611	0.971501	1.75682	2.73684	2.87126	2.57008	2.1195	2.00892	0.682853	1.39498	0.637639
368002	Baz1b	0.28066	0.069447	0.45006	4.8525e-05	0.0013341	bromodomain adjacent to zinc finger domain, 1B	7.59765	7.41569	7.67032	7.68263	7.60897	7.86708	8.08361	7.90623	7.54705	7.7139	7.55137	7.82866	7.89156	8.22901	7.91997	8.11465
84347	Cacng2	-0.31018	0.25691	-0.29411	4.9192e-05	0.0013493	calcium voltage-gated channel auxiliary subunit gamma 2	3.94426	4.00072	4.07206	4.10438	3.55864	3.76552	3.53112	3.98673	4.31238	4.20927	4.39997	4.22451	3.69147	3.50324	3.68151	4.03116
360835	Cdh19	-0.65806	0.83565	0.19593	4.9598e-05	0.0013572	cadherin 19	1.02523	1.78688	1.14905	0.717194	0.318479	0.332036	0.971501	0.595662	2.33893	2.01302	1.37491	2.30121	1.74748	1.27543	1.58581	0.913273
85267	Slc24a3	-0.21059	0.12755	-0.14973	5.0067e-05	0.0013668	solute carrier family 24 member 3	6.34156	6.50597	6.35148	6.37178	6.22978	6.24879	6.07346	6.1746	6.58556	6.49644	6.58509	6.4106	6.29166	6.1909	6.27491	6.21785
304522	Fbxw8	0.16332	0.22378	0.43285	5.2318e-05	0.0014248	F-box and WD repeat domain containing 8	6.56504	6.38757	6.39826	6.43451	6.47237	6.70639	6.78231	6.4559	6.54654	6.65626	6.7436	6.73282	6.77381	6.82872	6.84077	7.06302
299012	Arhgap5	-0.36916	0.25195	-0.49255	5.2702e-05	0.0014319	Rho GTPase activating protein 5	5.01631	5.37815	5.59143	5.23325	5.20262	5.16641	4.48849	4.8325	5.54285	5.87498	5.47815	5.33392	5.09497	4.28866	5.11767	4.65181
54300	Slc12a3	0.38444	0.2723	1.2683	5.3246e-05	0.0014433	solute carrier family 12 member 3	2.18837	0.960413	1.38756	1.4966	1.73719	2.17531	2.02435	1.84773	1.94235	2.33031	0.610721	1.97715	2.91421	3.032	2.48673	2.8546
291772	Kctd1	0.14881	-0.20018	-0.21814	5.344e-05	0.0014451	potassium channel tetramerization domain containing 1	7.96543	7.87354	7.92879	7.96753	7.93484	8.19646	8.00394	8.17967	7.65108	7.66687	7.9405	7.65668	7.70367	7.66539	7.59634	7.88373
297516	Cpne9	0.56021	0.56742	0.92112	5.4031e-05	0.0014543	copine family member 9	2.96824	2.41107	2.88764	2.90377	3.42145	3.33557	3.6435	2.99918	3.19242	3.19064	3.13727	3.86323	3.90353	3.73624	3.64521	3.60241
63886	Abcb9	0.079389	0.37224	0.38775	5.4947e-05	0.0014755	ATP binding cassette subfamily B member 9	6.4496	6.29049	6.26624	6.5681	6.46241	6.4099	6.73315	6.26912	6.62227	6.66365	6.83158	6.94575	6.78199	6.81115	6.68113	6.86578
681944	Mpnd	0.078768	-0.28528	0.21234	5.5868e-05	0.0014967	MPN domain containing	5.8391	6.00597	5.82877	5.63196	5.78525	5.92698	6.08221	5.8332	5.5061	5.60247	5.72289	5.32345	5.84279	6.14281	6.00224	6.16943
58942	Cacnb4	-0.20846	0.10933	-0.53721	5.6266e-05	0.0015039	calcium voltage-gated channel auxiliary subunit beta 4	5.77106	5.85507	6.2625	6.19172	5.74611	6.07694	5.51551	5.91036	6.29612	6.11941	6.0476	6.10429	5.73609	4.96884	5.60562	5.57045
309465	Gsto2	0.12091	0.35232	0.78577	5.6527e-05	0.0015074	glutathione S-transferase omega 2	2.71469	2.97477	3.044	3.12278	2.91809	3.01276	3.31055	3.11351	3.21958	3.19744	3.53129	3.33078	3.37635	4.06532	3.4626	4.00197
361550	Gramd1a	0.1553	0.16797	0.44729	5.7989e-05	0.0015407	GRAM domain containing 1A	6.58241	6.48439	6.54868	6.5859	6.46074	6.67537	6.97989	6.66253	6.74475	6.69524	6.56529	6.85634	6.9038	7.02383	6.92708	7.12752
171071	Ppp1r15a	0.60006	0.029334	0.11096	5.8043e-05	0.0015407	protein phosphatase 1, regulatory subunit 15A	5.37433	5.10337	4.78576	4.55046	5.62784	5.21516	5.75482	5.68852	4.82015	5.03122	4.90607	5.26774	5.03753	5.24376	5.01474	5.07971
245963	Egfl7	-0.22297	0.24983	0.31732	5.97e-05	0.0015684	EGF-like-domain, multiple 7	5.09586	5.27752	4.78053	4.88592	4.97406	4.53152	4.77732	4.87905	5.31316	5.46118	5.24539	5.02832	5.28468	5.26877	5.24035	5.54369
300644	Gramd1b	0.26473	0.041475	-0.24076	5.9905e-05	0.0015684	GRAM domain containing 1B	5.3028	5.39604	5.60922	5.56025	5.57182	5.87696	5.66779	5.8136	5.53342	5.41668	5.59417	5.50858	5.30592	5.28772	4.92424	5.36985
24514	Jak2	0.022324	-0.28046	-0.40012	5.9466e-05	0.0015684	Janus kinase 2	5.62284	5.75327	5.94536	6.04396	5.86175	6.05996	5.78116	5.77068	5.75726	5.55159	5.49995	5.45204	5.30592	5.52495	5.57057	5.39065
25031	Plcb4	-0.30721	0.23162	-0.16968	5.9772e-05	0.0015684	phospholipase C, beta 4	4.53191	4.66676	4.90574	4.74782	4.42316	4.53152	4.13182	4.52683	4.91042	5.12879	4.94064	4.80271	4.35613	4.6554	4.5874	4.59102
246237	Plekha5	0.077351	0.066913	0.44	5.9449e-05	0.0015684	pleckstrin homology domain containing A5	6.95463	6.76674	6.89218	7.03885	6.73547	6.97561	7.24331	6.97764	6.89497	6.986	6.94206	7.10337	7.1194	7.56336	7.37319	7.33637
100302405	Zfp958	0.29721	0.34489	0.8937	5.9498e-05	0.0015684	zinc finger protein 958	3.4642	3.14522	2.87789	3.40933	3.2468	3.34961	3.43289	4.00165	3.59109	3.7903	3.17647	3.7109	3.86001	4.51132	3.98722	4.09246
362831	Dot1l	0.5881	0.28883	0.52785	6.018e-05	0.001572	DOT1 like histone lysine methyltransferase	5.46887	5.38354	5.63114	5.57071	5.63081	6.33689	6.31427	6.03044	5.98699	5.85252	5.68397	5.67264	6.0292	6.04931	5.722	6.317
296271	Srxn1	0.37611	0.078201	-0.086445	6.0353e-05	0.001573	sulfiredoxin 1	6.1991	6.24779	6.22262	6.03751	6.36421	6.45037	6.72599	6.65154	6.09909	6.12656	6.26871	6.50257	6.25852	6.05706	6.12263	5.90738
289095	Nmnat2	-0.53343	0.063027	-0.52685	6.0507e-05	0.0015735	nicotinamide nucleotide adenylyltransferase 2	4.89924	4.99721	5.28895	5.32794	4.30925	4.94848	4.06276	4.90838	5.26672	5.35106	5.15602	5.01537	4.82535	4.24279	4.61582	4.70712
79219	Grid1	-0.3902	0.080772	-0.32404	6.153e-05	0.0015964	glutamate ionotropic receptor delta type subunit 1	5.98466	6.01179	6.46489	6.29361	5.69742	5.94328	5.59279	5.98109	6.29931	6.2372	6.38624	6.20582	6.02132	5.57517	5.82294	6.04852
25486	Myo9b	0.13951	0.18994	0.54412	6.1723e-05	0.0015979	myosin IXb	6.68726	6.63811	6.69742	6.76191	6.4107	6.97278	7.0305	6.85493	6.86196	6.96173	6.95114	6.76258	7.04459	7.21461	7.04495	7.58918
498963	Spata2L	0.2667	-0.13503	0.12108	6.1912e-05	0.0015992	spermatogenesis associated 2-like	7.55957	7.49086	7.61675	7.64493	7.76362	7.82813	8.02678	7.74855	7.38932	7.26803	7.54539	7.55653	7.63626	7.67298	7.6385	7.84384
114116	Cdc42bpa	-0.10852	0.31052	-0.080111	6.2282e-05	0.0016015	CDC42 binding protein kinase alpha	6.61062	6.7736	6.81255	6.60421	6.46657	6.76781	6.48614	6.63727	7.01172	7.01663	7.11801	6.89998	6.76262	6.28159	6.68784	6.71202
300074	Fam227a	0.12552	-0.029487	0.84691	6.2281e-05	0.0016015	family with sequence similarity 227, member A	3.61358	3.19512	3.3422	3.46168	3.22341	3.4311	3.62309	3.80582	3.48877	3.79928	2.54633	3.41208	3.80599	4.75678	4.06712	4.22471
303970	Bbx	-0.61128	0.17242	-0.79599	6.244e-05	0.001602	BBX high mobility group box domain containing	2.51211	3.21943	3.3422	2.93188	2.18759	2.90278	1.72559	2.6152	3.48877	3.22435	2.91421	3.1435	2.48061	2.1402	2.38768	1.88156
362819	Sarnp	-0.36916	-0.20688	-0.59372	6.266e-05	0.0016041	SAP domain containing ribonucleoprotein	5.69646	5.44326	5.39185	5.3951	4.99033	5.16045	5.02046	5.28089	5.46839	5.55292	5.01174	4.98647	4.79794	5.1139	4.81139	4.82573
24329	Egfr	-0.56923	0.68595	-0.29541	6.3407e-05	0.0016196	epidermal growth factor receptor	1.93077	2.18281	2.99975	2.52762	1.86364	2.67642	1.1722	1.38416	3.25938	3.28949	2.95987	3.07526	2.63319	1.84512	2.18348	1.88156
304063	Ets2	0.0029777	-0.27034	-0.25122	6.5404e-05	0.0016633	ETS proto-oncogene 2, transcription factor	7.1112	6.97982	7.09564	6.93217	6.9726	7.07456	7.03888	7.05002	6.61717	6.80681	6.72388	6.88582	6.8034	6.72064	6.84611	6.74763
289084	RGD1309104	-0.44957	-0.15814	-0.70705	6.5329e-05	0.0016633	similar to RIKEN cDNA 1700025G04 gene	4.42045	4.26881	4.28618	4.27499	3.78858	3.91464	3.66364	4.05986	4.32806	4.2654	4.32867	3.54779	3.35769	3.62145	3.84511	3.56962
84359	Dffb	-0.034339	-0.078095	0.60794	6.5785e-05	0.0016687	DNA fragmentation factor subunit beta	2.73967	2.84534	2.62168	2.92257	2.62858	2.77335	2.85378	2.75094	2.89681	2.81042	2.49763	2.57981	3.16371	3.6971	3.38401	3.27642
366960	Maff	0.74412	-1.0348	-0.67288	6.5906e-05	0.0016687	MAF bZIP transcription factor F	0.301748	1.65046	0.454676	1.52147	1.82271	1.6483	2.12458	1.75682	-0.0989881	0.138547	-1.2791	0.87761	0.57516	0.538464	-0.71081	0.913273
84429	Kcnk9	-0.603	0.76231	-0.13776	6.8046e-05	0.0017191	potassium two pore domain channel subfamily K member 9	1.56198	2.06251	2.67894	2.06896	1.21156	2.04331	1.3148	1.47251	2.99438	3.17003	2.79835	2.60769	2.25726	0.771663	2.02302	2.48423
685474	Zfp385a	0.34862	0.18813	0.40772	7.1666e-05	0.0018066	zinc finger protein 385A	6.87372	6.71281	6.58208	6.70537	6.92021	7.02183	7.23829	7.08431	6.80146	6.88792	7.04839	6.8915	7.11386	7.14307	6.93336	7.30435
292764	Fam98c	0.24102	-0.027979	0.46542	7.2803e-05	0.0018312	family with sequence similarity 98, member C	5.94762	5.79026	5.58096	6.06843	5.85542	6.31559	6.11791	6.06992	5.73743	5.63291	5.82635	6.0883	6.20473	6.34988	6.17661	6.53479
50659	Nr2c2	-0.33765	0.37527	-0.42015	7.3001e-05	0.0018322	nuclear receptor subfamily 2, group C, member 2	4.84846	5.0569	5.48148	5.09508	4.68248	5.04007	4.36279	5.01765	5.48947	5.7521	5.4984	5.27646	5.12286	3.91259	4.84911	4.73401
292064	Banp	0.047706	-0.51626	-0.1277	7.3799e-05	0.0018442	Btg3 associated nuclear protein	5.25811	5.42072	5.16015	5.20857	5.36287	5.25859	5.53386	5.05629	4.95957	4.51733	4.71958	4.76606	4.84111	5.28017	4.97142	5.39253
500988	Ddx6	-0.24643	0.055835	-0.52202	7.366e-05	0.0018442	DEAD-box helicase 6	5.34207	5.61041	5.90993	5.68659	5.46615	5.50118	5.08408	5.52597	5.79385	5.68952	5.71092	5.6308	5.45817	4.8464	5.25045	4.8668
289668	Lap3	-0.24804	0.1668	0.10826	7.4054e-05	0.0018465	leucine aminopeptidase 3	6.37184	6.56171	6.33465	6.58147	6.31802	6.17284	6.15512	6.22316	6.70927	6.49782	6.85231	6.43415	6.61596	6.53728	6.62166	6.522
291132	Gpld1	0.2982	0.1246	0.40832	7.6325e-05	0.0018991	glycosylphosphatidylinositol specific phospholipase D1	5.32153	5.13354	5.10272	4.96965	5.44944	5.49645	5.46288	5.32111	5.18297	5.31396	5.20803	5.33392	5.48277	5.67208	5.56086	5.45131
304832	Cdc73	-0.20424	0.023504	-0.6314	7.6994e-05	0.0019116	cell division cycle 73	3.51573	3.52926	3.93306	3.89666	3.44186	3.72301	3.58841	3.33394	3.81237	3.82147	3.56122	3.81621	3.02871	3.09359	3.26148	3.01907
679532	Elovl1	0.049419	0.15009	0.48098	7.7765e-05	0.0019266	ELOVL fatty acid elongase 1	5.69327	5.91461	5.58096	5.88052	5.89421	5.57025	6.08594	5.69159	5.92028	5.76361	6.15553	5.8244	6.14434	6.3995	6.2975	6.16285
361881	Zbed3	0.45196	-0.0038707	0.098955	8.1187e-05	0.002007	zinc finger, BED-type containing 3	4.92124	4.68434	4.84949	4.50441	5.1121	5.24551	5.38822	5.02741	4.52596	4.87445	4.80211	4.75052	4.81627	4.87675	4.77546	4.91458
288353	Cggbp1	-0.12075	-0.25732	-0.35719	8.2715e-05	0.0020404	CGG triplet repeat binding protein 1	6.00927	6.04618	6.18754	6.12836	5.98396	6.01661	5.89339	5.99856	5.89418	5.74515	5.86406	5.84358	5.67209	5.84959	5.77755	5.64317
305472	Pik3ip1	-0.049625	-0.37066	-0.028263	8.2896e-05	0.0020405	phosphoinositide-3-kinase interacting protein 1	6.47027	6.33104	6.29583	6.25705	6.36599	6.26092	6.328	6.20286	5.74329	6.08313	5.90432	6.12131	6.25601	6.28442	6.33121	6.37508
289397	Kif21b	-0.24021	0.49252	-0.036247	8.3168e-05	0.0020429	kinesin family member 21B	4.91577	5.46546	5.44563	5.30305	4.78725	5.41867	4.92917	5.0201	5.83395	5.90231	5.96939	5.38917	5.54043	4.72933	5.44775	5.20242
362971	Mpped1	-0.21647	-0.41154	-0.29989	8.3669e-05	0.0020508	metallophosphoesterase domain containing 1	7.49456	7.44003	7.39634	7.34916	7.1449	7.21012	7.17717	7.28216	6.78052	7.06905	7.19688	6.95934	7.05331	6.97441	7.11297	7.32119
246760	Mafk	0.40327	-0.036689	-0.042122	8.3994e-05	0.0020544	MAF bZIP transcription factor K	4.37333	4.43723	4.50462	4.39426	4.68819	4.6582	5.02046	4.93195	4.39212	4.3411	4.52977	4.2905	4.28221	4.27733	4.42919	4.54453
25631	Smad3	-0.0034266	-0.39811	-0.21725	8.4177e-05	0.0020545	SMAD family member 3	7.34843	7.21818	7.71378	7.28614	7.39486	7.51584	7.16251	7.50496	7.06837	6.9801	6.983	6.99408	7.1572	7.16372	7.25973	7.16806
361208	Rab24	0.19019	-0.12934	0.23632	8.4373e-05	0.0020549	RAB24, member RAS oncogene family	6.68082	6.45483	6.53324	6.68556	6.67711	6.65149	6.94055	6.84117	6.39547	6.45587	6.50573	6.49138	6.78083	6.92444	6.66687	6.92466
286937	Pex5l	-0.3669	0.34453	-0.40231	8.5076e-05	0.0020677	peroxisomal biogenesis factor 5-like	4.6051	5.2659	5.38154	5.40349	4.57259	5.1323	4.68184	4.87635	5.69089	5.41376	5.70557	5.32134	5.24801	4.16295	4.69784	4.86949
308937	Wee1	0.12405	-0.50606	-0.26844	8.538e-05	0.0020707	WEE1 G2 checkpoint kinase	5.97549	5.615	6.2427	6.07054	6.31526	6.08115	6.13723	5.90772	5.29732	5.50983	5.2137	5.84943	5.60381	5.65467	5.50625	6.07095
290673	Atp13a1	0.28455	0.2028	0.36971	8.7179e-05	0.0021099	ATPase 13A1	5.63287	5.72383	5.73334	5.74188	5.89791	6.00113	6.03276	6.03891	5.78024	5.97144	5.90432	5.98447	6.0603	6.14592	5.95484	6.14516
361069	Dmtn	0.14947	-0.11535	0.25264	8.8183e-05	0.0021297	dematin actin binding protein	8.65058	8.66464	8.65086	8.75234	8.82894	8.69381	8.94287	8.84281	8.47642	8.42513	8.73106	8.6078	8.96343	8.92346	8.79379	9.03994
302972	Amdhd2	-0.15525	-0.0074133	0.39983	8.8993e-05	0.0021412	amidohydrolase domain containing 2	3.9656	3.72877	4.07206	4.09197	3.77255	3.93341	3.85086	3.7	3.98452	4.06417	3.94859	3.84577	4.29534	4.45209	4.20234	4.51728
303653	Cdc42ep4	0.31676	-0.12138	0.024211	8.9188e-05	0.0021412	CDC42 effector protein 4	7.13317	7.41831	7.00451	7.09016	7.58737	7.37879	7.59955	7.36481	6.85872	7.05273	7.19735	7.06681	7.20495	7.15601	7.07254	7.33149
365871	Ciart	-0.1326	-0.67997	0.30018	8.9215e-05	0.0021412	circadian associated repressor of transcription	4.84559	4.63095	4.67191	4.34285	4.99264	4.43933	4.63163	3.61196	3.58066	3.83026	4.07431	4.25127	4.54387	5.21436	4.75857	5.11877
316232	Dlk2	0.45386	-0.11541	0.26336	8.9841e-05	0.0021472	delta like non-canonical Notch ligand 2	5.60765	5.49895	5.30176	5.42012	5.66015	5.73308	6.26241	5.9287	5.25036	5.22684	5.3278	5.55765	5.57449	5.99155	5.39042	5.86477
288652	Rilpl2	0.17601	-0.18945	-0.13775	8.9757e-05	0.0021472	Rab interacting lysosomal protein-like 2	6.14285	6.2139	5.96506	5.97247	6.23466	6.22804	6.39977	6.13905	5.8196	5.8718	5.99044	5.86395	5.903	5.94458	5.88651	6.02089
366064	B3galt1	-0.20141	0.1774	-0.52642	9.1042e-05	0.0021625	Beta-1,3-galactosyltransferase 1	4.09223	4.42682	4.73266	4.10438	4.16934	4.27616	3.88555	4.28394	4.63336	4.64727	4.40658	4.46066	3.94578	3.5353	4.09878	3.70863
432361	Nrg2	0.27327	-0.086965	0.42465	9.0771e-05	0.0021625	neuregulin 2	4.65848	4.55655	4.7218	4.64687	4.63303	4.91346	5.03083	5.06815	4.43909	4.39834	4.56566	4.81172	4.82082	5.18838	4.99084	5.2508
310849	Sgms2	-0.37885	0.83044	-0.13949	9.0894e-05	0.0021625	sphingomyelin synthase 2	1.21533	1.20733	0.940103	1.47128	1.04362	0.999461	0.520122	0.74504	2.39956	1.74225	1.73147	2.19495	1.04823	1.11496	1.56004	0.359338
304982	Igsf9	0.26274	0.5853	0.67799	9.154e-05	0.0021698	immunoglobulin superfamily, member 9	3.13758	3.18692	3.26951	2.88472	3.2076	3.5207	3.62309	3.14969	3.59628	3.86487	3.76015	3.5973	4.09591	3.70839	3.68151	3.67203
25476	Lgals9	-0.22838	-0.068001	0.40558	9.2618e-05	0.0021909	galectin 9	4.45102	4.35548	4.07633	4.42094	4.22929	3.84201	4.13663	4.18281	4.27403	4.31631	4.39665	4.04244	4.3748	5.06642	4.71837	4.71314
24264	Ckb	0.29273	0.12859	0.38421	9.3606e-05	0.0022088	creatine kinase B	11.8889	11.7563	11.6726	11.8088	12.0444	12.0123	12.2642	11.9668	11.7284	11.75	12.0627	12.0713	12.153	12.0874	12.1638	12.2624
360763	Usp12	-0.29602	0.096017	-0.50264	9.3762e-05	0.0022088	ubiquitin specific peptidase 12	4.50666	4.55655	4.65773	4.72123	4.59707	4.24645	3.9849	4.37081	4.77281	4.57856	4.71958	4.75986	4.39934	3.67999	4.19399	4.07388
298184	Zdhhc21	-0.27111	0.39423	-0.34862	9.3951e-05	0.0022088	zinc finger DHHC-type palmitoyltransferase 21	3.57245	3.58646	4.08483	3.69823	3.56486	3.822	2.96611	3.43269	4.14186	4.49541	3.84046	4.01667	3.41896	3.33857	3.50372	3.34778
361268	Asb13	-0.80423	-0.0019296	-0.48679	9.4742e-05	0.0022144	ankyrin repeat and SOCS box-containing 13	3.52294	3.61729	4.25263	4.06685	3.07446	3.17925	2.78193	3.29408	4.06907	4.17521	3.54932	3.69149	3.05982	3.35303	3.24541	3.86814
308061	Pdcd6	0.28139	-0.13253	-0.057023	9.4764e-05	0.0022144	programmed cell death 6	5.83766	5.80507	5.66413	5.8179	6.22095	6.01331	5.96813	6.03891	5.63273	5.67253	5.54108	5.74817	5.7167	5.96237	5.65665	5.53012
29504	Slc22a3	0.24543	0.62082	0.38697	9.4531e-05	0.0022144	solute carrier family 22 member 3	4.46607	4.66676	4.12659	4.61255	4.77657	4.75369	4.85815	4.49905	5.10501	4.74573	5.20803	5.30014	5.04337	4.83099	4.90646	4.66739
362860	Appl2	-0.18019	0.18969	0.16431	9.5115e-05	0.0022181	adaptor protein, phosphotyrosine interacting with PH domain and leucine zipper 2	5.72176	5.69954	5.42737	5.66163	5.53428	5.40696	5.4221	5.4391	5.79046	5.74283	5.93893	5.80647	5.86607	5.86102	5.722	5.72585
314655	Adamts10	0.32173	0.068155	0.62206	9.5403e-05	0.0022203	ADAM metallopeptidase with thrombospondin type 1 motif, 10	4.61863	4.44412	4.63477	4.70503	4.73029	4.94386	4.94296	5.06579	4.80005	4.65718	4.29344	4.87331	4.7026	5.48118	5.12867	5.46207
362260	Dhx35	0.01869	0.035972	0.40154	9.5991e-05	0.0022295	DEAH-box helicase 35	4.68766	4.84924	4.65773	4.62408	4.51595	4.75105	4.904	4.71064	4.76592	4.71997	4.69818	4.78755	5.00393	5.19442	5.16544	5.06332
287953	Trmt2a	0.1061	-0.042441	0.40785	9.6715e-05	0.0022418	tRNA methyltransferase 2 homolog A	4.79881	4.51459	4.55749	4.59215	4.87994	4.56199	4.79263	4.64561	4.51229	4.76876	4.4584	4.54238	4.97157	5.09036	5.00999	5.03236
368070	Pnn	0.2224	0.22818	0.49369	9.713e-05	0.0022424	pinin, desmosome associated protein	6.07822	5.81041	6.0917	6.20905	6.09232	6.28669	6.27555	6.43406	6.38951	6.32371	6.02092	6.36743	6.36977	6.74003	6.55638	6.50302
287556	Rhbdl3	0.091437	-0.26919	-0.21774	9.713e-05	0.0022424	rhomboid like 3	6.4382	6.71708	6.66023	6.46689	6.60878	6.75863	6.66488	6.63169	6.27119	6.23472	6.27685	6.43803	6.55858	6.23549	6.26498	6.34826
191572	Ahnak	0.17804	-0.5696	-0.29573	9.7972e-05	0.0022449	AHNAK nucleoprotein	6.13817	6.67521	6.20226	6.29451	6.8308	6.32183	6.51413	6.36071	5.41506	5.8043	5.69481	6.10062	5.54318	6.44071	5.75502	6.26981
25035	Cyb5r3	-0.023563	-0.31523	0.059233	9.7629e-05	0.0022449	cytochrome b5 reductase 3	6.52339	6.3605	6.33465	6.35111	6.38808	6.2394	6.51413	6.32852	5.98502	5.93322	6.25595	6.12252	6.45268	6.46255	6.46129	6.43638
361548	Dmkn	0.31816	0.67191	0.55123	9.8018e-05	0.0022449	dermokine	5.60255	5.33985	5.75879	5.77587	5.91139	5.62612	6.28316	5.89579	6.23422	6.53187	5.88551	6.46876	5.88357	6.04152	6.5474	6.16614
24504	Inha	0.21379	-0.25574	0.60855	9.7459e-05	0.0022449	inhibin subunit alpha	3.74276	3.28234	3.5344	3.38242	3.15085	3.58145	4.14143	3.79444	3.21284	3.37	2.96883	3.37201	3.86442	4.31475	3.75715	4.3765
360854	Arpc5	0.078897	-0.10658	-0.24633	9.8711e-05	0.0022562	actin related protein 2/3 complex, subunit 5	7.37159	7.28162	7.2377	7.24846	7.39965	7.3327	7.34498	7.37964	7.2067	7.13212	7.11448	7.25926	6.98607	7.15601	7.01918	6.98931
286993	Taok1	-0.32652	0.26084	-0.34841	9.9053e-05	0.0022566	TAO kinase 1	4.4957	4.5629	5.07952	4.90967	4.42658	4.72973	4.33377	4.29206	5.32102	5.13057	4.77937	4.87618	4.67523	4.13393	4.52884	4.34197
291963	Tmem208	0.35173	0.022266	0.26517	9.9119e-05	0.0022566	transmembrane protein 208	5.14344	4.96641	5.05378	5.16385	5.37884	5.46777	5.54837	5.33884	5.20352	5.03503	5.17163	4.99968	5.33005	5.46629	5.29603	5.2956
192348	Fnbp1	-0.26325	0.38024	0.051533	9.9703e-05	0.0022654	formin binding protein 1	5.97943	6.45994	6.34707	6.40974	6.1555	6.09372	5.9869	5.94552	6.87322	6.52242	6.85835	6.46114	6.72733	5.86608	6.3207	6.40698
300756	Arih1	0.0052541	-0.12154	-0.39329	0.00010034	0.0022755	ariadne RBR E3 ubiquitin protein ligase 1	6.55188	6.65752	6.94157	6.88383	6.84044	6.86998	6.51135	6.84048	6.73948	6.55789	6.61322	6.66893	6.3921	6.28159	6.45169	6.36842
140590	Bmpr2	-0.38113	0.31889	-0.37785	0.00010055	0.0022757	bone morphogenetic protein receptor type 2	5.01119	5.13567	5.86005	5.42672	5.06462	5.38498	4.34212	5.07992	5.82071	5.88134	5.55007	5.58069	5.21902	4.7182	5.00999	5.08436
289264	Grem2	-0.39851	-0.69466	-0.40719	0.00010098	0.0022809	gremlin 2, DAN family BMP antagonist	5.20079	4.76914	4.98279	5.06368	4.74953	4.54072	4.35456	4.76995	4.24458	4.45906	4.2827	4.2732	4.17618	4.50161	5.06369	4.54115
287715	Wnk4	0.41063	0.080726	0.5564	0.0001018	0.002295	WNK lysine deficient protein kinase 4	6.05726	6.00481	5.46529	5.73525	5.92233	6.22328	6.68882	6.01948	5.82403	5.79648	5.93779	6.08459	6.2459	6.47252	6.38722	6.44545
680611	Bcl3	0.30293	-1.9706	-1.3598	0.00010267	0.0023055	BCL3, transcription coactivator	1.28487	0.840119	0.781841	-0.594007	1.04362	1.10255	1.53477	0.023756	-1.13294	-0.176326	-1.90713	-3.51471	0.0636598	-0.436445	-2.06445	-0.802934
304138	Cyyr1	-0.75166	-0.061072	-0.21879	0.00010249	0.0023055	cysteine and tyrosine rich 1	4.43963	5.16727	4.2788	4.63267	3.83563	4.05407	3.51644	4.18281	4.51504	4.50092	4.82943	4.56744	4.72218	4.47871	4.25948	4.2946
290666	Sugp1	-0.1137	0.15057	0.28982	0.00010503	0.002354	SURP and G patch domain containing 1	6.25324	6.21692	5.93011	6.0642	6.05857	5.84014	5.96678	6.14802	6.13251	6.31592	6.2301	6.39768	6.33124	6.50526	6.41982	6.38265
296370	Ctsa	0.035853	-0.1277	0.23697	0.00010527	0.0023548	cathepsin A	7.55078	7.45333	7.34905	7.43799	7.52135	7.3805	7.59694	7.43338	7.205	7.27207	7.40885	7.39243	7.61514	7.78256	7.68356	7.65903
25062	Gpd2	-0.5285	0.24812	-0.6522	0.0001065	0.0023778	glycerol-3-phosphate dehydrogenase 2	3.30594	3.36459	4.30449	3.93419	3.37973	3.53305	2.6536	3.32606	4.25118	4.22933	4.01065	3.54058	3.00493	2.90033	3.10102	3.48071
365395	Clcf1	0.63073	0.37749	0.85882	0.00010767	0.0023991	cardiotrophin-like cytokine factor 1	3.69885	3.80574	3.45795	3.69823	4.36377	3.8119	4.61104	4.30816	4.57409	3.49679	3.79079	4.10245	4.38098	4.70134	4.32978	4.66428
266689	Cyp4f6	0.66913	0.24457	1.0599	0.0001087	0.0024173	cytochrome P450, family 4, subfamily f, polypeptide 6	4.03283	3.32031	2.90694	3.86299	4.59707	4.13332	3.82129	4.38984	3.57541	3.80374	3.53129	4.31607	3.7782	4.83872	4.73861	4.99086
303373	Unc45b	0.18777	0.91324	0.13953	0.00010912	0.0024221	unc-45 myosin chaperone B	1.69566	2.1153	1.79226	1.74914	2.51755	1.77855	2.00344	1.68467	2.93827	2.54827	2.55825	2.93925	1.97668	2.08928	1.66045	2.17107
498902	Cmtm4	-0.27623	0.27705	-0.63774	0.00010973	0.0024309	CKLF-like MARVEL transmembrane domain containing 4	3.50848	3.8375	4.00199	3.67624	3.43509	3.77075	3.51644	3.18499	4.21453	4.19574	3.88847	3.83402	3.5175	2.22127	3.19608	3.28453
499691	Prpf38b	0.4044	0.069218	0.3577	0.00010996	0.0024313	pre-mRNA processing factor 38B	5.90822	5.86538	5.91709	5.95089	6.11581	6.24504	6.56941	6.29358	6.02982	5.88976	5.81521	6.16301	6.06414	6.49143	6.16917	6.31403
308624	Heca	0.21633	-0.11033	-0.18133	0.00011061	0.002441	hdc homolog, cell cycle regulator	5.21422	5.49398	5.4895	5.39341	5.64555	5.74641	5.45327	5.61277	5.34742	5.2775	5.33475	5.20297	5.31239	5.20841	5.18454	5.17435
361649	Atxn2l	0.33051	0.16788	0.47716	0.0001111	0.0024471	ataxin 2-like	7.12844	6.81208	7.24767	7.20977	7.17976	7.4927	7.65298	7.39433	7.29831	7.3004	7.30122	7.20611	7.49117	7.69975	7.36484	7.75622
140610	Brinp1	-0.063338	0.11257	-0.29116	0.00011193	0.0024608	BMP/retinoic acid inducible neural specific 1	6.77673	6.78789	6.97795	7.03075	6.84556	6.90665	6.65067	6.91923	7.15533	6.98551	6.90403	6.98481	6.5701	6.47995	6.72672	6.6404
500069	Cep41	0.1408	-0.019909	-0.49321	0.00011257	0.0024702	centrosomal protein 41	3.53726	3.58022	3.66484	3.7465	3.84076	3.76027	3.58137	3.89911	3.57541	3.78579	3.61928	3.45108	2.9644	3.13603	3.2373	3.22681
246326	Zdhhc2	0.23323	0.0097635	-0.18596	0.00011299	0.0024746	zinc finger DHHC-type palmitoyltransferase 2	5.87196	5.98957	6.01595	6.17221	6.04083	6.19148	6.35198	6.3922	6.03173	5.91269	6.06128	6.09693	5.87047	5.84449	5.77055	5.83611
117184	Ctrl	1.1465	0.087767	1.0335	0.00011475	0.0025036	chymotrypsin-like	0.941572	0.016997	0.977097	0.84093	1.41801	2.07746	2.02435	1.91233	0.624494	0.841161	0.466331	1.27537	1.42793	2.29803	1.9848	1.03357
64356	Nrgn	0.36216	0.13179	0.49966	0.00011474	0.0025036	neurogranin	11.9664	11.9698	11.7546	11.9877	12.2092	12.1123	12.6691	12.0651	11.7768	11.9507	12.2595	12.1811	12.3255	12.534	12.261	12.5471
29372	Rasa3	-0.3085	0.34559	0.027127	0.00011627	0.002532	RAS p21 protein activator 3	4.93212	4.98544	5.07526	4.69686	4.73857	4.71082	4.38721	4.61682	5.26835	5.32333	5.37238	5.11829	5.25642	4.39382	5.09318	4.94046
315615	Dscaml1	-0.3583	-0.24159	-0.6058	0.00011753	0.0025546	DS cell adhesion molecule-like 1	5.35829	5.22645	5.46854	5.31199	4.78192	5.19974	4.77115	5.1351	5.2221	5.22017	5.03325	4.90455	4.84111	4.28866	4.77266	4.96588
293345	Taf10	0.28806	-0.10363	0.16625	0.00011798	0.0025596	TATA-box binding protein associated factor 10	6.48973	6.49107	6.35236	6.40223	6.60727	6.64865	6.99254	6.6075	6.245	6.43659	6.30719	6.32921	6.5755	6.60153	6.4803	6.73586
363068	Commd4	0.15414	-0.096565	0.34999	0.0001205	0.002606	COMM domain containing 4	6.45338	6.27608	6.19443	6.12836	6.24922	6.25533	6.74028	6.38842	6.12894	6.2021	6.11373	6.23739	6.46799	6.70874	6.56045	6.71951
78968	Srebf1	-0.13223	0.19113	0.2985	0.00012057	0.002606	sterol regulatory element binding transcription factor 1	6.9954	6.94986	6.82655	6.75734	6.63044	6.78212	6.93849	6.63966	7.19521	7.02717	7.13054	6.93753	7.30003	6.85119	7.25372	7.28377
305230	Shroom3	-0.14506	-0.52836	-1.5573	0.00012198	0.0026315	shroom family member 3	0.708373	2.36822	2.30994	2.13492	1.39027	1.71489	1.53477	2.54901	2.00613	1.40864	1.2628	1.09015	0.486351	0.377999	0.787996	0.162301
498849	Pcdhga10	-0.78861	0.10645	-0.44661	0.00012282	0.0026446	protocadherin gamma subfamily A, 10	4.01247	3.48314	4.2788	4.12075	3.27742	3.47659	2.51274	3.40302	3.67687	3.90699	4.26462	4.46829	3.72096	3.06752	3.74577	3.59591
299604	Polrmt	0.22434	0.11235	0.5228	0.00012434	0.0026725	RNA polymerase mitochondrial	5.31946	4.97596	5.29078	5.0679	5.29529	5.38668	5.61018	5.26242	4.98946	5.31553	5.32257	5.46734	5.58655	5.685	5.50794	5.95386
310838	Bcar3	0.21687	0.52301	0.32607	0.00012675	0.0026893	BCAR3 adaptor protein, NSP family member	5.5112	5.35822	5.26109	5.61761	5.70306	5.87332	5.62394	5.39833	5.77224	5.77275	6.13279	6.14529	5.79967	5.7147	5.89298	5.65884
311183	Fnbp4	0.21084	0.33141	0.62013	0.00012588	0.0026893	formin binding protein 4	5.11985	4.99721	5.04944	4.91437	4.99724	5.33645	5.36382	5.20555	5.44557	5.65903	4.97663	5.23907	5.45963	6.02016	5.48758	5.52157
117549	Gpr37	-0.30459	0.26667	0.19318	0.00012563	0.0026893	G protein-coupled receptor 37	7.41585	7.73212	7.42966	7.64422	7.49188	7.20578	7.28723	7.00196	7.82029	7.54177	8.08684	7.81453	8.11304	7.53629	7.80472	7.47518
300994	Ifrd2	0.14796	-0.36454	0.33747	0.00012601	0.0026893	interferon-related developmental regulator 2	4.33696	4.39159	4.03307	3.80845	4.12373	4.25394	4.51459	4.31614	3.76246	3.79928	3.57888	4.01667	4.47341	4.64955	4.10325	4.69197
500262	Kbtbd8	-0.016056	-0.0041993	-0.77525	0.00012676	0.0026893	kelch repeat and BTB domain containing 8	2.68926	2.8965	3.06133	2.82603	2.94694	2.82452	2.86541	2.7973	3.09313	2.7093	2.91421	2.72688	2.44571	2.0719	2.20026	1.51899
314393	Trip11	-0.34994	0.12461	-0.45529	0.00012673	0.0026893	thyroid hormone receptor interactor 11	4.52833	4.50143	4.97367	4.75832	4.37443	4.53459	3.87983	4.53026	5.07373	4.83135	4.64607	4.7221	4.42346	4.26208	4.19399	4.09246
63879	Xiap	-0.46928	0.066367	-0.63923	0.00012634	0.0026893	X-linked inhibitor of apoptosis	4.24399	4.40579	4.85198	4.82977	4.01438	4.4524	3.50904	4.38984	4.83779	4.78918	4.62921	4.39419	4.24885	3.68571	3.84511	4.03116
29383	Fah	-0.068622	-0.034193	0.42189	0.00012813	0.0027134	fumarylacetoacetate hydrolase	4.61863	4.62186	4.50145	4.62121	4.72197	4.27616	4.73672	4.29206	4.69513	4.42177	4.67647	4.40614	4.8852	5.01959	5.20754	4.91979
494342	B4galt3	0.15362	-0.22395	0.0027826	0.00012997	0.0027472	beta-1,4-galactosyltransferase 3	5.98857	6.07755	6.0115	5.95774	6.07827	6.1944	6.2324	6.14354	5.77224	5.75787	5.86646	5.74189	5.98024	6.17267	5.86957	6.00993
363476	Yipf6	-0.21365	0.073193	-0.43565	0.00013295	0.0028052	Yip1 domain family, member 6	4.91028	5.23641	5.29628	5.30485	5.15807	4.97363	4.71759	5.04432	5.46981	5.07438	5.23242	5.27428	4.90461	4.69568	4.85706	4.55797
363984	Ikbke	0.35929	0.9809	1.1131	0.00013465	0.0028358	inhibitor of nuclear factor kappa B kinase subunit epsilon	1.06531	0.881342	0.506206	0.673473	0.893594	1.40108	1.13423	1.11808	1.65466	2.13146	1.42786	1.74582	2.00892	2.03649	1.24136	2.13567
300981	Acy1	0.31822	0.092699	0.53283	0.00013596	0.0028428	aminoacylase 1	5.20528	5.23641	4.68034	4.84216	5.34672	5.253	5.51367	5.17515	4.83779	5.0539	5.10206	5.37099	5.41521	5.66919	5.4944	5.57706
652957	Csf2ra	0.3087	-0.026029	0.72671	0.00013528	0.0028428	colony stimulating factor 2 receptor alpha subunit	3.1091	2.8965	2.93541	2.88472	3.0302	3.23326	3.7224	2.95896	2.82789	2.91321	2.81832	3.153	3.28056	3.9606	3.50372	3.88956
499205	Fam181b	0.43511	0.040389	0.20909	0.00013597	0.0028428	family with sequence similarity 181, member B	5.48004	5.70673	5.52116	5.58406	5.89421	5.99221	6.20519	5.93259	5.41653	5.57399	5.68805	5.76684	5.56232	5.82646	5.70006	6.01481
310538	Fnip2	-0.31591	0.22172	-0.29448	0.00013559	0.0028428	folliculin interacting protein 2	3.94962	4.37003	4.28618	4.25288	3.98686	3.93806	3.77269	3.92544	4.42457	4.49541	4.48675	4.36997	4.11455	3.54792	3.8182	4.15569
25272	Mapk10	-0.13026	-0.14173	-0.4786	0.00013764	0.0028726	mitogen activated protein kinase 10	6.52429	6.30287	6.83979	6.57629	6.43381	6.64723	6.23689	6.42487	6.38051	6.48675	6.52028	6.33131	6.20994	6.07898	6.16811	5.90344
362722	Tmem18	-0.31096	0.54623	0.24852	0.00013793	0.0028733	transmembrane protein 18	3.51573	3.73441	3.65346	3.31288	3.53349	2.96795	2.66696	3.62487	4.13474	4.0716	4.17841	4.04244	4.15112	3.38857	3.99685	3.56962
81749	Prkch	-0.2218	-0.4112	-0.33012	0.00013818	0.0028734	protein kinase C, eta	6.08676	5.86409	6.01928	5.96795	5.62338	5.8264	5.65277	5.93389	5.49364	5.62662	5.72157	5.44046	5.79967	5.63557	5.63059	5.54537
304474	Pitpnm2	0.20822	-0.21414	0.10885	0.00013918	0.002889	phosphatidylinositol transfer protein, membrane-associated 2	9.02277	8.94811	9.10788	8.9945	9.048	9.29062	9.37308	9.17878	8.5666	8.79571	8.98196	8.84696	9.09068	8.98104	9.09801	9.32211
363913	Fzd10	-0.28219	0.30687	0.15979	0.00014142	0.0029301	frizzled class receptor 10	5.20752	5.52194	5.12556	5.39678	5.04696	5.07641	5.14978	4.87094	5.64279	5.61396	5.94576	5.21435	5.70075	5.3322	5.58021	5.2652
686505	Atg4d	0.27313	-0.15676	0.11027	0.00014289	0.0029552	autophagy related 4D, cysteine peptidase	5.40394	5.53492	5.54445	5.44471	5.6645	5.62178	6.01459	5.69465	5.2716	5.26135	5.3673	5.40515	5.50837	5.57208	5.53629	5.748
54297	Rgs8	0.13982	-0.0041878	-0.24153	0.0001467	0.0030287	regulator of G-protein signaling 8	7.74566	7.74579	7.83712	7.76403	7.79272	8.12377	7.88537	7.8278	7.6758	7.66993	7.83388	7.88706	7.53127	7.46982	7.55047	7.57521
305454	Zfyve28	-0.027168	0.12767	0.31551	0.00014758	0.0030414	zinc finger FYVE-type containing 28	6.8481	6.70708	6.81319	6.81381	6.63414	6.79884	6.94741	6.67733	6.75755	6.89003	6.97579	7.05862	7.11848	7.05181	7.09962	7.17516
246246	Pnpla7	0.34351	0.35585	0.43754	0.00014894	0.0030638	patatin-like phospholipase domain containing 7	4.61526	4.61577	4.48549	4.74782	4.86238	5.02046	4.85232	5.09855	4.99537	4.85306	5.1041	4.93513	5.07988	4.97353	5.15472	5.01054
293112	Crebzf	-0.080488	0.16101	0.2832	0.00014999	0.0030789	CREB/ATF bZIP transcription factor	6.24672	6.14258	6.30131	6.33278	6.17697	6.08849	6.12034	6.31365	6.45238	6.37113	6.22356	6.60467	6.55381	6.49143	6.61855	6.49606
315435	Panx1	0.40788	-0.03463	-0.105	0.0001502	0.0030789	Pannexin 1	4.86275	4.92018	5.04944	5.4832	5.47443	5.30617	5.54475	5.68698	5.17952	4.86166	4.99429	5.20753	4.84111	5.05982	4.99565	5.07971
294400	Nus1	0.11472	-0.12123	-0.19803	0.0001518	0.0031061	NUS1 dehydrodolichyl diphosphate synthase subunit	7.14724	6.99867	6.95438	7.09845	7.15214	7.23065	7.09555	7.18254	6.96284	6.85064	6.91566	6.98945	6.8979	6.81769	6.85276	6.84401
300053	Kifc2	0.18219	-0.093014	0.37051	0.00015328	0.0031233	kinesin family member C2	8.34092	8.30607	8.02743	8.02438	8.05098	8.39506	8.59005	8.37165	7.92815	8.16428	8.07444	8.17718	8.41943	8.60559	8.41836	8.74203
58982	Ncan	-0.13058	0.31283	0.042928	0.00015346	0.0031233	neurocan	6.85169	7.10092	7.13352	7.00287	6.81197	7.08509	6.87444	6.79266	7.25015	7.35391	7.41296	7.33574	7.26584	6.77334	6.98086	7.20536
304813	Ppp1r12b	-0.48201	-0.071848	-0.25125	0.00015336	0.0031233	protein phosphatase 1, regulatory subunit 12B	7.16348	7.05718	7.30563	7.21215	6.56058	7.0322	6.36638	6.77539	6.97385	7.3459	7.15627	6.94916	6.92877	6.89879	6.89394	7.01998
24413	Nr3c1	-0.26538	0.032295	-0.22122	0.00015485	0.0031406	nuclear receptor subfamily 3, group C, member 1	6.79248	6.8753	6.86468	6.90938	6.70904	6.61417	6.50207	6.54859	7.01318	6.88477	6.91276	6.74856	6.65086	6.59698	6.77441	6.52628
361757	Opalin	-0.5201	0.17632	0.14059	0.00015471	0.0031406	oligodendrocytic myelin paranodal and inner loop protein	7.29149	7.60369	7.22719	7.26926	6.99235	6.59072	6.99586	6.72307	7.80888	7.24399	7.8079	7.13365	7.83198	7.2992	7.72907	6.96241
81816	Ube2b	0.089204	-0.2645	-0.13564	0.00015554	0.003149	ubiquitin-conjugating enzyme E2B	7.60829	7.47538	7.58938	7.64351	7.66395	7.64705	7.65465	7.71234	7.42985	7.20569	7.29811	7.32161	7.32665	7.65083	7.44181	7.33637
315789	Fam81a	-0.2815	-0.39434	-0.63169	0.00015811	0.0031955	family with sequence similarity 81, member A	5.22973	5.02277	4.93188	5.1319	4.68534	4.97363	4.56897	4.93713	4.91042	4.90179	4.51455	4.33287	4.27891	4.51132	4.71253	4.25802
499474	Ostm1	-0.27473	0.022541	-0.36868	0.0001586	0.0031997	osteoclastogenesis associated transmembrane protein 1	5.8902	5.96101	6.32302	6.04289	5.79587	5.92464	5.59628	5.82063	6.20054	6.00285	6.11675	6.01732	5.72035	5.4546	5.8297	5.75239
140866	Dgka	0.20079	-0.070837	0.35253	0.00015956	0.0032135	diacylglycerol kinase, alpha	5.86346	5.6211	5.69221	5.78232	5.68176	6.00446	6.10447	5.95065	5.68603	5.60887	5.53808	5.83917	5.89547	6.27685	6.04814	6.13398
25306	Cpd	-0.35119	0.22863	-0.28746	0.00016004	0.0032176	carboxypeptidase D	5.73579	5.86409	6.20908	6.22144	5.74885	5.83016	5.41222	5.66371	6.36539	6.10229	6.4193	6.08954	6.05065	5.19442	5.82023	5.748
308000	Pdzd8	-0.089687	0.048035	-0.33559	0.00016103	0.0032319	PDZ domain containing 8	6.69047	6.79533	6.95206	6.75996	6.83723	6.8286	6.44989	6.7019	6.89286	6.86299	6.86256	6.78183	6.50236	6.34717	6.59178	6.41623
317627	Baz2b	-0.22735	0.2777	0.052053	0.00016213	0.0032483	bromodomain adjacent to zinc finger domain, 2B	4.64862	4.71886	4.96218	4.73724	4.53508	4.54378	4.48849	4.61034	5.24376	5.12523	4.75627	5.02574	4.81171	4.90647	4.80318	4.77198
360593	Ppm1e	-0.35787	0.49703	-0.49343	0.00016246	0.0032491	protein phosphatase, Mg2+/Mn2+ dependent, 1E	3.79732	3.83226	4.29354	3.76224	3.57721	3.76027	2.83022	3.93065	4.95957	4.4101	4.04918	4.13155	3.86442	2.76627	3.14501	3.73844
296621	Phyhd1	0.62494	0.27763	0.68285	0.00016373	0.0032689	phytanoyl-CoA dioxygenase domain containing 1	3.83259	3.61729	3.34927	3.8135	4.00069	3.89562	4.41519	4.70457	4.08393	3.89448	3.93036	3.84577	4.31481	4.63483	4.08981	4.2946
301346	Sema4c	-0.36081	0.086638	0.022432	0.00016473	0.0032775	semaphorin 4C	4.84559	4.89524	4.97596	5.11361	4.59403	4.75633	4.44263	4.59074	5.03985	4.98084	5.25458	4.89043	5.00792	4.93559	4.94429	5.04673
286888	Wfdc2	0.31769	-0.258	0.24836	0.00016451	0.0032775	WAP four-disulfide core domain 2	3.76727	3.65937	3.94244	4.10025	4.01892	4.13737	4.35043	4.25932	3.52187	3.74921	3.64187	3.55497	3.97055	3.98866	4.14284	4.37271
287746	Fmnl1	0.37563	0.062894	0.034424	0.00016577	0.0032926	formin-like 1	7.68264	7.61557	7.68472	7.72842	7.79272	8.1742	8.11897	8.10072	7.49937	7.70736	7.94788	7.77589	7.68509	7.67658	7.66781	7.81685
81810	Tgfbr2	-0.30766	0.31772	-0.064876	0.00017034	0.0033774	transforming growth factor, beta receptor 2	4.20416	4.61271	4.24886	4.28228	4.02795	4.15746	3.99552	3.96659	4.48737	4.89343	4.71958	4.5132	4.47052	3.94636	4.46086	4.18196
300320	L3mbtl2	0.20237	-0.065494	0.31926	0.00017151	0.0033948	L3MBTL histone methyl-lysine binding protein 2	6.12163	5.95861	5.94536	6.04289	6.05305	6.18758	6.44893	6.1669	5.9671	6.0106	5.86166	5.96844	6.12332	6.47995	6.28477	6.4382
84030	Chn1	-0.40355	-0.12279	-0.28819	0.00017248	0.0034081	chimerin 1	9.71582	9.60066	9.76983	9.89751	9.29512	9.36886	9.08633	9.59017	9.66646	9.5881	9.59864	9.65381	9.39739	9.59902	9.52723	9.30553
303164	Zfp692	0.47852	0.32476	0.92791	0.00017335	0.0034194	zinc finger protein 692	4.55672	4.21339	4.08483	4.51374	4.24487	4.83828	5.30736	4.75241	4.73567	4.70094	4.35966	4.87618	4.78403	5.75338	4.76985	5.55378
305066	Prox1	-0.66767	0.45703	-0.13541	0.00017427	0.0034318	prospero homeobox 1	1.79435	2.32405	2.66767	2.77523	1.73719	1.85928	1.72559	1.78009	3.12938	3.0014	3.06389	2.19495	2.6435	1.82451	2.26547	2.36699
362263	Ptprt	-0.45389	0.21886	-0.63231	0.00017732	0.0034859	protein tyrosine phosphatase, receptor type, T	5.15741	5.49895	6.10951	5.64475	5.26506	5.49329	4.78346	5.12832	5.91821	5.95747	5.93322	5.61543	5.51118	4.06532	5.12648	4.98838
291962	Elmo3	0.62979	0.46963	1.017	0.00017833	0.0034988	engulfment and cell motility 3	2.2064	1.17454	2.25075	2.18249	2.46532	2.54835	2.87696	2.65351	2.57803	2.62094	1.94632	2.67512	2.9726	3.27163	2.92045	2.91849
29433	Pak3	-0.45257	0.33928	-0.83263	0.00017859	0.0034988	p21 (RAC1) activated kinase 3	3.18382	3.54217	4.4131	3.8434	3.50143	3.78632	2.37302	3.4473	4.50127	4.21934	4.10715	3.67841	3.50059	2.35663	2.91029	2.94941
497991	Med1	-0.23688	0.14107	-0.37175	0.00017929	0.0035066	mediator complex subunit 1	5.11747	5.15261	5.51645	5.39341	4.912	5.33115	4.88698	5.09623	5.56684	5.5896	5.42216	5.16125	5.10805	4.79436	4.96898	4.83955
83633	Gabbr2	-0.35749	-0.084338	-0.38378	0.00018031	0.0035146	gamma-aminobutyric acid type B receptor subunit 2	6.31271	6.18538	6.16767	6.01469	5.79983	5.94905	5.53203	5.94294	6.09909	6.26823	6.022	5.94404	5.95253	5.83292	5.66876	5.68357
305967	Kif13b	-0.24894	0.3884	0.080171	0.00018021	0.0035146	kinesin family member 13B	4.81946	5.13992	5.1821	5.2257	4.58794	4.98492	5.10876	4.66449	5.60853	5.37376	5.58982	5.36488	5.60381	4.95469	5.08191	4.97593
295549	Dnajb4	0.13907	-0.13739	-0.31903	0.00018302	0.0035555	DnaJ heat shock protein family (Hsp40) member B4	5.59059	5.32499	5.80967	5.58258	5.7296	5.79724	5.6628	5.71139	5.58784	5.32488	5.39914	5.47492	5.35064	5.24376	5.41399	5.03477
81527	Nrp2	-0.94676	0.1037	-1.3812	0.00018301	0.0035555	neuropilin 2	1.69566	1.82963	1.59218	1.61689	1.11316	0.0858754	0.577837	1.00413	2.70837	1.88397	0.937222	0.68169	0.439808	0.320283	-0.376391	0.687392
360682	Wdr45b	0.15645	-0.061603	-0.28537	0.00018389	0.0035664	WD repeat domain 45B	4.98792	4.99955	5.15612	4.97416	5.1906	5.32583	5.07158	5.14858	4.97758	4.90179	5.09185	4.89892	4.80024	4.57748	4.80043	4.79485
311569	Acss2	-0.043281	0.11892	0.35313	0.00018521	0.0035734	acyl-CoA synthetase short-chain family member 2	5.63287	5.62565	5.42737	5.7836	5.6382	5.53229	5.59279	5.55324	5.54688	5.63417	5.96716	5.78679	6.03116	5.99617	5.90326	5.96903
246249	Arhgap4	0.31064	0.25601	0.8496	0.00018549	0.0035734	Rho GTPase activating protein 4	3.13758	3.07589	2.82813	2.67901	2.56796	3.31425	3.50904	3.44001	3.3108	3.03218	3.19949	3.22676	3.48921	4.15884	3.59535	3.81877
292554	Aurkc	0.13076	0.027812	0.6776	0.00018507	0.0035734	aurora kinase C	3.4339	3.17868	3.10377	3.36191	3.21552	3.3977	3.40924	3.57917	3.3171	3.28949	3.2809	3.32239	3.34512	4.36557	3.95792	3.96714
310358	Plcxd3	-0.3273	-0.12336	-1.5127	0.00018546	0.0035734	phosphatidylinositol-specific phospholipase C, X domain containing 3	2.68926	2.36822	4.13888	3.09819	2.34039	3.55139	1.77578	3.31016	3.37863	3.32721	2.69414	2.96103	2.05597	1.55106	1.5071	1.74726
308015	Clca1	-0.74674	0.10555	-1.7775	0.00018609	0.0035788	chloride channel accessory 1	0.490193	2.79229	2.54983	2.94112	2.54297	0.809358	1.8941	0.83667	2.61941	1.40864	2.94178	2.82514	0.391714	0.377999	0.257481	1.40466
246294	Optn	-0.33889	-0.089268	-0.28673	0.0001875	0.0035999	optineurin	5.35425	5.50061	5.36767	5.43	5.07989	5.17432	5.02046	5.0201	5.38089	5.32488	5.22122	5.36895	5.17529	5.03313	5.15257	5.14571
29461	Vgf	0.51472	0.28743	-0.0083668	0.00018839	0.0036111	VGF nerve growth factor inducible	8.74614	8.63105	8.60821	8.87759	8.87346	9.19677	9.21211	9.57091	8.85555	8.7196	9.24556	9.14611	8.74994	8.54547	8.45595	9.02626
362298	Actr3b	0.063492	-0.26047	0.017235	0.00018913	0.0036192	actin related protein 3B	6.71429	6.58295	6.75247	6.71753	6.87651	6.65502	6.7458	6.74097	6.39473	6.32837	6.4307	6.57054	6.69115	6.71925	6.71363	6.71801
24766	Scn2a	-0.29576	0.036062	-0.27946	0.00019074	0.003644	sodium voltage-gated channel alpha subunit 2	8.0418	7.92681	8.3643	8.19981	7.88103	7.96353	7.62287	7.89728	8.21842	8.22715	8.13515	8.1314	7.9824	7.72221	7.89925	7.83662
297952	Gpr63	0.61064	0.41339	-0.15876	0.00019213	0.0036522	G protein-coupled receptor 63	3.04039	2.88641	3.78966	3.7091	4.14048	4.27616	3.785	3.82273	4.08393	3.5023	3.6751	3.96911	3.14207	3.3092	3.29311	3.26827
25470	Kcna5	0.30699	-0.31449	-0.20091	0.00019276	0.0036522	potassium voltage-gated channel subfamily A member 5	5.40394	5.13141	5.46529	4.91672	5.44944	5.5567	5.58049	5.61763	4.71435	4.73174	4.73016	5.42291	5.1466	4.75133	4.97873	5.25287
140666	Rcan2	0.22527	-0.068031	-0.083026	0.00019259	0.0036522	regulator of calcineurin 2	8.99969	8.9235	8.95561	9.03959	9.24359	9.17377	9.18756	9.21618	8.83676	8.72108	9.01532	9.0519	8.89702	8.93402	8.86325	8.89379
366697	Sptlc2	-0.29304	0.22836	-0.14592	0.00019268	0.0036522	serine palmitoyltransferase, long chain base subunit 2	5.1079	5.17557	5.36069	5.35414	4.90467	5.00502	4.74933	5.15527	5.63146	5.34494	5.5985	5.32555	5.25642	4.7486	5.26248	5.10739
361450	Ust	0.2257	0.34086	-0.32172	0.00019267	0.0036522	uronyl-2-sulfotransferase	4.27423	4.47475	4.91768	4.68039	4.76851	4.82828	4.95117	4.77864	4.88732	4.76876	5.26189	4.82068	4.55756	3.7527	4.3785	4.33418
311428	RGD1311739	0.18867	-0.21456	0.016613	0.00019348	0.0036599	similar to RIKEN cDNA 1700037H04	8.17426	8.0378	7.90289	7.97176	8.01708	8.17395	8.36983	8.2713	7.69407	7.84645	7.83419	7.8616	7.98847	8.12277	7.90789	8.13525
84406	Hs3st1	-0.19546	0.34787	0.23304	0.00019409	0.0036654	heparan sulfate-glucosamine 3-sulfotransferase 1	4.96427	5.1735	4.97138	4.79449	4.50951	4.89682	4.94296	4.76121	5.40622	5.13766	5.5985	5.11829	5.44055	4.95942	5.26846	5.14571
245979	Lmo1	-0.035444	-0.38854	-0.24506	0.00019536	0.0036783	LIM domain only 1	5.15509	5.35639	5.12556	5.41681	5.21848	5.32583	5.08656	5.29105	4.95554	4.7176	4.96548	4.87331	5.06845	5.02186	5.03592	4.9684
362828	Sppl2b	0.24376	0.12539	0.40186	0.00019541	0.0036783	signal peptide peptidase-like 2B	5.89854	6.07645	5.96506	6.1584	6.10091	6.22233	6.5169	6.21785	6.19114	6.07669	6.20472	6.13933	6.39667	6.48488	6.30042	6.52884
114107	Kremen1	0.019644	0.46734	0.30274	0.00019651	0.0036929	kringle containing transmembrane protein 1	6.28116	6.38936	6.43029	6.28183	6.34988	6.5319	6.48896	6.04852	6.56254	6.81347	6.98023	6.8708	6.85031	6.19693	6.77441	6.69235
316231	Abcc10	0.15801	0.21544	0.53266	0.00019788	0.0037127	ATP binding cassette subfamily C member 10	4.30802	4.27656	4.36854	4.33234	4.45699	4.5098	4.67855	4.24266	4.47616	4.5416	4.31819	4.78144	4.88737	4.75133	4.69784	5.05386
155012	Cfh	-0.37969	0.087396	0.13155	0.00020007	0.0037465	complement factor H	4.92124	4.97119	4.77529	4.98984	4.66522	4.57698	4.22508	4.63608	4.85953	4.97094	5.20425	4.95967	5.02379	5.15369	5.23425	4.73104
171305	Clk3	0.2695	0.079754	0.48293	0.00020066	0.0037465	CDC-like kinase 3	5.77861	5.87689	5.64126	5.83784	5.86301	5.95481	6.37962	5.97102	5.88467	5.90439	5.60714	6.03668	6.01835	6.48077	6.2266	6.31403
29200	Inhba	0.85608	0.69825	-0.12123	0.00020052	0.0037465	inhibin subunit beta A	2.18837	1.49978	2.65631	2.55197	3.08315	3.18709	2.75716	3.46176	3.61174	2.69012	2.8282	2.55138	2.23017	1.62444	2.32787	2.38218
266680	St18	-0.49941	0.39619	-0.32165	0.0002015	0.0037561	ST18 C2H2C-type zinc finger transcription factor	2.68926	3.16205	3.20859	3.3341	2.67531	2.54835	2.51274	2.73912	3.91146	3.73056	3.41152	2.72688	3.04435	2.53212	2.86892	2.69349
25236	Gpc3	-0.23276	0.75104	-0.43864	0.00020305	0.0037668	glypican 3	2.55496	3.02161	2.74478	2.05198	2.20362	2.39432	1.98223	2.875	4.17345	3.48014	2.76787	2.49279	2.27062	2.12343	2.11436	2.27235
497954	Ovca2	0.11859	0.2355	0.53784	0.00020282	0.0037668	OVCA2 serine hydrolase domain containing	4.13523	3.76226	3.5406	3.91555	3.88119	3.95653	4.04752	3.9967	4.13117	4.01879	4.17066	4.02186	4.35613	4.39032	4.46086	4.34971
171434	Phldb1	-0.075572	0.26327	0.38316	0.00020267	0.0037668	pleckstrin homology-like domain, family B, member 1	7.41197	7.71655	7.53615	7.49875	7.41608	7.40969	7.74442	7.26526	7.90402	7.65641	7.96897	7.6782	8.22278	7.65157	7.95128	7.82625
308579	Cpt1c	0.077238	-0.044078	0.2671	0.0002048	0.003793	carnitine palmitoyltransferase 1c	6.47772	6.35685	6.38885	6.43533	6.46407	6.51798	6.5774	6.40536	6.26713	6.37188	6.40534	6.43706	6.6048	6.67316	6.70042	6.74836
363909	Caln1	-0.6019	0.12262	-0.55811	0.00020542	0.0037985	calneuron 1	4.57419	4.64897	5.42235	4.92839	4.25259	4.68613	3.89125	4.38606	5.05689	5.17951	5.19473	4.75052	4.84781	3.72516	4.29896	4.41393
311030	Stam2	-0.28405	0.25469	-0.43678	0.00020665	0.0038151	signal transducing adaptor molecule 2	3.54437	3.59887	3.72588	3.48716	3.64335	3.2558	3.01915	3.23637	4.14186	3.68287	3.80086	3.70446	3.40692	2.91989	3.24541	2.98962
498489	Naa30	0.073865	-0.026135	-0.26508	0.00021136	0.0038896	N(alpha)-acetyltransferase 30, NatC catalytic subunit	5.90822	5.92574	6.05972	6.08208	6.08909	6.06953	6.04048	6.08167	6.06954	5.86112	5.96716	5.97648	5.68711	5.74792	5.7536	5.7377
83833	Smarcd2	0.36795	-0.16586	0.20593	0.00021132	0.0038896	SWI/SNF related, matrix associated, actin dependent regulator of chromatin, subfamily d, member 2	5.12697	4.92018	4.80131	4.95374	5.27457	5.03139	5.66613	5.24789	4.78195	4.65965	4.73016	4.97045	4.93638	5.19642	5.10659	5.37175
60565	Syt6	0.23627	0.52586	-0.020292	0.00021227	0.0039001	synaptotagmin 6	5.17355	5.02966	5.35543	5.25566	5.23027	5.74109	5.20347	5.53284	5.69694	5.74283	5.76723	5.72926	5.61432	4.75406	5.17396	5.07271
293663	Rbm4	0.16348	-0.26502	-0.13187	0.00021404	0.0039138	RNA binding motif protein 4	5.43486	5.36913	5.29445	5.35587	5.5563	5.34699	5.43971	5.73837	5.15159	5.10727	4.94292	5.18458	5.14479	5.37888	5.10436	5.28554
353307	Slc29a3	-0.20084	0.093224	0.31179	0.0002138	0.0039138	solute carrier family 29 member 3	4.34512	4.52763	4.39953	4.42424	4.2641	4.08797	4.32537	4.21731	4.52323	4.39242	4.61215	4.54238	5.00393	4.59584	4.62205	4.6828
84484	Slc4a4	-0.22285	0.41638	-0.17492	0.00021355	0.0039138	solute carrier family 4 member 4	5.88321	5.93065	6.26717	5.95432	5.79322	6.1905	5.33482	5.72944	6.4531	6.51767	6.44039	6.31449	6.15518	5.18636	5.86037	5.99272
116483	Dars	-0.22166	0.24736	-0.011899	0.00021687	0.0039593	aspartyl-tRNA synthetase	5.28805	5.3175	5.17814	5.27955	5.28025	4.96453	4.70469	5.16192	5.52528	5.51937	5.44962	5.55943	5.29125	5.19843	5.37203	5.14571
302377	RGD1560455	-3.8814	-0.7754	-0.70359	0.00021776	0.0039692	similar to RIKEN cDNA A630033H20 gene	0.233035	-0.224011	-1.07876	-1.64846	-3.71127	-5.34039	-5.09459	-2.86377	-0.667272	-1.62699	-0.722703	-3.51471	-0.847073	-1.83499	-0.842054	-1.49481
64057	Hapln2	0.31884	0.24163	0.6756	0.00022323	0.0040625	hyaluronan and proteoglycan link protein 2	6.77748	6.91119	6.70846	7.17197	7.18532	6.91847	7.70084	6.94068	7.16409	6.72086	7.17961	7.43	7.67602	7.71732	7.33192	7.56026
360831	Abhd11	-0.016449	-0.14655	0.37919	0.0002242	0.004073	abhydrolase domain containing 11	4.08737	3.91399	3.99299	3.9526	3.97756	3.96567	4.09276	3.83944	3.69633	3.85629	3.70758	4.08272	4.37789	4.53688	4.2065	4.32242
305540	Slc1a4	-0.36059	0.33839	0.084015	0.00022451	0.004073	solute carrier family 1 member 4	4.86275	5.03195	4.94127	5.10129	4.29061	4.87271	4.61794	4.66761	5.30209	5.45268	5.42379	5.09386	5.38636	4.39382	5.11988	5.20242
246770	Gtf2ird1	0.1266	0.34531	0.35908	0.00022578	0.0040896	GTF2I repeat domain containing 1	4.78087	4.70457	4.68315	4.67486	4.73857	4.97815	4.79568	4.82413	5.04175	5.19998	4.95875	5.00755	5.055	5.04208	5.10436	5.07738
24221	Avp	-0.40392	-3.676	-4.5498	0.00022715	0.004108	arginine vasopressin	-1.03705	4.87242	-5.32668	-1.88946	0.853516	-0.482408	0.114865	4.25932	-0.480859	-1.62699	-1.45967	0.0296131	-3.169	-1.59399	-1.77494	-0.671689
252891	Sra1	0.44064	0.13618	0.36519	0.0002299	0.0041512	steroid receptor RNA activator 1	5.12933	5.31374	4.87422	4.93304	5.41027	5.32583	5.70712	5.58166	5.22713	5.10546	5.2782	5.21887	5.29452	5.58898	5.34211	5.50606
300758	Celf6	-0.014181	-0.44232	-0.32852	0.00023479	0.0042263	CUGBP, Elav-like family member 6	5.29228	5.11206	5.40548	5.24263	4.91687	5.44015	5.1474	5.44092	4.87242	4.99458	4.63485	4.76915	4.84334	4.79171	4.98601	5.11423
140860	Slco2b1	-0.43595	-0.061914	0.070291	0.00023451	0.0042263	solute carrier organic anion transporter family, member 2b1	5.80991	5.98249	5.54291	5.90318	5.58259	5.29351	5.27936	5.35443	5.56287	5.9833	5.9638	5.43269	5.89439	5.84192	5.83508	5.9803
360886	Ahctf1	0.15103	-0.19436	-0.20213	0.00023614	0.0042438	AT hook containing transcription factor 1	5.83621	5.97417	6.14956	6.11514	6.08909	6.31648	6.24582	6.03287	5.84162	5.82202	5.71092	5.93993	5.75996	5.95528	5.73933	5.82642
310621	Iqgap3	0.25774	-0.19267	0.039237	0.00024	0.0043065	IQ motif containing GTPase activating protein 3	5.48927	5.18178	5.56738	5.14196	5.54848	5.60432	5.68431	5.61763	5.07745	5.26135	5.19473	5.11343	5.37093	5.3431	5.31734	5.542
308473	Samd4b	0.25164	-0.091518	-0.031396	0.00024181	0.0043323	sterile alpha motif domain containing 4B	6.24454	6.40799	6.33554	6.44349	6.50992	6.63582	6.67896	6.61803	6.16867	6.36812	6.32997	6.19667	6.3721	6.23842	6.21013	6.4785
81516	Smad7	0.36265	0.16042	-0.00331	0.00024612	0.0044026	SMAD family member 7	6.09041	5.95258	6.20616	6.12633	6.56524	6.48178	6.34887	6.43223	6.12804	6.13899	6.50496	6.22507	6.16236	5.92293	6.06655	6.20616
192276	Coro7	0.15807	0.24879	0.40132	0.00024811	0.0044215	coronin 7	7.72587	7.66989	7.73924	7.84755	7.91368	7.85267	8.03968	7.80423	7.79004	7.82464	8.13241	8.19366	8.11883	8.14605	8.09669	8.22878
266715	Fzd3	-0.096847	0.27439	-0.74321	0.00024833	0.0044215	frizzled class receptor 3	3.36332	3.53573	4.36854	3.87269	3.67244	3.98379	3.39325	3.85048	4.30605	4.44769	3.75497	3.81022	3.53974	2.42667	3.10992	3.09477
116697	Pabpn1	0.2639	-0.033028	0.36389	0.00024825	0.0044215	poly(A) binding protein, nuclear 1	7.66522	7.38152	7.37744	7.47746	7.54002	7.66366	7.96729	7.77122	7.53898	7.52394	7.30476	7.40738	7.59405	8.03999	7.71673	7.97921
362652	Dnajc16	-0.18635	0.27327	-0.15885	0.00024901	0.0044269	DnaJ heat shock protein family (Hsp40) member C16	5.32153	5.2144	5.55367	5.56175	5.12478	5.28075	5.11121	5.40208	5.78138	5.66518	5.63977	5.68578	5.47846	4.86922	5.22608	5.40001
362800	Itgb8	-0.088081	0.37003	-0.51197	0.00024944	0.0044276	integrin subunit beta 8	4.1724	4.73582	5.08377	4.89309	4.49981	5.06794	4.45808	4.57086	5.34588	5.26135	5.1041	4.72847	4.68524	3.64515	4.16009	4.31056
54294	Rgs5	-0.16267	-0.097295	-0.8119	0.00025043	0.0044385	regulator of G-protein signaling 5	4.8599	6.00481	5.45877	5.36964	5.51193	5.41867	5.2988	4.99048	5.27646	5.73817	5.56639	4.77224	4.61367	4.41121	4.72708	4.88557
303394	Usp32	-0.090176	0.11757	-0.2191	0.00025563	0.0045235	ubiquitin specific peptidase 32	6.84091	6.86698	6.96822	6.9851	6.88212	6.82169	6.70995	6.88543	7.08462	6.94464	7.03512	7.06994	6.7849	6.62555	6.78904	6.5783
361344	Mppe1	-0.18626	0.15801	0.20338	0.00026063	0.004598	metallophosphoesterase 1	5.27956	4.99251	5.10063	5.02288	4.8266	5.06582	4.95117	4.80441	5.31945	5.25157	5.22309	5.24352	5.41371	5.30642	5.1782	5.31155
29502	Slc20a2	-0.19648	0.20584	0.1144	0.00026062	0.004598	solute carrier family 20 member 2	6.09526	6.34031	6.10638	6.04503	6.00126	5.96624	5.84719	5.99856	6.51538	6.24379	6.46435	6.17354	6.39515	6.28442	6.22864	6.1407
294520	Mical1	-0.75213	-0.19464	0.20177	0.00026329	0.0046378	microtubule associated monooxygenase, calponin and LIM domain containing 1	2.56897	2.63246	2.02204	2.42589	1.92294	1.71489	1.56362	1.47251	2.31395	2.41449	2.39499	1.66851	2.70383	2.38505	2.74862	2.6565
113893	Sncb	0.13017	-0.12534	0.21144	0.00026473	0.004656	synuclein, beta	8.33607	8.10351	8.06657	8.08847	8.27682	8.21911	8.40961	8.21771	8.02224	8.01795	7.97538	8.09185	8.32775	8.28901	8.36844	8.46552
287702	Krt17	0.75388	0.60645	0.93245	0.00026579	0.0046676	keratin 17	3.28911	4.00539	3.00871	3.05625	4.18557	3.82703	4.61104	3.83944	3.7203	3.85629	3.90257	4.43755	4.57112	4.4181	4.03475	4.23729
245975	Setd4	0.084232	0.16177	0.59159	0.00026689	0.0046797	SET domain containing 4	3.93347	3.70026	3.5406	3.74122	3.93499	3.7176	3.89125	3.71818	3.93213	4.07899	3.55528	3.96373	4.31159	4.63187	4.07169	4.22471
24781	Slc4a3	0.076905	0.039086	0.3563	0.00026815	0.0046946	solute carrier family 4 member 3	8.21213	8.0576	8.12697	7.94012	8.06695	8.19233	8.35443	8.02086	7.93763	8.1645	8.17102	8.21788	8.35603	8.44208	8.41859	8.55179
312787	Gpr19	0.37419	-0.16237	-0.11578	0.00026884	0.0046995	G protein-coupled receptor 19	3.55848	3.40048	3.75812	3.39594	3.79388	3.97022	3.9849	3.88308	3.27888	3.37	3.36476	3.48153	3.37635	3.52256	3.36182	3.41577
366474	Col16a1	0.26125	0.20342	0.64365	0.00026943	0.0047002	collagen type XVI alpha 1 chain	4.78388	4.31468	4.34397	4.23419	4.51595	4.88482	4.904	4.41236	4.55023	4.81153	4.29344	4.83254	5.12286	4.94994	4.8962	5.30559
497857	Dexi	0.27477	-0.13989	0.022182	0.00026969	0.0047002	Dexi homolog	6.1037	6.05746	6.0369	6.01031	6.21898	6.43563	6.38671	6.25569	5.92338	5.75672	6.02415	5.93444	6.01835	6.02807	5.86563	6.34439
311731	Scrn3	-0.33503	0.29158	0.1351	0.00027078	0.004712	secernin 3	4.02269	3.49647	3.84574	3.71988	3.63746	3.46374	3.37709	3.28598	4.15247	4.13678	4.08671	3.89751	4.02674	3.70275	3.82362	4.0832
500526	Mknk1	-0.0063573	0.21324	0.38466	0.00027176	0.004722	MAPK interacting serine/threonine kinase 1	4.65848	4.54377	4.45304	4.4341	4.5414	4.40613	4.64856	4.46715	4.67319	4.87869	4.57155	4.80572	4.84558	4.92595	4.9418	4.91979
306147	Slitrk1	-0.10192	0.26884	-0.26545	0.00027354	0.0047458	SLIT and NTRK-like family, member 1	4.99831	5.11422	5.33242	4.95603	5.17443	4.95996	4.63163	5.18826	5.54822	5.49472	5.20235	5.22338	4.9489	4.89663	4.76985	4.74286
313348	Klhl9	-0.30173	-0.038093	-0.38468	0.00027676	0.0047945	kelch-like family member 9	6.80733	6.85604	7.12272	7.00508	6.79487	6.78857	6.31957	6.65232	7.04768	6.91088	6.83219	6.85997	6.54146	6.57478	6.75892	6.37413
80754	Rabep2	-0.14275	-0.1222	0.25813	0.0002774	0.0047983	rabaptin, RAB GTPase binding effector protein 2	4.58801	4.71601	4.53285	4.82228	4.54769	4.53766	4.61794	4.39739	4.50127	4.68165	4.49608	4.49838	4.99188	4.96649	4.83037	4.91458
83830	Gtf2a1	-0.72283	-0.040865	-0.30447	0.00027952	0.0048132	general transcription factor 2A subunit 1	3.08005	3.3573	3.50937	3.48083	2.70939	2.92171	2.46765	2.42163	3.53814	3.17693	3.35112	3.20867	3.33879	2.86039	3.17077	2.81037
117548	Kif1b	-0.33084	0.37255	-0.30518	0.00027884	0.0048132	kinesin family member 1B	7.95347	8.11003	8.69941	8.35187	7.82546	8.36492	7.64203	7.97023	8.78671	8.73371	8.72347	8.44999	8.38932	7.23085	8.0829	8.06846
25603	Marcks	-0.090154	-0.31626	-0.24706	0.00027931	0.0048132	myristoylated alanine rich protein kinase C substrate	8.26632	8.08129	8.22779	8.17234	8.16921	8.09489	7.91296	8.19922	7.78095	7.90218	7.93365	7.8681	7.90715	7.99256	7.97371	7.89006
361308	Kif20a	0.1469	0.1063	0.59632	0.00028059	0.0048244	kinesin family member 20A	3.69885	3.3128	3.55901	3.59655	3.42828	3.76027	3.56005	3.97165	3.58588	3.83463	3.54932	3.62484	3.91634	4.34763	4.12538	4.15569
171018	Zfp384	0.33015	0.028632	0.4003	0.00028356	0.0048683	zinc finger protein 384	5.41948	5.32312	5.19394	5.30126	5.43933	5.60139	5.83689	5.66214	5.27646	5.33108	5.30852	5.44046	5.45378	6.02919	5.55271	5.74359
304543	Mlec	-0.20803	-0.03243	-0.64068	0.00028735	0.0049259	malectin	5.1246	5.63924	5.73063	5.37306	5.17443	5.49803	5.05134	5.34861	5.71733	5.41522	5.46078	5.16595	4.63964	4.64955	4.62827	5.33516
25420	Cryab	0.69559	-0.11295	0.11907	0.00028915	0.0049373	crystallin, alpha B	5.09102	6.04278	5.95235	6.29451	6.53864	6.45118	7.00509	6.33246	5.63273	5.13412	6.17792	6.03026	5.89655	6.06587	5.86957	6.25132
60563	Hr	-0.032706	0.41649	0.45716	0.0002893	0.0049373	HR, lysine demethylase and nuclear receptor corepressor	5.02904	5.54136	5.03197	5.19703	5.25548	4.98716	5.39827	5.05629	5.67993	5.26297	5.92749	5.58069	5.9608	5.35752	5.68524	5.62093
282844	Rffl	-0.17939	0.29186	0.13127	0.00028915	0.0049373	ring finger and FYVE-like domain containing E3 ubiquitin protein ligase	4.86559	5.15681	5.00311	5.30485	4.94098	4.72435	5.02824	4.94744	5.50748	5.3124	5.42379	5.28079	5.37866	5.07953	5.31926	5.09131
292060	Irf8	-0.33972	0.32863	0.16028	0.00028984	0.0049394	interferon regulatory factor 8	3.42623	3.8164	3.33509	3.82353	3.40767	3.11494	3.31904	3.26139	3.91146	3.97985	4.08671	3.78603	3.82422	3.5097	3.70521	4.02634
288921	Fbxw9	-0.086118	0.086509	0.42369	0.00029069	0.0049465	F-box and WD repeat domain containing 9	4.26135	3.92881	4.07206	4.11667	3.88616	3.89562	4.20691	4.04552	4.14186	4.32255	4.04495	4.21548	4.33721	4.69568	4.52218	4.51383
25363	Acadvl	0.19312	0.21574	0.35116	0.00029216	0.0049642	acyl-CoA dehydrogenase, very long chain	6.03976	6.03595	5.84136	6.03751	6.23369	6.13585	6.1856	6.17898	6.15906	6.1032	6.30896	6.2485	6.33998	6.40298	6.26398	6.35694
312382	Abcg2	-0.11268	-0.028601	0.7331	0.00029356	0.0049771	ATP binding cassette subfamily G member 2	4.17698	4.19716	4.30085	3.05625	3.92052	3.41115	3.83319	4.29206	3.66704	3.49679	4.18995	4.39419	4.65755	4.98053	4.67402	4.62652
116636	Eif4ebp1	0.42864	-0.42904	0.16179	0.00029379	0.0049771	eukaryotic translation initiation factor 4E binding protein 1	3.70521	3.97715	3.43154	3.37562	4.24873	3.84696	4.45808	3.56585	3.30447	3.0014	3.30233	3.22676	3.43685	3.91259	3.60168	4.1601
25399	Cacna2d1	-0.24992	0.39162	-0.46416	0.00029444	0.0049808	calcium voltage-gated channel auxiliary subunit alpha2delta 1	5.64449	5.4049	6.41268	6.12329	5.58718	6.2118	5.06906	5.70533	6.43076	6.25362	6.43232	6.23851	5.88139	4.95706	5.50794	5.45131
266734	Npas4	1.6423	1.2375	1.2741	0.00029577	0.0049887	neuronal PAS domain protein 4	1.99442	2.1153	2.93541	3.77781	4.29436	3.78632	4.45808	5.21838	4.47334	4.0753	3.6751	4.17878	2.80828	4.9875	4.23119	3.83542
84573	Otof	0.24721	0.56632	0.52449	0.00029539	0.0049887	otoferlin	5.77408	6.02794	5.83885	5.73525	6.05305	6.08115	6.02889	6.21251	6.15467	6.34302	6.47775	6.64138	6.51153	5.76964	6.78069	6.24302
29476	Glg1	-0.36763	0.042879	-0.43884	0.00029676	0.004994	golgi glycoprotein 1	7.16348	7.14602	7.62077	7.24566	6.8308	7.19804	6.73236	6.95481	7.39491	7.40809	7.42114	7.16096	7.15675	6.34356	6.92959	6.92596
60427	Kitlg	0.084708	-0.30353	-0.40867	0.00029739	0.004994	KIT ligand	6.04102	5.71245	5.86376	6.10283	6.22782	6.06102	5.92292	5.84841	5.67381	5.54093	5.38415	5.89398	5.10619	5.73417	5.66725	5.53522
301617	Pask	0.38089	0.012722	0.62911	0.00029733	0.004994	PAS domain containing serine/threonine kinase	3.56548	3.34998	3.39099	3.69823	3.48185	4.02375	4.02695	3.95641	3.54353	3.82147	3.11322	3.51135	3.99087	4.03873	3.98722	4.47186
58844	Grb14	-0.2439	-0.49915	-0.33225	0.00029872	0.0050029	growth factor receptor bound protein 14	4.53904	4.6035	4.60257	4.53528	4.14464	4.49092	4.34628	4.30415	3.94845	4.14031	4.0279	4.16477	4.22503	4.2999	4.37111	4.03597
501101	Lrrc73	0.2882	-0.07655	0.20124	0.00029878	0.0050029	leucine rich repeat containing 73	5.88321	5.89462	5.82877	5.88293	6.08152	6.1679	6.33743	6.03891	5.55756	5.80319	5.92058	5.87976	5.94213	6.13236	5.99985	6.20723
310839	Fnbp1l	-0.089551	0.4182	0.26406	0.00030112	0.0050347	formin binding protein 1-like	5.3902	5.09901	5.4911	5.89487	5.1436	5.63187	5.21261	5.58	5.98502	5.90647	5.86406	5.90525	5.71913	5.78306	5.8148	5.72882
293050	Abhd2	-0.23453	0.28782	-0.30163	0.00030165	0.0050363	abhydrolase domain containing 2	5.50939	5.64374	6.04237	5.87692	5.4528	5.86479	5.32853	5.48938	6.06393	5.91579	6.30188	5.97112	5.77761	4.95469	5.62283	5.44409
312603	Rybp	-0.08093	-0.22936	-0.3622	0.00030511	0.0050867	RING1 and YY1 binding protein	6.67436	6.52235	6.68559	6.75012	6.71325	6.59367	6.30148	6.67345	6.43656	6.46365	6.36434	6.45827	6.29493	6.33539	6.36786	6.18899
362374	Vopp1	-0.0086315	-0.16926	-0.27387	0.00030561	0.0050876	VOPP1 WW domain binding protein	7.19544	7.14654	7.29193	7.2688	7.1303	7.23869	7.176	7.32135	7.05241	7.07553	7.03138	7.07119	7.03581	6.93229	6.92959	6.91033
246136	Man2c1	0.085378	0.046082	0.35541	0.00030607	0.0050879	mannosidase, alpha, class 2C, member 1	6.22255	6.04618	6.14245	6.07159	6.17188	6.30031	6.3343	5.9998	5.98502	6.19871	6.27865	6.19553	6.43574	6.59394	6.39635	6.47585
81680	Lifr	-0.62501	0.36281	-0.19726	0.00030858	0.0051222	LIF receptor subunit alpha	2.25919	2.86602	3.37028	2.79576	2.0525	2.38071	2.27173	2.29812	3.12221	3.48014	3.30233	3.00362	2.73307	2.0543	2.80455	2.97967
81917	Hip1r	-0.029435	0.29125	0.29206	0.00030978	0.0051348	huntingtin interacting protein 1 related	6.93449	7.04363	6.79388	6.98174	6.73754	6.94299	7.13993	6.79409	7.12826	7.08014	7.37343	7.3279	7.36491	7.07053	7.18743	7.29284
304458	Tmem132b	-0.42824	0.046861	-0.52318	0.00031102	0.0051479	transmembrane protein 132B	5.76194	5.64822	6.18951	5.91261	5.44439	5.74641	5.17337	5.43544	6.00759	5.98231	5.96492	5.79287	5.6117	4.63483	5.39225	5.63368
301416	Coq10b	0.31464	-0.1948	-0.14195	0.00031224	0.0051607	coenzyme Q10B	4.70362	4.39159	4.4919	4.49816	5.04251	4.76159	4.91524	4.60057	4.42165	4.14736	4.19759	4.52786	4.2147	4.61996	4.28723	4.38029
24680	Prkca	-0.44391	0.13227	-0.64723	0.00031707	0.0052278	protein kinase C, alpha	5.41948	5.39782	6.13837	5.65462	5.17646	5.60579	4.61794	5.387	5.94795	6.00285	5.87364	5.35668	5.35691	4.38681	5.21993	5.01054
502643	Ypel4	0.037886	-0.4134	0.10402	0.00031721	0.0052278	yippee-like 4	4.96427	4.88515	4.66058	4.5774	4.63598	4.84076	4.94021	4.83806	4.3951	4.68408	4.20519	4.09755	4.89601	4.94039	4.94678	4.73991
296130	Gpat2	1.0851	0.22328	1.7182	0.00031996	0.0052657	glycerol-3-phosphate acyltransferase 2, mitochondrial	0.367336	-0.314209	-2.15676	-0.956577	0.769859	0.44097	0.882692	-0.0564143	-0.571057	-0.579682	-0.322165	0.185732	1.25054	1.57594	0.257481	1.31254
365394	Cabp4	0.93375	0.72535	1.0165	0.00032304	0.0052949	calcium binding protein 4	1.79435	0.459515	1.41478	1.94573	2.18759	2.47339	2.64012	2.40676	2.37561	1.93373	2.10105	2.44722	2.59122	2.59432	2.51382	2.35164
363781	Plcxd2	0.12054	0.29242	0.56251	0.00032312	0.0052949	phosphatidylinositol-specific phospholipase C, X domain containing 2	3.71783	3.62944	3.50937	3.44877	3.66087	3.62251	3.83319	3.67539	3.86061	3.98772	4.03645	3.53333	4.17263	4.07408	4.28723	4.01176
313845	Sos1	-0.044272	-0.012184	-0.36253	0.00032306	0.0052949	SOS Ras/Rac guanine nucleotide exchange factor 1	5.69327	5.74352	5.94886	5.86239	5.74611	5.98098	5.58225	5.74578	5.92647	5.70632	5.80399	5.76838	5.4122	5.42068	5.5113	5.4692
289424	Xpr1	-0.19927	0.31301	-0.49595	0.00032377	0.005298	xenotropic and polytropic retrovirus receptor 1	4.678	5.04561	5.53828	5.15195	5.19261	5.26787	4.24303	4.82972	5.53747	5.57007	5.48909	5.1636	4.92164	4.19943	4.71546	4.63289
298867	Klhl29	0.18416	-0.092474	-0.15596	0.00032876	0.005372	kelch-like family member 29	6.36081	6.34216	6.48188	6.46609	6.5075	6.69269	6.61579	6.57128	6.29293	6.17046	6.47304	6.33652	6.16236	6.25776	6.22352	6.38265
498951	Il34	0.038836	-0.30004	-0.17951	0.00033254	0.0054261	interleukin 34	6.23907	6.18744	6.18161	6.0256	6.13788	6.1758	6.39676	6.06638	5.85467	5.87286	5.84228	5.87116	6.01736	6.06258	5.80386	6.02452
314694	Chst11	-0.097041	0.33081	-0.18031	0.00033322	0.0054295	carbohydrate sulfotransferase 11	5.1103	5.24828	5.55367	5.1776	5.08639	5.38327	5.16162	5.09159	5.59174	5.6241	5.7295	5.49931	5.34749	4.64368	5.11767	5.20883
685756	Tmem229a	-0.23887	0.26065	0.053801	0.00033371	0.0054299	transmembrane protein 229A	6.75315	7.20707	6.71669	6.93737	6.83723	6.76323	6.55332	6.53412	6.92312	7.1423	7.46019	7.13365	7.06486	7.01021	6.90997	6.89055
286896	Sgpl1	-0.23265	0.21124	0.26549	0.00033431	0.0054319	sphingosine-1-phosphate lyase 1	4.43963	4.27656	4.39271	4.50441	3.83047	4.26879	4.0977	4.43085	4.68785	4.70333	4.52674	4.53514	4.71731	4.562	4.56167	4.82573
315711	Sema7a	0.073842	0.48706	0.28259	0.00033638	0.0054533	semaphorin 7A (John Milton Hagen blood group)	7.80419	8.15248	8.07912	8.12924	8.16666	8.0847	8.40014	7.76504	8.36054	8.278	8.77339	8.66924	8.48178	8.20005	8.33394	8.29121
306417	Sh3rf1	-0.028493	-0.12275	-0.53055	0.00033657	0.0054533	SH3 domain containing ring finger 1	5.05415	5.05014	5.55978	5.24823	5.14568	5.28075	5.08905	5.33296	5.17952	5.34953	5.01606	4.89327	4.84111	4.35123	4.70374	4.89883
315686	Peak1	-0.20178	0.1219	-0.61223	0.00033972	0.005496	pseudopodium-enriched atypical kinase 1	4.29122	4.39871	5.11315	4.62695	4.48349	4.51604	4.33795	4.42717	4.93929	4.76189	4.81459	4.5132	4.3748	3.50324	3.8182	4.26623
360894	RGD1310587	-0.2039	0.43673	-0.052348	0.00034016	0.005496	similar to hypothetical protein FLJ14146	4.86275	5.3417	4.7568	4.58036	4.29809	5.01165	4.70793	4.73466	5.58392	5.44698	5.21746	5.09878	4.71731	4.7182	4.98842	4.99827
289388	G0s2	0.33738	-0.50765	-0.034135	0.00034473	0.0055621	G0/G1switch 2	3.04039	3.58022	3.51567	3.42259	3.66087	3.80682	3.99022	3.46176	2.92183	2.87975	2.58181	3.16242	2.9726	3.58516	3.08304	3.71464
25024	Gipr	0.40718	0.24522	0.93078	0.00034678	0.0055873	gastric inhibitory polypeptide receptor	3.44154	3.16205	2.82813	3.08156	3.2468	3.70673	3.90259	3.22793	3.40253	3.61333	3.08052	3.40416	3.43685	4.50486	3.6205	4.42863
140724	Cacng3	-0.069574	-0.21937	-0.31177	0.00034922	0.0056135	calcium voltage-gated channel auxiliary subunit gamma 3	6.83874	6.69268	6.90484	6.78842	6.83015	6.75666	6.63291	6.72682	6.53646	6.56251	6.69245	6.55899	6.59022	6.41509	6.42963	6.54242
287979	Parl	-0.28833	0.092759	0.060347	0.00034938	0.0056135	presenilin associated, rhomboid-like	5.23633	5.19818	4.99412	5.09301	4.99724	4.79275	4.68513	4.88174	5.20182	5.19319	5.20235	5.30441	5.27311	5.21039	5.19504	5.08436
313033	Xkr8	0.51977	-0.25055	0.45481	0.00035216	0.0056502	XK related 8	3.41851	3.58646	3.61876	3.37562	3.39377	3.93341	4.57252	3.95641	3.43764	3.41157	2.8282	3.25348	3.5175	4.14644	3.90262	4.17761
360942	Pcdh7	-0.3045	0.27902	-0.50305	0.00035329	0.0056605	protocadherin 7	5.01887	5.42943	5.87605	5.49581	5.07772	5.43193	4.76495	5.36216	5.77338	5.70989	5.90081	5.66934	5.36938	4.14229	4.97142	5.1787
64553	Akap6	-0.25241	0.18751	-0.43977	0.00035447	0.0056625	A-kinase anchoring protein 6	6.20696	6.33568	7.02729	6.68418	6.32078	6.55405	5.95322	6.48894	6.78508	6.89265	6.78984	6.67306	6.3376	5.7133	6.28968	6.21891
309957	Mef2a	-0.26949	0.1257	-0.34173	0.00035458	0.0056625	myocyte enhancer factor 2a	6.44011	6.43766	6.90003	6.69379	6.42273	6.59514	5.97486	6.38368	6.89234	6.70959	6.72983	6.68619	6.41408	5.99617	6.43496	6.27185
29482	Slc1a2	-0.18497	0.66038	-0.039947	0.00035538	0.0056625	solute carrier family 1 member 2	6.99928	7.74544	7.70966	7.29428	7.27149	7.8149	6.75129	7.08839	7.92866	8.38321	8.29399	7.83826	7.8983	6.66594	7.2497	7.62313
361677	Tollip	0.11262	-0.13117	-0.18903	0.00035515	0.0056625	toll interacting protein	7.38699	7.38556	7.38089	7.31222	7.56854	7.44445	7.37276	7.52317	7.26	7.16894	7.21817	7.29292	7.28489	7.14618	7.05478	7.21387
84685	Ppp1r9a	-0.36492	0.304	-0.55923	0.00035988	0.0057262	protein phosphatase 1, regulatory subunit 9A	6.79992	7.06111	7.71856	7.34655	6.8532	7.34545	6.29074	6.94969	7.6986	7.55408	7.69262	7.32948	7.1509	5.83936	6.83541	6.72919
114906	Pkia	-0.29115	-0.11868	-0.47945	0.00036357	0.005777	cAMP-dependent protein kinase inhibitor alpha	7.26861	7.1964	7.40781	6.9603	7.04723	7.03003	6.64983	6.94197	7.30981	7.05648	6.91392	7.0849	6.99465	6.6315	6.7793	6.49606
314894	Mon2	-0.2751	0.079043	-0.23875	0.00036455	0.0057846	MON2 homolog, regulator of endosome-to-Golgi trafficking	5.71074	5.70242	5.95814	5.95317	5.57952	5.67851	5.47242	5.50692	6.14053	5.78974	5.79898	5.90525	5.70444	5.56433	5.58979	5.5267
24598	Nos1	-0.4766	0.55307	-0.2061	0.00037463	0.0059364	nitric oxide synthase 1	4.1115	4.20124	4.96218	4.5595	3.72891	4.55897	3.49413	4.07875	4.83779	5.11448	5.41562	4.74111	4.90031	3.43009	4.12098	4.34585
64354	Htr6	-0.28391	0.15341	0.18808	0.00037721	0.005969	5-hydroxytryptamine receptor 6	5.01375	4.74422	5.10481	5.03373	4.671	4.83329	4.75872	4.50255	4.95957	5.17951	5.24907	5.13275	5.33164	4.84128	5.17183	5.27947
25186	Efnb1	0.22381	-0.25767	-0.26073	0.00037956	0.0059979	ephrin B1	4.41658	4.33707	4.49828	4.44064	4.67675	4.46535	4.84058	4.58744	4.08023	4.3685	4.11524	4.07775	4.01091	3.91746	4.49525	4.16888
308870	Numa1	-0.0037318	0.15424	0.28595	0.00038017	0.0059993	nuclear mitotic apparatus protein 1	7.0211	7.00568	7.08509	7.1636	6.96557	7.02894	7.15719	7.10864	7.18792	7.36189	7.117	7.21972	7.35201	7.28842	7.33287	7.44748
171116	Opa1	-0.25793	0.1606	-0.20404	0.00038681	0.0060958	OPA1, mitochondrial dynamin like GTPase	6.33338	6.22295	6.65024	6.37434	6.29295	6.18268	5.85597	6.21465	6.59142	6.62442	6.45721	6.58025	6.40654	5.98112	6.28084	6.09304
170496	Lcn2	-0.70272	-0.48224	-1.922	0.0003889	0.0061204	lipocalin 2	0.603403	1.17454	1.68454	0.717194	0.376195	0.768135	0.460001	-0.0564143	0.703566	0.574646	1.31994	-0.851742	-1.243	-0.436445	-0.71081	-0.802934
298521	Grik3	-0.18097	0.44805	-0.56156	0.00039073	0.0061315	glutamate ionotropic receptor kainate type subunit 3	4.20416	4.51459	5.23078	4.5625	4.20561	4.99388	4.40326	4.24266	5.22378	5.12879	5.36391	4.71251	4.5189	3.1691	4.06254	4.38029
361802	Hsd17b8	0.22874	-0.16906	0.20988	0.00039075	0.0061315	hydroxysteroid (17-beta) dehydrogenase 8	5.5021	5.71102	5.23651	5.3951	5.64702	5.75567	5.79035	5.59812	5.19157	5.52344	5.25641	5.20753	5.5812	5.65467	5.6612	5.81807
293052	Isg20	1.8026	2.3734	2.3826	0.0003912	0.0061315	interferon stimulated exonuclease gene 20	-2.31716	-5.26841	-3.74172	-1.10097	-0.43825	-0.816827	-0.339701	-1.27881	0.202668	-0.404595	0.18803	-0.707352	-0.361646	0.0631255	0.12318	-0.33727
289270	Pld5	-1.023	0.46972	-0.61498	0.00039198	0.0061353	phospholipase D family, member 5	1.93077	2.66823	2.59813	2.83598	1.69245	1.73643	1.13423	1.47251	3.26591	3.06231	3.16092	2.43171	-0.133377	2.12343	1.42384	2.8869
25023	Prkcb	-0.22019	0.17961	-0.14126	0.0003976	0.0062148	protein kinase C, beta	8.80076	8.66427	8.9572	8.99242	8.65769	8.84843	8.30269	8.69475	8.95837	9.00716	9.14661	9.03804	8.71891	8.62453	8.73474	8.79032
362300	Agap3	0.10911	-0.23801	0.15471	0.00039944	0.0062182	ArfGAP with GTPase domain, ankyrin repeat and PH domain 3	9.00098	9.00823	8.75804	8.83063	8.92211	8.97639	9.24436	8.87879	8.42101	8.71041	8.77595	8.72876	8.96433	9.02178	9.02603	9.20876
24468	Hspa8	0.23388	-0.0946	-0.066326	0.00039852	0.0062182	heat shock protein family A (Hsp70) member 8	10.2076	10.0941	10.3239	10.4755	10.4885	10.5265	10.4863	10.562	10.0894	10.0871	10.2403	10.3203	10.0962	10.315	10.2748	10.1675
315422	Mtmr2	0.04517	-0.32554	-0.19433	0.00039913	0.0062182	myotubularin related protein 2	6.56504	6.61767	6.80292	6.70401	6.87776	6.48814	6.8665	6.61318	6.28089	6.26176	6.30896	6.53469	6.3921	6.59317	6.52676	6.40327
500280	Lrrn1	0.014038	0.37412	0.0060276	0.00040668	0.0063225	leucine rich repeat neuronal 1	5.3902	5.51541	5.64126	5.77845	5.65287	5.60432	5.70712	5.43544	5.83065	5.91062	6.01336	6.0883	5.70567	5.6605	5.67627	5.2996
25026	Adm	-0.093853	-1.0238	-1.5826	0.00040855	0.0063429	adrenomedullin	0.984007	0.797684	1.30267	1.0605	0.485129	0.0171627	1.38115	1.47251	-0.39597	-0.675897	0.466331	0.454919	-1.09861	-0.902109	-0.0249183	-0.241055
303559	Arl4d	0.43419	-0.058437	0.056989	0.00041183	0.0063847	ADP-ribosylation factor like GTPase 4D	7.07608	6.50185	6.61986	6.65005	7.02316	7.06236	7.18647	7.35613	6.4919	6.41266	6.68703	7.0157	6.56875	6.93949	6.8226	6.7881
500587	Fbxo44	0.1672	-0.076317	0.25238	0.00041234	0.0063847	F-box protein 44	7.63475	7.46143	7.34596	7.42115	7.47629	7.67624	7.80684	7.56689	7.30149	7.38815	7.43737	7.44215	7.73413	7.74432	7.63619	7.76927
306527	Dusp26	0.19779	-0.14871	-0.10041	0.00041383	0.0063991	dual specificity phosphatase 26	7.01727	7.05887	6.87145	6.80561	6.98599	7.13256	7.33978	7.07728	6.75697	6.68922	6.84746	6.87295	6.84976	6.92807	6.73394	6.84675
171574	Dnm3	-0.20884	0.31821	-0.15309	0.000415	0.0064008	dynamin 3	5.55056	5.62565	6.10325	6.06103	5.59023	5.82766	5.35146	5.77503	6.28492	6.15393	6.19997	6.05071	5.97106	5.37002	5.81343	5.58857
29707	Gabra5	-0.42861	-0.45618	-0.81793	0.00041561	0.0064008	gamma-aminobutyric acid type A receptor alpha 5 subunit	5.23633	4.90777	5.14398	4.67209	4.29436	4.45565	4.16516	5.17075	4.6283	4.91217	4.50535	4.00099	4.24209	4.12553	4.21478	4.16888
310155	Mtmr12	-0.24339	0.11667	-0.5215	0.0004151	0.0064008	myotubularin related protein 12	4.26995	4.23343	4.56054	3.8919	3.92536	4.16542	3.65025	4.24266	4.38614	4.24255	4.44882	4.41406	3.74986	3.83743	3.36925	3.93145
360202	Ston1	0.076029	-0.11446	-0.96442	0.00041653	0.0064065	stonin 1	1.6699	2.6916	2.69012	2.88472	2.75362	2.19099	2.64012	2.86415	2.62957	2.81927	2.06807	2.08024	1.54249	1.49999	1.45213	1.86003
554353	Gpr34	-0.565	0.14321	-0.24943	0.00041972	0.0064444	G protein-coupled receptor 34	4.0825	4.16414	3.63042	4.23419	3.67818	3.43769	3.23184	3.53882	4.33428	4.41303	4.17454	3.73005	3.73066	3.86292	4.07169	3.45221
296936	Iqub	0.16722	0.050143	0.65022	0.00042067	0.0064444	IQ motif and ubiquitin domain containing	4.02269	4.09134	3.83066	4.18054	4.04139	4.03248	4.22959	4.47073	4.09497	4.32566	3.64187	4.19725	4.39629	5.17826	4.41488	4.61049
60660	Ppp2r2b	-0.20369	-0.20102	-0.31896	0.00042039	0.0064444	protein phosphatase 2, regulatory subunit B, beta	7.37259	7.2277	7.3631	7.33739	7.19587	7.18782	6.95219	7.13989	7.12108	7.16808	7.12153	7.08861	7.03777	7.01987	7.03329	6.93564
25017	Myo5a	-0.28319	0.34901	-0.29146	0.00042512	0.0064982	myosin VA	6.85883	6.99281	7.62187	7.29428	6.82239	7.31223	6.56853	6.95289	7.61988	7.6293	7.65945	7.35745	7.30328	6.31429	6.95885	6.97936
298558	Zfp46	-0.44577	-0.1443	-0.16289	0.00042531	0.0064982	zinc finger protein 46	5.84487	5.87434	6.00143	5.96001	5.34672	5.61308	5.34524	5.57668	5.62893	5.72998	5.92864	5.80797	5.89763	5.87236	5.76915	5.45131
63887	Nmu	0.29905	1.1561	0.24614	0.00042709	0.0065166	neuromedin U	0.160885	1.38981	1.70674	0.84093	0.726137	1.57847	1.47527	1.78009	2.51367	2.15961	2.40823	2.01927	1.07893	1.7168	1.30479	1.3746
83583	Rabac1	0.19624	-0.14598	0.15875	0.00042955	0.0065456	Rab acceptor 1	8.46806	8.34273	8.33765	8.38147	8.44871	8.58303	8.81277	8.44241	8.10057	8.21463	8.2855	8.33873	8.53153	8.58525	8.43329	8.612
29409	Mag	-0.088835	0.15922	0.43875	0.00043477	0.0066025	myelin-associated glycoprotein	8.57038	8.95069	8.73511	8.92672	8.82149	8.47249	9.04248	8.43532	8.95988	8.62528	9.24579	8.95553	9.43207	9.08285	9.15842	9.27293
364386	Rnf31	-0.20221	0.14634	0.21849	0.0004339	0.0066025	ring finger protein 31	5.24944	5.04561	4.98733	4.85934	4.93619	4.78502	4.63843	4.97039	5.11409	5.20675	5.1263	5.298	5.16281	5.37002	5.26647	5.23206
304071	Sim2	-1.1357	0.28832	0.80402	0.00043501	0.0066025	SIM bHLH transcription factor 2	0.547908	-0.139122	-0.11723	-0.490914	-1.38934	-0.696533	-0.846661	-1.72627	0.029336	0.138547	-0.412363	1.00885	0.181496	1.04542	0.915375	0.870838
64203	Bcat2	0.25272	-0.15671	0.3897	0.00043912	0.0066213	branched chain amino acid transaminase 2	3.86132	3.65344	3.81542	3.80339	3.83563	3.7966	4.20233	4.26345	3.48877	3.7948	3.65303	3.55497	3.99087	4.19943	4.2754	4.22049
311114	Klhl23	-0.38014	-0.053626	-0.13575	0.00043745	0.0066213	kelch-like family member 23	6.03346	5.98249	5.94769	5.71787	5.63672	5.63474	5.38216	5.50692	5.72327	5.92094	5.94576	5.88546	5.84614	5.79635	5.85905	5.64317
362171	Prr5l	-0.3485	0.46505	0.22904	0.00043879	0.0066213	proline rich 5 like	2.78837	3.01237	3.26203	3.38242	2.51755	2.94038	3.14859	2.40676	3.62195	3.41741	3.92576	3.33912	3.41896	3.24861	3.58261	3.14904
499891	RGD1565616	-0.031725	0.27415	0.021044	0.00043738	0.0066213	RGD1565616	6.91543	6.8612	7.04808	7.04208	6.93829	6.91788	6.88376	7.0069	7.31493	7.28251	7.31138	7.04467	7.07679	6.93829	7.02331	6.91556
312309	Zfp775	0.24344	-0.071336	0.37942	0.000439	0.0066213	zinc finger protein 775	4.73191	4.34814	4.40633	4.47288	4.62412	4.77725	4.91244	4.62648	4.25118	4.57334	4.22403	4.61286	4.85891	4.88921	4.86234	4.89089
303201	Usp22	-0.36924	0.16962	-0.24233	0.00043987	0.006624	ubiquitin specific peptidase 22	6.8315	6.85798	7.27578	6.98286	6.62747	6.76257	6.47764	6.63408	7.2485	7.16894	7.09824	7.15152	7.1581	6.16141	6.76598	6.76801
362040	Ostc	0.079143	-0.14319	-0.30613	0.00044154	0.0066403	oligosaccharyltransferase complex non-catalytic subunit	5.63953	5.61805	5.34486	5.64192	5.80246	5.62323	5.47622	5.65744	5.41212	5.27106	5.48441	5.51596	5.22932	5.30269	5.25447	5.25287
171088	Inpp5j	0.27192	0.041304	0.3222	0.00044483	0.0066812	inositol polyphosphate-5-phosphatase J	6.04978	5.87816	6.04564	6.11514	6.24922	6.2516	6.47953	6.19097	6.02501	5.91062	6.08928	6.2262	6.28592	6.29101	6.3043	6.49693
266764	Tbkbp1	0.21464	-0.0054991	0.64415	0.00045115	0.0067584	TBK1 binding protein 1	5.88041	6.12123	5.69638	5.85262	5.88057	5.95595	6.43338	6.10835	5.43981	6.13456	5.72421	6.14529	6.33284	6.69603	5.94616	6.97999
361732	Tmem109	0.21263	-0.17425	-0.12926	0.00045068	0.0067584	transmembrane protein 109	5.88321	5.9694	6.06939	5.72055	5.95584	6.2711	6.31215	5.93519	5.70657	5.83408	5.67852	5.74347	5.78112	5.70205	5.77336	5.88623
317343	Med14	-0.13885	0.31396	-0.12717	0.00045365	0.006787	mediator complex subunit 14	5.03661	4.91275	5.46366	5.5207	5.05139	5.373	4.9942	5.02254	5.61238	5.60887	5.584	5.47681	5.15743	5.01277	5.17608	5.17216
297994	Bag1	0.17904	-0.16516	0.1208	0.00045514	0.0068005	BAG cochaperone 1	6.91337	6.85991	6.55098	6.65005	6.84364	6.86265	7.08812	6.91266	6.52765	6.57432	6.59598	6.64306	6.87785	6.92746	6.8226	6.85562
116638	Slc17a7	-1.5599	-2.7835	-1.7437	0.00045601	0.0068047	solute carrier family 17 member 7	6.1025	1.74282	1.9307	1.70639	2.03469	3.66243	2.66696	1.91233	1.26916	1.66579	1.62213	1.52969	1.9437	1.41982	2.85839	3.30857
681996	Ahsa1	0.18121	-0.097604	-0.14191	0.00045754	0.0068052	activator of Hsp90 ATPase activity 1	7.20051	7.23815	7.32549	7.48775	7.42636	7.47999	7.56072	7.52489	7.18103	7.16026	7.37132	7.15565	7.09755	7.21609	7.25723	7.1264
29599	Atp2b3	-0.17392	0.28373	-0.078611	0.0004575	0.0068052	ATPase plasma membrane Ca2+ transporting 3	6.33952	6.15208	6.67296	6.43533	6.12531	6.44711	6.05579	6.29257	6.8544	6.69524	6.65685	6.56077	6.43128	6.06148	6.33501	6.47319
300438	Ldlr	-0.40375	0.30948	0.10452	0.00045781	0.0068052	low density lipoprotein receptor	4.26565	4.46461	4.35455	4.51064	3.81491	4.35484	4.00081	3.74208	4.58979	4.57856	5.05445	4.56033	4.80024	3.93679	4.55842	4.59428
360477	Glyr1	-0.39172	0.028349	-0.30929	0.0004601	0.0068303	glyoxylate reductase 1 homolog	6.5893	6.375	6.86468	6.72089	6.29763	6.41325	5.84573	6.39973	6.78621	6.6451	6.69852	6.56877	6.48742	6.04709	6.36879	6.41623
308586	Sec1	1.0501	0.79116	1.811	0.00046177	0.0068375	secretory blood group 1	-0.876589	-0.744843	-0.934366	-1.442	-0.43825	-0.0549871	0.0346949	0.486728	0.147172	0.0808318	-0.322165	-1.19278	0.341961	1.21337	0.696366	0.782029
360899	Sertad4	0.16893	-0.16212	-0.14174	0.00046123	0.0068375	SERTA domain containing 4	6.22033	6.04278	6.23317	6.15543	6.26267	6.2637	6.23801	6.54774	6.08808	5.93932	5.94007	6.03796	5.93376	6.12921	5.98782	6.03537
314214	L3hypdh	0.40037	0.93109	1.0074	0.00046388	0.00686	trans-L-3-hydroxyproline dehydratase	1.58973	1.14099	0.650596	0.75963	1.73719	1.55443	1.24526	1.29004	1.80566	2.18722	1.83311	2.13873	2.29697	2.3129	1.53381	2.02392
361459	Clvs2	0.50122	-0.033399	-0.54634	0.00046786	0.0069099	clavesin 2	2.18837	2.54538	3.23174	2.76485	3.23904	3.57549	2.8183	3.20232	2.88838	2.52682	2.63907	2.72688	2.46907	1.44704	2.06025	2.53946
286761	Vcpip1	-0.41682	0.043835	-0.51836	0.00046901	0.0069181	valosin containing protein interacting protein 1	4.81653	4.87242	5.42402	5.13391	4.76041	4.85314	4.37912	4.62648	5.31945	5.08726	4.98106	5.09632	4.82535	3.92716	4.72418	4.62333
54245	Crk	0.049439	0.091982	-0.34292	0.00046963	0.0069183	CRK proto-oncogene, adaptor protein	6.14168	6.14469	6.51213	6.34764	6.31618	6.58108	6.18212	6.26603	6.38351	6.34532	6.52484	6.28349	6.15878	5.69213	5.87872	6.03657
287420	Pfas	0.1933	0.074227	0.37969	0.00047121	0.0069292	phosphoribosylformylglycinamidine synthase	5.85491	5.67191	5.84387	5.77329	5.81425	6.05139	6.10324	5.93907	5.77681	6.01543	5.82141	5.81994	6.21859	5.96355	6.12153	6.33954
117241	Pop5	0.31211	-0.37155	-0.075503	0.00047217	0.0069292	POP5 homolog, ribonuclease P/MRP subunit	5.76803	6.13514	5.25734	5.93014	6.16985	6.08325	5.79492	6.37033	5.33195	5.29029	5.74523	5.32555	5.521	6.08766	5.54781	5.69729
171039	Rph3a	0.10763	0.37973	0.42642	0.00047177	0.0069292	rabphilin 3A	7.79155	8.2034	8.09341	8.00301	7.97771	8.31883	8.20619	8.02421	8.11623	8.34216	8.64091	8.4915	8.62647	8.17076	8.48191	8.51092
81634	Actn1	0.1739	0.19277	0.44602	0.00047909	0.0069951	actinin, alpha 1	8.26471	7.93387	8.40877	8.43113	8.19299	8.45899	8.48649	8.61652	8.3896	8.32886	8.49404	8.63197	8.6786	8.69736	8.74461	8.75339
58961	Azin1	0.022502	-0.10592	-0.35145	0.00047862	0.0069951	antizyme inhibitor 1	6.58327	6.50679	6.78478	6.61941	6.87963	6.62792	6.42259	6.63089	6.57179	6.41339	6.4242	6.66313	6.29657	6.32717	6.32166	6.15071
497913	Gjc2	-0.090656	0.22718	0.43449	0.00047868	0.0069951	gap junction protein, gamma 2	6.65561	7.17739	6.7664	7.04208	6.88895	6.57063	7.11456	6.70874	7.1314	6.86085	7.50284	7.03764	7.54198	7.28748	7.17899	7.40582
499022	Qk	-0.16191	0.40946	-0.023188	0.00047846	0.0069951	quaking	5.39414	6.00597	5.93365	5.90318	5.81816	5.8264	5.60325	5.37177	6.1334	6.24953	6.45002	6.09201	6.09919	5.38065	5.92739	5.71689
79248	Abca2	-0.15455	0.15864	0.18091	0.00048075	0.0070097	ATP binding cassette subfamily A member 2	8.82577	9.02269	8.99461	9.04403	8.85137	8.76707	8.95874	8.68823	9.1613	9.0051	9.28769	9.0617	9.28607	9.00442	9.09339	9.22042
362943	Adck5	-0.30337	0.017858	0.18356	0.00048131	0.0070097	aarF domain containing kinase 5	5.41561	5.32125	5.02977	4.99429	4.63303	4.84076	5.06402	5.01765	5.17085	5.32333	5.14421	5.22788	5.20864	5.44113	5.4495	5.42589
289728	RGD1560394	0.20798	-0.2512	0.066591	0.00048357	0.0070337	RGD1560394	5.96493	5.89839	5.67543	5.82291	5.92354	5.78696	6.32379	6.11979	5.53206	5.72998	5.48285	5.61372	5.73005	5.98808	5.8891	6.01968
280670	Lzts3	0.27266	-0.11325	0.2801	0.00048437	0.0070364	leucine zipper tumor suppressor family member 3	9.44599	9.31662	9.6111	9.4005	9.42876	9.7972	10.0007	9.59007	9.10416	9.25937	9.47545	9.46609	9.65806	9.65727	9.64956	9.92624
81022	Stxbp5	-0.16572	0.29109	-0.2068	0.0004858	0.0070483	syntaxin binding protein 5	5.18723	5.35822	5.77857	5.38327	5.33404	5.41867	5.0488	5.28496	6.02694	5.77617	5.63977	5.42683	5.32525	5.02863	5.24237	5.3332
245977	Adgrf5	-0.36432	0.11738	0.053967	0.00048781	0.0070657	adhesion G protein-coupled receptor F5	5.38427	5.5888	5.24602	5.35068	4.95998	5.2209	4.67855	5.20555	5.33351	5.72292	5.54708	5.42487	5.30754	5.42923	5.63213	5.42038
116506	Calcr	-2.318	-1.2337	-4.2239	0.00048822	0.0070657	calcitonin receptor	1.74585	2.67996	3.20859	1.28046	-2.48888	1.13534	-3.50963	0.922827	2.88838	0.48849	-3.04463	-2.29231	-0.632948	-5.29443	-2.42702	-1.49481
689907	Ankrd61	0.60485	0.95251	1.5858	0.0005066	0.0073225	ankyrin repeat domain 61	0.758126	-1.02048	0.739406	-0.490914	0.485129	0.888429	0.92778	0.791583	1.65466	1.00528	0.18803	1.27537	1.22332	1.9817	1.63599	2.04315
301460	Adam23	-0.13075	0.36686	-0.22212	0.00050913	0.0073499	ADAM metallopeptidase domain 23	5.96626	5.95379	6.45427	6.29721	5.91505	6.35614	5.72639	6.13792	6.59466	6.38461	6.56085	6.65146	6.20908	5.38241	6.05392	6.07095
306091	Pcdh9	-0.35756	-0.048307	-0.31504	0.0005176	0.0074627	protocadherin 9	5.63287	5.67484	5.67402	5.66582	5.43594	5.30797	5.17571	5.28496	5.77796	5.44269	5.79646	5.38515	5.48564	5.31936	5.39953	5.1612
29650	Adam10	-0.22208	0.042017	-0.36183	0.00051864	0.0074685	ADAM metallopeptidase domain 10	6.00927	6.24483	6.2446	6.0737	6.03637	6.07059	5.62394	5.92479	6.27524	6.21557	6.32213	5.90385	5.90193	5.64295	5.86957	5.70938
691429	Shisa7	0.32804	0.1891	0.49349	0.00052414	0.0075381	shisa family member 7	7.71646	7.56824	7.83019	7.78569	7.5824	8.05822	8.336	8.14844	7.73287	7.93538	7.99388	7.99325	8.14218	8.35875	8.03022	8.33161
292912	Rasip1	-0.16979	-0.14932	0.27202	0.00052526	0.0075448	Ras interacting protein 1	4.85705	5.00422	4.60257	4.8739	4.76311	4.62684	4.67194	4.62005	4.59758	4.78918	4.64607	4.72847	4.99992	5.08387	4.88846	5.42589
60630	Unc5b	-0.32003	0.427	0.0122	0.00052595	0.0075454	unc-5 netrin receptor B	5.31324	5.78076	5.81606	5.63481	5.46615	5.42199	5.35353	5.03951	5.96007	6.10411	6.4754	5.63927	6.09732	5.03537	5.60876	5.71089
680039	LOC680039	0.088542	-0.047238	-0.27463	0.00052855	0.0075732	hypothetical protein LOC680039	7.72704	7.81922	7.98606	8.06539	8.00369	7.99346	7.90981	8.06593	8.03161	7.7997	7.88625	7.69414	7.66278	7.56685	7.63039	7.66254
498100	Mb21d2	-0.085331	-0.1871	-0.35012	0.00053541	0.0076621	Mab-21 domain containing 2	5.92737	5.93922	5.99918	5.67832	5.88802	5.7805	5.76572	5.78369	5.61622	5.68831	5.79016	5.71651	5.5182	5.57053	5.55923	5.51469
64392	Aldh1l1	0.20948	0.39059	0.48539	0.00053738	0.0076773	aldehyde dehydrogenase 1 family, member L1	4.38921	4.28042	4.30085	4.12481	4.40247	4.43604	4.36279	4.71366	4.43909	4.65718	4.92461	4.6025	4.6189	4.79171	4.86234	4.7633
89843	Cxadr	0.25398	0.35301	0.84158	0.0005393	0.0076773	CXADR, Ig-like cell adhesion molecule	4.12578	3.53573	3.97938	4.48558	3.61965	4.41617	4.5796	4.50255	4.41579	4.60951	3.78065	4.7221	4.73909	4.99905	4.83037	5.0586
170841	Mutyh	0.30129	0.25973	1.0292	0.00053976	0.0076773	mutY DNA glycosylase	2.94695	2.23144	2.0742	2.43901	2.15498	2.47339	3.45616	2.62808	2.86276	2.80151	2.28449	2.8487	3.17796	4.01619	3.30866	3.27642
296470	Ppdpf	0.26771	-0.064328	0.268	0.00053946	0.0076773	pancreatic progenitor cell differentiation and proliferation factor	6.42382	6.40181	6.04128	6.27453	6.51795	6.35614	6.80288	6.53069	6.25815	6.11133	6.3524	6.18052	6.56062	6.59394	6.43938	6.64119
170698	Slco1a2	-0.44852	0.086978	-0.020371	0.00053981	0.0076773	solute carrier organic anion transporter family, member 1A2	6.08067	6.64561	5.8736	6.09042	5.77858	5.83641	5.73434	5.66058	6.32611	6.45871	6.29744	6.0418	6.08414	6.36245	6.33691	5.8942
287466	Wscd1	-0.21504	0.14062	0.23606	0.00054084	0.0076825	WSC domain containing 1	7.88023	8.18422	7.91813	8.13631	7.76497	7.74026	8.00064	7.76176	8.20299	8.05776	8.45432	7.93805	8.50475	8.08671	8.21207	8.25093
56611	Anxa2	0.4517	-0.24617	-0.15831	0.00054313	0.0076882	annexin A2	3.0303	3.75673	3.16116	3.52455	4.11951	3.77075	3.6435	3.81712	3.16475	3.25076	3.25183	2.90595	2.82648	3.43689	3.26148	3.3708
362837	Ndufs7	0.23809	-0.15332	0.16546	0.00054318	0.0076882	NADH:ubiquinone oxidoreductase core subunit S7	7.75487	7.6925	7.52057	7.58756	7.75549	7.73124	8.13978	7.85545	7.32708	7.46101	7.60301	7.54801	7.71471	7.91182	7.63078	7.94702
316062	Slc22a13	0.27582	0.1212	0.90385	0.00054325	0.0076882	solute carrier family 22 member 13	1.84127	2.1992	2.49986	2.77523	2.59251	2.19099	3.24971	2.33	2.26265	2.55888	2.21087	2.86033	3.44865	3.28677	3.03709	3.29259
287571	Taf15	0.16718	0.21583	0.35646	0.00054398	0.0076892	TATA-box binding protein associated factor 15	6.2554	5.9574	6.15663	6.21573	6.22193	6.2544	6.31957	6.46401	6.35088	6.409	6.26416	6.43609	6.44755	6.57555	6.45955	6.54157
310418	Frem2	0.34192	0.97736	0.67097	0.0005467	0.0077181	FRAS1 related extracellular matrix 2	1.93077	2.77051	3.13684	2.78553	2.62858	3.21036	3.36894	2.93842	3.76246	3.43479	3.86946	3.68496	3.96645	2.98634	3.42741	2.91849
83684	Tpbg	0.3283	0.091159	0.44414	0.00055042	0.0077612	trophoblast glycoprotein	5.14811	4.91523	5.19394	4.82977	5.30089	5.42531	5.50067	5.1839	5.07559	4.96497	5.20235	5.22788	5.70075	5.54399	5.43363	5.15679
29606	Pcsk7	0.19695	0.23262	0.46091	0.00055136	0.0077648	proprotein convertase subtilisin/kexin type 7	4.86559	4.66676	4.57569	4.67486	4.86238	4.99612	4.98623	4.71969	4.85737	5.02741	4.78699	5.0386	4.98379	5.26495	5.08191	5.28756
81920	Ube2d3	0.055579	-0.084795	-0.25485	0.00055451	0.0077996	ubiquitin-conjugating enzyme E2D 3	7.62011	7.62129	7.69759	7.72642	7.73254	7.72822	7.58467	7.83441	7.65201	7.46489	7.56989	7.6361	7.42887	7.4752	7.38562	7.3567
316527	Wnt10a	0.35164	0.66616	0.77856	0.00055796	0.0078387	Wnt family member 10A	4.01759	4.31843	4.12659	3.79831	3.88616	3.93341	4.99949	4.5973	4.68785	4.65718	4.76658	4.85307	5.04726	4.94517	4.29115	5.01298
366031	Crb2	-0.30968	0.14125	-1.1593	0.00056295	0.0078583	crumbs cell polarity complex component 2	1.56198	2.13247	2.54983	1.98202	2.2812	1.37386	1.72559	1.63448	2.77396	2.63103	1.2628	1.77069	0.658818	0.895398	1.20857	0.994574
310615	Crtc2	0.34989	0.0062093	0.31538	0.00056039	0.0078583	CREB regulated transcription coactivator 2	5.28593	5.18795	5.34839	5.32441	5.32674	5.63761	5.92152	5.60791	5.28452	5.22351	5.33994	5.32764	5.45963	5.70628	5.453	5.76837
65164	Htra1	0.15958	0.37901	0.51825	0.00056285	0.0078583	HtrA serine peptidase 1	7.6243	7.61405	7.33532	7.51896	7.66105	7.61217	7.58511	7.87246	7.59709	7.63464	8.19198	8.10444	7.93835	7.96811	7.8119	8.39545
25285	Igfbp5	-0.22024	-0.22907	-1.0042	0.00056331	0.0078583	insulin-like growth factor binding protein 5	3.77333	3.70026	3.99299	3.57295	3.72891	3.55139	3.62993	3.23637	3.03317	4.32255	2.71559	3.54779	2.91421	2.7112	2.54042	2.86544
84587	Plcl1	-0.15173	-0.15939	-0.48028	0.00056345	0.0078583	phospholipase C-like 1	6.52159	6.42203	6.75313	6.81192	6.64812	6.62648	6.04688	6.53668	6.5539	6.32449	6.56159	6.4554	6.26103	6.08766	6.06884	6.1976
365252	Zdhhc13	0.51386	0.138	0.004561	0.00056301	0.0078583	zinc finger DHHC-type palmitoyltransferase 13	4.03787	3.6887	4.26764	4.18054	4.58182	4.40613	4.64519	4.65193	4.39807	3.82587	4.28987	4.22	4.02674	4.10432	4.1729	3.94686
362238	Dusp15	-0.11259	0.22141	0.25208	0.0005703	0.0079346	dual specificity phosphatase 15	5.94627	5.91709	5.7548	5.86239	5.82206	5.62612	5.87047	5.70685	6.25406	5.87922	6.2245	5.97781	6.32004	5.97995	6.14338	6.02452
301634	Fam174a	0.16222	-0.168	-0.13784	0.00057009	0.0079346	family with sequence similarity 174, member A	6.06345	5.89084	5.9593	5.7655	6.05747	6.08325	6.21773	5.97354	5.6478	5.72645	5.74653	5.89398	5.79505	5.82905	5.7118	5.80263
287097	Hcfc1r1	0.23471	-0.10626	0.20893	0.00057478	0.0079872	host cell factor C1 regulator 1	7.11598	6.98574	6.77693	6.86573	7.06982	7.05595	7.4419	7.10173	6.71881	6.80569	6.87691	6.93203	7.12723	7.20218	7.05939	7.20749
29647	Cask	-0.37336	0.045531	-0.44474	0.00057725	0.0080119	calcium/calmodulin dependent serine protein kinase	4.63204	4.71601	5.16015	4.99429	4.6001	4.58294	3.94707	4.80724	4.90206	5.0255	4.98327	4.82959	4.35613	4.44535	4.54535	4.43956
367915	Rab9b	-0.31211	-0.16309	-0.67625	0.00058063	0.0080491	RAB9B, member RAS oncogene family	5.84774	5.51049	6.01484	5.65603	5.30832	5.34524	5.26626	5.83459	5.9691	5.75672	5.16774	5.39718	5.13569	5.19642	5.29213	4.67665
362671	RGD1304567	0.19053	-0.203	-0.08691	0.00058498	0.0080997	similar to RIKEN cDNA A430005L14	5.1031	5.10119	5.02757	5.0207	5.2066	5.21899	5.31798	5.27066	4.98551	4.92453	4.66273	4.84431	4.90031	5.13916	4.94678	4.90672
681359	E4f1	0.15112	-0.017274	0.44437	0.00058964	0.0081448	E4F transcription factor 1	5.06901	4.78008	4.84699	5.04878	4.76582	4.96225	5.30949	5.2686	4.90833	5.00625	4.81459	4.95967	5.16102	5.59051	5.23425	5.51297
24650	Pkd1	0.32852	-0.0056014	0.28844	0.00058965	0.0081448	polycystin 1, transient receptor potential channel interacting	7.50825	7.51848	7.58602	7.36771	7.44292	8.01124	7.97838	7.80316	7.42694	7.57383	7.40142	7.55653	7.67005	7.78589	7.71345	7.95688
290566	Ogdhl	-0.0011221	0.26803	0.26711	0.00059093	0.0081527	oxoglutarate dehydrogenase-like	6.42863	6.30477	6.42277	6.46208	6.34808	6.24786	6.51782	6.4907	6.56055	6.56185	6.80556	6.75247	6.67492	6.50202	6.8042	6.69463
290029	Pnp	-0.10443	0.2257	0.27589	0.00059244	0.0081638	purine nucleoside phosphorylase	7.20444	7.14866	6.7269	7.09534	6.98251	6.84232	6.88519	7.08138	7.18534	7.3305	7.50861	7.05862	7.36841	7.35281	7.37873	7.21811
499270	Prss53	0.53963	-0.079971	0.66227	0.0005952	0.0081919	serine protease 53	3.44913	3.34998	3.07846	3.22475	3.42145	3.86663	4.20233	3.68158	2.9865	3.23761	3.10512	3.44336	3.13478	4.35483	3.74577	4.24146
24877	Vsnl1	-0.41705	0.032081	-0.82626	0.00060025	0.0082516	visinin-like 1	6.7977	6.72559	6.81766	6.42795	6.4003	5.82515	5.72798	6.87534	7.2016	7.09753	6.17696	6.10184	5.84725	6.00306	6.09486	5.47806
500246	Arhgap25	-0.054716	0.38022	0.028185	0.00060467	0.0082926	Rho GTPase activating protein 25	4.18154	4.50473	4.29354	4.07947	4.10251	4.23515	4.29127	4.24266	4.78195	4.5496	4.59778	4.67347	4.26563	4.17928	4.38585	4.3689
364534	Ssbp4	0.36079	-0.011768	0.36259	0.00060421	0.0082926	single stranded DNA binding protein 4	8.92388	8.813	8.73949	8.7041	8.94508	9.09899	9.51153	9.00713	8.51478	8.80632	8.86399	8.92521	8.98537	9.2512	8.92999	9.41894
83617	Hipk3	-0.053193	-0.037471	-0.4601	0.00060741	0.0083105	homeodomain interacting protein kinase 3	5.53637	5.82501	6.18951	5.77974	5.77456	6.02648	5.64772	5.71743	5.83833	5.8579	5.84715	5.7101	5.55824	5.1139	5.4652	5.3944
304816	Lmod1	0.70613	-0.092112	0.2076	0.00060676	0.0083105	leiomodin 1	4.13051	4.1001	4.24886	3.97529	4.95288	4.26509	5.13062	4.80724	3.77166	3.3334	4.2014	4.53151	4.23529	4.03873	4.09878	4.79485
116489	Kcnk4	0.26311	-0.51671	0.478	0.00060876	0.008319	potassium two pore domain channel subfamily K member 4	3.1929	2.6916	2.71224	3.40933	2.88864	3.22566	3.7972	3.12264	2.48037	3.05484	1.89083	2.40018	3.18503	3.57902	3.34683	3.85187
305884	Acin1	0.25727	-0.055356	0.31143	0.00061848	0.0084361	apoptotic chromatin condensation inducer 1	7.47841	7.37928	7.38391	7.46989	7.38961	7.71031	7.96256	7.62347	7.38032	7.48241	7.2447	7.3753	7.5485	7.94949	7.61366	7.81335
116509	Slc6a9	-0.023267	0.29652	0.29584	0.00061879	0.0084361	solute carrier family 6 member 9	7.14665	7.23964	7.22623	7.46027	7.43063	7.15221	7.34965	7.03317	7.61669	7.467	7.77091	7.39394	7.69751	7.39579	7.57036	7.59571
499975	Fam126a	-0.46507	0.39942	-0.54865	0.00061958	0.0084368	family with sequence similarity 126, member A	2.49753	2.38265	2.70122	2.58774	2.01665	2.47339	1.59191	2.10892	3.15774	2.79255	3.3094	2.31818	2.61236	1.55106	1.58581	1.96462
59316	Nxph4	0.019366	0.35318	0.25724	0.00062078	0.0084431	neurexophilin 4	7.21617	7.20149	6.91679	7.07606	7.0627	7.12951	7.39601	6.86992	7.30348	7.52022	7.54913	7.45708	7.4411	7.19768	7.36624	7.43979
291604	Dcp2	-0.5333	0.14613	-0.92782	0.00062359	0.0084685	decapping mRNA 2	1.58973	2.18281	2.4871	2.45201	1.62263	1.99053	1.05516	1.91233	2.5675	2.37901	2.2259	2.26665	1.9437	0.895398	1.30479	0.687392
679692	Lpgat1	-0.11701	0.12862	-0.3715	0.00062411	0.0084685	lysophosphatidylglycerol acyltransferase 1	5.98857	5.98957	6.25593	6.21	6.04195	6.21851	5.73275	5.96087	6.45095	6.1032	6.21323	6.18862	6.0458	5.40515	5.7536	5.70184
314457	Ankrd9	0.038012	-0.19748	-0.69145	0.00062748	0.0084976	ankyrin repeat domain 9	3.6	3.48982	3.18507	3.03912	3.23125	3.24081	3.51644	3.51821	2.75552	3.16309	3.16872	3.43561	2.52588	2.73348	2.34306	2.94941
24377	G6pd	0.11784	-0.0071687	0.30159	0.00062836	0.0084976	glucose-6-phosphate dehydrogenase	6.49616	6.3095	6.18655	6.3786	6.4193	6.40822	6.54791	6.47919	6.29053	6.19787	6.38205	6.47634	6.63481	6.69106	6.69674	6.56588
170910	Mtdh	-0.30886	0.24621	-0.087445	0.00062907	0.0084976	metadherin	5.36031	5.10989	5.80196	5.43164	5.1436	5.35571	4.96205	5.06342	5.68237	5.69314	5.6565	5.74347	5.62866	5.00821	5.28034	5.45131
287156	Rhot2	0.3324	-0.018899	0.23404	0.00062921	0.0084976	ras homolog family member T2	6.68806	6.48857	6.4386	6.48202	6.61329	6.86754	7.06307	6.86109	6.34627	6.54794	6.58727	6.54103	6.64189	6.93048	6.57901	6.86443
690139	Rbm24	0.291	-0.3306	-0.007639	0.00063295	0.0085382	RNA binding motif protein 24	4.52833	4.14311	4.21053	4.46328	4.75498	4.55897	4.7208	4.49202	4.12041	3.95998	3.63626	4.2732	4.23869	4.59888	4.40768	4.04554
304900	Astn1	-0.19259	0.12048	-0.20774	0.00063604	0.0085698	astrotactin 1	7.67941	7.64579	7.87406	7.56941	7.53804	7.59312	7.28668	7.57689	7.86021	7.76375	7.78715	7.85507	7.63626	7.38131	7.58919	7.32365
361568	Rras	0.18387	-0.36087	0.042317	0.00063838	0.0085912	RAS related	4.56373	4.67264	4.53905	4.45685	4.72197	4.51604	4.83171	4.88174	3.8345	4.25239	4.52674	4.09755	4.50201	4.58362	4.54863	4.7633
682105	Reep2	0.11004	-0.085944	0.27137	0.00064186	0.008628	receptor accessory protein 2	7.64553	7.52905	7.41078	7.44654	7.42551	7.5957	7.8525	7.57689	7.34029	7.47508	7.4244	7.45564	7.70644	7.87064	7.68095	7.85986
363735	Gabpa	-0.24959	-0.069255	-0.4302	0.00064479	0.0086573	GA binding protein transcription factor subunit alpha	5.0265	4.96402	5.09853	4.93766	4.95288	4.66383	4.50718	4.86551	4.99143	4.92453	4.81956	5.01277	4.48205	4.66122	4.72418	4.42497
311236	Lrrc4c	-0.14357	-0.15321	-0.37151	0.00065411	0.0087723	leucine rich repeat containing 4C	6.81469	6.66196	6.85478	6.88502	6.73478	6.70776	6.4576	6.73279	6.67289	6.60215	6.66514	6.67306	6.40123	6.51091	6.57901	6.22524
25491	Nes	0.24682	0.33625	0.84367	0.00065868	0.0088232	nestin	1.61695	2.4663	2.10794	2.08573	2.35482	2.29624	2.57075	2.14522	2.49156	2.53758	2.47264	2.21321	2.76174	2.58209	3.16223	3.18413
81740	Pcm1	-0.22016	0.16702	-0.16868	0.0006605	0.0088374	pericentriolar material 1	6.39168	6.42203	6.48589	6.53566	6.40897	6.26925	5.89764	6.3305	6.73714	6.75297	6.41275	6.57761	6.29493	6.34174	6.38905	6.12611
246280	Slc15a4	0.28643	-0.054311	-0.069545	0.00066543	0.0088929	solute carrier family 15 member 4	5.05415	4.89776	5.21344	5.0826	5.34492	5.50588	5.41815	5.11237	4.95352	5.00819	5.05866	5.02832	4.98582	4.99674	4.99324	5.01298
311642	Sulf2	-0.20655	0.14258	0.065085	0.0006679	0.0089157	sulfatase 2	6.74006	6.92604	6.87575	6.80244	6.68284	6.63295	6.51782	6.68505	6.99708	6.94059	7.09824	6.87582	7.08485	6.69745	6.9176	6.88457
24224	Bcl2	-0.17687	-0.1858	-1.4102	0.00067042	0.0089183	BCL2, apoptosis regulator	1.7703	1.62641	2.26577	1.81098	1.8018	2.09424	1.59191	1.22369	2.03699	0.532211	2.35454	1.24018	0.000924077	0.0631255	0.955453	0.735486
293165	Sox6	-0.18913	0.59616	-0.41589	0.00066916	0.0089183	SRY-box transcription factor 6	1.79435	1.93127	2.38068	2.47765	2.20362	2.4078	1.20919	1.84773	2.5569	2.92965	2.99538	2.53695	2.00892	1.14852	1.82091	1.92369
288080	Stxbp5l	-0.36197	0.2676	-0.5386	0.00066996	0.0089183	syntaxin binding protein 5-like	4.13523	4.06475	4.86684	4.73458	4.03692	4.69716	3.24971	4.18717	4.83779	4.75037	4.77937	4.67347	4.1366	3.73071	4.04872	3.87353
24915	Pdlim4	0.30032	-0.14731	0.091872	0.00067639	0.0089874	PDZ and LIM domain 4	5.79062	5.79701	5.68524	5.79895	6.15755	6.00446	6.23465	5.84979	5.36121	5.69554	5.64397	5.75753	5.59055	5.96826	5.79284	6.0509
287711	Coasy	-0.07743	-0.19618	0.172	0.00067958	0.0090171	Coenzyme A synthase	5.21199	5.32499	5.28895	5.37477	5.16832	5.27891	5.21943	5.22899	5.17605	5.01012	5.08362	5.14944	5.38482	5.44113	5.39042	5.66351
81683	Mif	0.21955	-0.219	0.18088	0.0006802	0.0090171	macrophage migration inhibitory factor	8.01455	8.0157	7.72265	7.81993	7.97392	7.92567	8.47087	8.03453	7.49625	7.79044	7.62088	7.7904	7.94331	8.18118	7.91934	8.24601
304893	Rasal2	-0.26021	0.27672	-0.19327	0.00068397	0.0090566	RAS protein activator like 2	3.77333	4.05578	4.45631	4.28954	3.83047	3.97022	3.91943	3.9097	4.50403	4.2783	4.64047	4.3245	4.1366	3.82711	3.92298	3.9921
301434	Clk1	0.33849	0.063756	0.6115	0.00068902	0.0091131	CDC-like kinase 1	6.30017	6.04164	5.90033	6.43287	6.34988	6.31201	6.73632	6.64521	6.37146	6.32992	5.72818	6.45444	6.3526	7.23134	6.81786	6.63645
313241	Mcart1	-0.25197	0.1377	-0.76415	0.0006994	0.0092293	mitochondrial carrier triple repeat 1	2.29334	2.98426	2.98166	2.77523	2.49167	2.58442	2.23633	2.7743	2.84543	2.87975	3.22216	2.68823	2.5147	1.84512	1.5071	2.02392
292188	Rnf217	0.40754	-0.051524	-0.060454	0.00069882	0.0092293	ring finger protein 217	3.47911	3.71173	3.93776	4.03265	4.16525	4.17334	4.13663	4.37464	3.69149	3.84766	3.73935	3.74268	3.67146	3.78506	3.81275	3.72063
290533	Slmap	-0.24415	-0.1325	-0.61437	0.00070174	0.0092494	sarcolemma associated protein	7.22283	7.13327	7.92938	7.67156	7.15008	7.56217	6.94878	7.39291	7.4872	7.34934	7.49433	7.22816	7.06246	6.55927	6.94211	7.03146
367167	Traip	0.1925	-0.14052	0.4554	0.00070408	0.0092697	TRAF-interacting protein	4.68445	4.45781	4.46611	4.60676	4.53824	4.69716	4.99949	4.72569	4.20776	4.4391	4.43596	4.56389	4.54387	5.33766	4.74148	5.27134
314164	Lrfn5	-0.10741	-0.24215	-0.3486	0.00070512	0.0092728	leucine rich repeat and fibronectin type III domain containing 5	5.33184	5.31185	5.37635	5.36792	5.26123	5.15646	5.17804	5.35637	5.1231	5.15525	5.11221	5.02316	4.97362	4.97353	5.14392	4.89354
500899	Mfsd3	0.017983	0.12177	0.4376	0.00070972	0.0093226	major facilitator superfamily domain containing 3	4.63537	4.50803	4.67472	4.6497	4.3313	4.74309	4.89268	4.51994	4.56882	4.6423	4.77682	4.95154	5.1247	5.13498	4.93931	5.01298
316539	Epha4	-0.1486	0.10109	-0.27946	0.00071909	0.009435	Eph receptor A4	8.0857	8.09148	8.3866	8.30496	8.19374	8.19646	7.83004	8.04777	8.35194	8.21148	8.38153	8.34703	8.09743	7.91822	7.97462	7.76493
308668	Nipa1	-0.29665	0.1595	-0.24779	0.0007221	0.0094637	NIPA magnesium transporter 1	5.49662	5.3509	5.73198	5.39341	5.26887	5.2734	5.04624	5.21625	5.97409	5.5753	5.72421	5.27428	5.37403	5.10539	5.39225	5.11423
287930	Top3b	0.23519	0.11755	0.39641	0.00072574	0.0095006	DNA topoisomerase III beta	5.36031	5.24038	5.37289	5.32088	5.30089	5.51526	5.71999	5.66995	5.26183	5.48641	5.41726	5.58771	5.69828	5.66195	5.68076	5.83611
287949	Scarf2	0.13893	-0.35869	0.34914	0.00072857	0.0095268	scavenger receptor class F, member 2	5.35829	5.338	5.15209	5.03589	5.37354	5.53996	5.52288	4.95257	4.1168	4.97094	4.88965	5.27211	5.70198	5.37357	5.39407	5.78703
114485	Dmtf1	0.067883	-0.057394	-0.30927	0.00073481	0.0095805	cyclin D binding myb-like transcription factor 1	6.22144	6.21793	6.66236	6.55987	6.51875	6.54721	6.5132	6.40723	6.46591	6.34838	6.38205	6.28565	6.04774	6.20193	6.13577	6.09304
298573	Eif4g3	-0.067187	0.23081	-0.014635	0.00073517	0.0095805	eukaryotic translation initiation factor 4 gamma, 3	7.47888	7.41217	7.59348	7.46789	7.45427	7.38007	7.40551	7.44889	7.73464	7.79466	7.73427	7.61092	7.58104	7.33288	7.55781	7.41323
309357	Tmem185a	0.12334	-0.30635	-0.35737	0.00073462	0.0095805	transmembrane protein 185A	4.21756	4.26492	4.56965	4.59801	4.5414	4.60359	4.5796	4.45996	4.14186	4.28151	4.11524	3.89751	3.77351	4.36557	3.98237	4.08784
50672	Ednrb	-0.23395	0.39387	-0.017142	0.00074053	0.0096286	endothelin receptor type B	4.98531	5.43809	5.38326	5.17565	5.17646	5.17235	4.6653	5.01765	5.76649	5.77161	5.64955	5.37708	5.58922	4.64662	5.25447	5.31155
502603	Srsf11	0.19227	0.072999	0.37967	0.00073998	0.0096286	serine and arginine rich splicing factor 11	6.57462	6.3605	6.36898	6.54706	6.56834	6.63151	6.74973	6.6781	6.64998	6.58474	6.35668	6.54734	6.61072	7.10619	6.80695	6.81563
363469	Sms	-0.20259	-0.33652	-0.33569	0.00074318	0.0096521	spermine synthase	6.09162	5.92327	6.16567	6.06948	5.88181	5.92932	5.70874	5.91825	5.72208	5.74979	5.64257	5.79742	5.84502	5.77234	5.81207	5.45311
308434	Zfp574	0.21555	0.21509	0.44018	0.00075717	0.0098228	zinc finger protein 574	6.25107	6.19665	6.01484	6.10489	6.11687	6.25999	6.71719	6.27527	6.23505	6.30651	6.41767	6.46876	6.55654	6.59774	6.49397	6.68318
294930	Nceh1	-0.22324	0.14775	-0.28638	0.00075876	0.0098324	neutral cholesterol ester hydrolase 1	5.74662	5.53653	6.1271	5.98034	5.76379	5.55972	5.39626	5.81078	6.20649	5.88661	5.92404	6.01342	5.70075	5.54399	5.52967	5.53352
301127	Znrf4	-0.58872	0.96815	-0.93026	0.00076648	0.0099211	zinc and ring finger 4	-0.480661	-0.0589518	-0.197401	-0.219612	-3.71127	-0.0549871	-0.140392	-1.48526	0.664572	1.15262	0.69953	0.185732	-1.243	-1.38754	-1.14691	-0.802934
500847	Dtx3	0.19118	0.055495	0.33141	0.00077323	0.0099973	deltex E3 ubiquitin ligase 3	7.50188	7.49127	7.40951	7.30283	7.47753	7.58052	7.82967	7.56731	7.40049	7.48136	7.51168	7.53899	7.65389	7.86969	7.65494	7.84658
191571	Fat3	0.30592	0.59014	-0.046429	0.00077491	0.010008	FAT atypical cadherin 3	5.11985	5.17971	5.8237	5.7668	5.15395	6.1216	5.89481	5.91825	6.04792	5.94742	6.09441	6.28673	5.6896	5.0882	5.41758	5.58529
294429	Ranbp2	-0.096572	0.078453	-0.34094	0.00078598	0.010139	RAN binding protein 2	6.84523	6.82534	7.24199	7.01715	7.06489	6.90487	6.65988	6.92446	7.22441	7.03051	6.97857	7.03764	6.77498	6.70311	6.69452	6.40606
360503	Luc7l	0.34117	-0.04984	0.045375	0.00078852	0.010158	LUC7-like	4.75046	4.90527	5.1399	5.04235	5.27457	5.30976	5.40625	5.24162	4.94744	4.89343	4.83189	4.99705	4.85669	5.23598	4.95174	4.98341
25333	Mgp	0.52138	-0.065349	-0.044036	0.00078918	0.010158	matrix Gla protein	3.66012	3.82171	3.39783	3.69276	4.52554	3.81696	4.10263	4.15192	3.62703	3.84333	3.11322	3.65855	3.59388	3.52256	3.77965	3.51556
305438	Sorcs2	-0.0080524	0.27831	0.20628	0.00079438	0.010202	sortilin-related VPS10 domain containing receptor 2	7.104	7.06167	7.12375	7.08286	6.98018	7.13712	7.22084	6.98892	7.14916	7.39667	7.47952	7.43973	7.36062	7.15343	7.32429	7.34995
365984	St6galnac5	-0.11787	-0.21086	-0.65342	0.00079351	0.010202	ST6 N-acetylgalactosaminide alpha-2,6-sialyltransferase 5	5.13405	4.99251	4.82179	5.16385	4.80575	4.72166	4.55467	5.4244	4.9934	4.5681	5.00304	4.67676	4.2855	4.07408	4.44687	4.65806
362841	Mier2	0.36028	-0.027377	0.17215	0.00079907	0.010239	MIER family member 2	5.77408	5.76295	5.90033	5.80402	5.89421	6.13686	6.41469	6.19639	5.74446	5.73466	5.71492	5.93444	5.75878	6.18586	5.90965	6.04733
313777	Noc2l	0.1203	0.12573	0.44914	0.00079884	0.010239	NOC2-like nucleolar associated transcriptional repressor	5.47074	5.10989	5.59739	5.46729	5.34672	5.63761	5.65946	5.50692	5.59304	5.49057	5.38079	5.7101	5.74329	6.11125	5.71618	5.8809
361300	Mocos	0.43648	-0.80756	1.7745	0.0008014	0.010258	molybdenum cofactor sulfurase	-0.480661	-1.80897	-1.86725	-3.02697	-0.0867773	-1.88096	-1.63516	-1.72627	-3.20332	-2.72652	-1.2791	-2.77774	0.341961	-0.65057	0.787996	-0.150857
25613	Ptprz1	-0.1409	0.26374	0.038436	0.0008071	0.010319	protein tyrosine phosphatase, receptor type Z1	7.55738	7.74335	7.66324	7.60875	7.76159	7.48119	7.20433	7.51409	7.89931	8.02753	7.883	7.81565	7.73654	7.59146	7.83793	7.54853
317346	Bcor	0.14451	0.13786	-0.32379	0.00081793	0.010446	BCL6 co-repressor	4.36131	4.35548	4.76475	4.40766	4.74406	4.74043	4.29987	4.67694	4.61046	4.66702	4.60929	4.59556	4.24547	3.9747	4.12098	4.27845
360634	Plekhh3	0.29159	0.15287	0.38689	0.00082045	0.010467	pleckstrin homology, MyTH4 and FERM domain containing H3	4.88531	4.67264	4.85695	4.82728	5.05802	5.03139	5.25966	5.05867	4.89154	4.88503	5.12229	4.95154	5.15383	5.18232	5.11103	5.341
81745	Pdpk1	-0.37908	0.20152	-0.50967	0.0008231	0.010489	3-phosphoinositide dependent protein kinase-1	5.36433	5.58568	6.12813	5.87571	5.43424	5.63474	4.97015	5.43544	5.93571	6.09046	6.09031	5.72926	5.75403	4.44198	5.35341	5.18737
303342	Ssh2	-0.31367	0.30808	-0.17048	0.00083405	0.010617	slingshot protein phosphatase 2	4.28699	4.30335	4.71361	4.54441	4.20162	4.29079	3.47147	4.48496	4.83779	4.89134	4.70356	4.68005	4.3467	4.05651	4.38218	4.4028
79049	Secisbp2	-0.0042005	0.14741	0.41266	0.00083708	0.010644	SECIS binding protein 2	4.52833	4.41634	4.41647	4.80212	4.7468	4.48138	4.32115	4.5973	4.80454	4.57072	4.69279	4.71251	4.96953	5.09682	4.85706	4.91458
308097	Tagap	0.32278	-1.3644	-0.82336	0.00083931	0.01066	T-cell activation RhoGTPase activating protein	-0.170321	0.998381	0.227905	-0.0634926	0.43169	0.999461	0.788055	0.240567	-0.770365	-1.01032	-1.11863	-1.19278	-0.536733	-0.0849731	-0.105089	-1.73582
140669	Abcb6	0.20818	0.11868	0.38584	0.00084153	0.010677	ATP binding cassette subfamily B member 6	5.97549	5.69954	6.0115	5.79513	5.97465	6.10721	6.18328	6.06401	6.08254	6.03645	5.90315	5.94677	6.14705	6.50526	6.16063	6.20296
307585	Cables1	-0.02632	-0.48102	-0.096055	0.00085035	0.010777	Cdk5 and Abl enzyme substrate 1	5.14811	5.28906	5.16417	4.75045	5.11422	4.99165	5.30095	4.85733	4.4304	4.69614	4.53582	4.79666	4.83887	5.01505	4.92171	5.21943
266998	Slc13a5	0.29892	0.61553	0.66766	0.00085458	0.010818	solute carrier family 13 member 5	3.06036	2.41107	3.35631	2.84586	3.40074	3.278	3.10998	3.21944	3.40253	3.81706	3.50072	3.53333	3.46036	3.4638	3.82362	3.72063
313620	Srrm1	0.16513	0.1406	0.4084	0.00085546	0.010818	serine and arginine repetitive matrix 1	6.88776	6.74666	6.65809	6.59472	6.67639	6.84727	7.10109	6.90805	6.92209	6.94666	6.68974	6.89221	6.99364	7.36802	7.09009	7.05534
316228	Cul9	0.090593	0.13307	0.37582	0.00086296	0.010865	cullin 9	7.60956	7.65882	7.56149	7.46749	7.4622	7.68976	7.82073	7.6717	7.48755	7.73539	7.82126	7.7705	7.8432	7.87221	7.89797	8.16984
65052	Pik3c3	-0.13329	0.19295	-0.16034	0.00086145	0.010865	phosphatidylinositol 3-kinase, catalytic subunit type 3	5.17125	5.2986	5.50066	5.29586	5.26697	5.19974	5.26186	5.01275	5.55623	5.54494	5.50765	5.44626	5.1947	5.18434	5.27243	4.97843
293142	Spcs2	0.020477	-0.15791	-0.28405	0.00086285	0.010865	signal peptidase complex subunit 2	7.57657	7.35159	7.5068	7.51587	7.60067	7.42676	7.41296	7.59053	7.4233	7.21913	7.35475	7.32371	7.15225	7.23036	7.35879	7.06655
500450	Tpm2	0.35366	-0.2471	-0.087218	0.00086085	0.010865	tropomyosin 2	4.27423	3.8164	3.82052	3.97529	4.34582	4.39601	4.48473	4.0881	3.48318	4.03787	3.50688	3.83991	3.77351	4.02525	4.00164	3.76185
308666	Cyfip1	-0.25123	0.11162	0.0025179	0.00086849	0.010921	cytoplasmic FMR1 interacting protein 1	6.11568	6.24877	6.33465	6.37092	6.2071	6.04277	5.75794	6.03408	6.3222	6.37038	6.44039	6.39668	6.20908	6.25968	6.31686	6.30808
85248	Kif3c	-0.017999	0.17194	-0.19409	0.00086931	0.010921	kinesin family member 3C	7.11	7.06111	7.26086	7.00122	6.90865	7.15422	7.16721	7.12974	7.25672	7.33128	7.25526	7.28915	7.05331	6.68964	6.90422	6.99612
691922	Nt5dc3	-0.23298	0.29423	-0.33969	0.00087461	0.010976	5'-nucleotidase domain containing 3	5.00348	4.73862	5.29628	4.93072	4.62412	4.99612	4.48473	4.92674	5.3505	5.31553	5.28539	5.24795	5.13387	4.02525	4.51214	4.77198
301068	Eif1b	0.24899	-0.099491	-0.036293	0.00088357	0.011076	eukaryotic translation initiation factor 1B	6.87865	6.72418	6.66944	6.93911	7.13291	7.0273	7.0363	7.02406	6.78223	6.50949	6.6679	6.84979	6.68431	6.97849	6.72382	6.67396
116721	Abcc5	0.26497	0.098654	0.38202	0.00088552	0.011088	ATP binding cassette subfamily C member 5	7.42791	7.35981	7.40017	7.47706	7.38215	7.70178	7.96188	7.62307	7.48545	7.49627	7.47873	7.59882	7.61383	7.99343	7.78539	7.77791
54231	Car2	-0.14619	0.27738	0.2317	0.00088856	0.011114	carbonic anhydrase 2	7.8101	8.11624	7.66431	7.93752	7.79537	7.5344	7.92135	7.704	8.30318	7.93742	8.32943	8.06916	8.2245	8.08752	8.30757	7.82902
317163	Eif1a	0.094126	-0.23906	-0.31983	0.00088987	0.011119	eukaryotic translation initiation factor 1A	5.18268	5.05014	5.12967	5.15195	5.35392	5.33115	5.09647	5.08693	5.03604	4.66211	4.71426	5.10368	4.81627	4.90156	4.91664	4.57789
192152	Tgoln2	-0.035028	-0.17949	-0.32861	0.00089437	0.011163	trans-golgi network protein 2	7.28779	7.5761	7.45365	7.45987	7.41651	7.48357	7.17366	7.55049	7.27868	7.14053	7.34919	7.29881	7.08106	7.14826	7.19895	7.04524
24654	Plcb1	-0.2058	0.14325	-0.2509	0.00089604	0.011171	phospholipase C beta 1	7.75449	7.78467	8.22178	8.10707	7.89128	7.81427	7.63269	7.75112	8.13441	8.06289	8.11864	8.18009	7.98569	7.55048	7.79025	7.54727
303122	RGD1310352	-0.040272	-0.1366	-0.28525	0.00089846	0.011189	similar to HTGN29 protein; keratinocytes associated transmembrane protein 2	7.03819	7.02133	6.96074	6.98454	7.05111	6.87059	6.90788	7.00752	6.95781	6.86246	6.8511	6.7803	6.72066	6.73934	6.78487	6.61412
315639	Usp28	0.092257	0.21015	0.52796	0.00089952	0.011191	ubiquitin specific peptidase 28	4.81653	4.68724	4.68315	4.40097	4.54769	4.80554	4.82278	4.79301	4.9716	5.09639	4.5627	4.76297	5.10433	5.51855	5.16116	4.86409
94174	Tinagl1	0.21698	-0.63532	-0.12066	0.00090794	0.011283	tubulointerstitial nephritis antigen-like 1	4.18154	4.57237	4.29354	4.23042	4.74132	4.2502	4.85815	4.21731	3.60145	3.382	3.59634	4.10245	3.65118	4.42838	3.76281	4.71614
314648	Ncln	0.079005	0.19696	0.41238	0.00091366	0.011342	nicalin	7.03504	6.95228	6.86468	6.92052	6.84364	7.01193	7.22028	6.99328	6.82154	7.11919	7.2721	7.30521	7.23678	7.26996	7.27615	7.6111
100361138	Dgkq	0.16733	0.2779	0.36156	0.00092435	0.011462	diacylglycerol kinase, theta	5.22973	5.17971	5.29078	5.16779	5.20859	5.43357	5.47622	5.40956	5.56022	5.48918	5.35539	5.56833	5.48277	5.60569	5.48758	5.72882
313772	Acap3	0.14562	-0.062464	0.27496	0.00093042	0.0115	ArfGAP with coiled-coil, ankyrin repeat and PH domains 3	6.9533	6.81208	7.08244	6.90051	6.92747	7.11108	7.18879	7.10519	6.76217	6.81513	6.98466	6.94028	7.20929	7.25319	7.0091	7.36723
246757	Klhl17	0.27909	0.23954	0.54124	0.00092997	0.0115	kelch-like family member 17	4.20416	3.95801	4.22214	4.41763	4.34582	4.58591	4.70793	4.27578	4.48458	4.56284	4.297	4.43755	4.66768	4.64368	4.64061	5.01785
304983	Tagln2	0.032906	-0.47996	-0.23046	0.0009299	0.0115	transgelin 2	5.1411	5.42943	5.04727	5.48162	5.41716	5.30256	5.51367	4.99545	4.59239	4.99653	4.83189	4.77838	4.62151	5.22619	5.17183	5.13455
83572	Pafah1b1	-0.14027	0.099456	-0.28381	0.0009336	0.011515	platelet-activating factor acetylhydrolase 1b, regulatory subunit 1	8.59112	8.58812	8.88467	8.71205	8.65569	8.65246	8.28032	8.61409	8.91243	8.73474	8.8025	8.73747	8.57928	8.27032	8.49557	8.29196
361970	Trim2	-0.1435	0.14956	-0.11909	0.00093264	0.011515	tripartite motif-containing 2	7.54548	7.48544	7.7007	7.56231	7.40095	7.50137	7.44433	7.37917	7.77152	7.6496	7.77283	7.70345	7.60034	7.33379	7.51067	7.36437
314879	Xpot	-0.17545	0.041208	-0.27075	0.00093802	0.011557	exportin for tRNA	5.80844	5.91088	5.89671	5.96682	5.74063	5.7714	5.61191	5.75608	5.99684	5.85898	5.94916	5.94541	5.68836	5.44282	5.79146	5.5588
56029	Srcin1	-0.27122	0.23321	0.076596	0.00094419	0.011621	SRC kinase signaling inhibitor 1	7.00895	7.20809	7.33532	6.95631	6.77288	7.09241	6.81868	6.74467	7.30269	7.40662	7.51015	7.23934	7.46199	6.76931	7.11629	7.39931
171111	Rab26	0.34391	-0.027343	0.32703	0.00094572	0.011627	RAB26, member RAS oncogene family	6.10009	6.17713	6.0651	5.90081	6.11263	6.51253	6.47289	6.49774	6.08623	6.07669	5.81646	6.14648	6.00142	6.65722	6.33596	6.49256
361251	Elmo1	0.070341	-0.1655	-0.22869	0.00094914	0.011657	engulfment and cell motility 1	7.66318	7.54678	7.80501	7.68642	7.71132	7.77612	7.723	7.78279	7.51487	7.31063	7.61376	7.59403	7.56351	7.40363	7.40836	7.416
116677	F2rl1	0.22599	-2.0635	-1.1234	0.00095854	0.01176	F2R like trypsin receptor 1	1.21533	-0.744843	-0.803122	0.00865716	-0.251837	1.34611	0.190814	-0.541841	-2.7179	-2.07445	-1.66612	-1.19278	-1.79049	-0.539539	-0.376391	-1.49481
363195	Gtpbp2	0.1389	-0.07654	0.32143	0.00096662	0.011809	GTP binding protein 2	5.76499	5.75881	5.68524	5.80022	5.64555	5.7792	6.17746	5.91431	5.57869	5.67983	5.7595	5.68251	5.96799	6.17369	5.89169	6.23677
25327	Kcnc1	-0.11026	0.29493	0.12434	0.00096655	0.011809	potassium voltage-gated channel subfamily C member 1	5.81286	6.0083	5.80196	5.7836	5.77456	5.9105	5.64604	5.62568	6.25077	6.06278	6.13578	6.14172	6.1224	5.61622	6.07567	6.04614
116670	Ppp1r12a	-0.19453	0.05181	-0.3554	0.00096463	0.011809	protein phosphatase 1, regulatory subunit 12A	5.91509	5.83554	6.362	6.18589	5.9828	5.93282	5.74225	5.91431	6.28973	6.12656	6.02415	6.11526	5.81798	5.48775	5.84844	5.75967
296161	Ubox5	-0.30416	0.045161	0.14032	0.00096663	0.011809	U-box domain containing 5	4.6387	4.6035	4.68873	4.41432	4.30554	4.11288	4.29558	4.41607	4.44773	4.67436	4.76658	4.63335	4.71486	4.63483	4.8676	4.69197
29721	Hivep2	0.12718	-0.039103	-0.3378	0.00097043	0.011843	human immunodeficiency virus type I enhancer binding protein 2	7.05632	7.06894	7.49489	7.43308	7.36042	7.59349	7.18299	7.45115	7.29353	7.12589	7.49317	6.99143	6.98151	6.87205	6.8797	7.02059
292658	Prkd2	0.65877	-0.19442	0.29612	0.00097212	0.011851	protein kinase D2	3.15625	2.85572	2.87789	3.36191	3.22341	3.15547	4.27392	3.98172	2.87989	2.89657	2.94178	2.81322	2.95615	3.66847	3.26148	3.51556
305539	Spred2	0.18549	0.034874	-0.34974	0.00098252	0.011965	sprouty-related, EVH1 domain containing 2	5.39217	5.4973	5.91232	5.6002	5.72544	5.89622	5.60151	5.94937	5.75145	5.42685	5.72024	5.67759	5.27808	5.04208	5.01711	5.63526
85497	Klf15	0.20145	-0.33722	-0.09064	0.00099072	0.012052	Kruppel-like factor 15	4.85419	5.01352	4.93188	4.91906	5.22831	4.89203	5.36177	5.00289	4.42457	4.30059	4.71426	4.87618	4.71486	4.94278	4.63445	5.03477
192249	Ehd3	-0.27476	-0.075528	-0.37617	0.00099361	0.012062	EH-domain containing 3	6.07331	6.1223	6.35499	5.99485	5.82076	5.90576	5.63927	6.07228	6.17995	6.02311	6.10562	5.94814	5.6896	5.59963	5.87872	5.8809
246217	Ngef	0.19738	-0.049023	0.29499	0.00099299	0.012062	neuronal guanine nucleotide exchange factor	10.5195	10.3285	10.4307	10.536	10.4853	10.5801	10.9292	10.5777	10.1982	10.3646	10.4616	10.5774	10.6855	10.7931	10.6491	10.8661
170955	Zfp483	-0.26213	0.29679	-0.17258	0.00099782	0.0121	zinc finger protein 483	5.7497	5.70959	6.42695	6.0114	5.49086	6.0843	5.58225	5.73689	6.50851	6.37714	6.00031	6.26938	5.94422	5.54871	5.9122	5.88756
289820	Actr2	-0.13772	0.085659	-0.32877	0.0010003	0.012118	actin related protein 2	8.45539	8.43344	8.76434	8.6333	8.39758	8.57764	8.18372	8.56762	8.69928	8.56341	8.71451	8.67316	8.42821	7.94979	8.35469	8.21957
24681	Prkcg	-0.21487	-0.38545	-0.22725	0.0010026	0.012133	protein kinase C, gamma	8.47505	8.27547	8.60452	8.48982	8.08572	8.311	8.11075	8.46367	8.01669	8.04556	8.04799	8.20511	8.09486	8.28099	8.34671	8.22115
25676	Rasa1	-0.1569	0.0064995	-0.44773	0.0010132	0.012247	RAS p21 protein activator 1	5.10069	5.09901	5.5506	5.53451	5.19462	5.46616	4.92917	5.07992	5.43112	5.38424	5.2818	5.27646	5.03948	4.74037	4.89877	4.86949
362783	Eml1	-0.050454	0.31652	0.038503	0.0010152	0.012259	EMAP like 1	6.88985	6.97982	7.03991	7.15964	6.84875	7.15221	6.92466	6.93745	7.31572	7.27247	7.61483	7.09601	7.08674	6.93649	7.13386	7.073
317366	Pim2	0.065135	-0.28369	-0.16133	0.0010199	0.012303	Pim-2 proto-oncogene, serine/threonine kinase	5.72801	5.83554	5.78119	5.50831	5.67027	5.79468	5.82054	5.8429	5.56287	5.36018	5.25091	5.54328	5.55551	5.55341	5.52302	5.5951
89841	Pcyt2	0.25186	0.064569	0.35815	0.0010253	0.012354	phosphate cytidylyltransferase 2, ethanolamine	6.34054	6.26541	6.11263	6.33015	6.3731	6.42241	6.72679	6.52037	6.22252	6.19362	6.51034	6.37048	6.48528	6.66013	6.52427	6.80158
24800	Sts	0.15287	0.18258	0.54791	0.0010328	0.012433	steroid sulfatase	4.91851	4.78552	4.48228	4.84463	4.78991	5.06369	5.11852	4.65508	4.75899	4.69374	5.06911	5.21661	5.36783	5.32488	4.98359	5.5267
362622	Cep85	0.045555	0.071684	0.37773	0.0010376	0.012466	centrosomal protein 85	4.75046	4.63397	4.53285	4.71315	4.64188	4.76159	4.67525	4.73763	4.7978	4.72233	4.4805	4.8961	4.98176	5.13916	5.04524	4.97593
303439	Mmd	0.073019	0.12986	-0.18181	0.0010378	0.012466	monocyte to macrophage differentiation-associated	8.14212	8.12109	8.18865	8.13932	8.24523	8.23361	8.14784	8.25478	8.18394	8.13755	8.3242	8.44662	8.0244	8.04445	7.86119	7.92677
498599	Slc35e1	0.0056532	-0.10584	-0.27875	0.0010427	0.012512	solute carrier family 35, member E1	6.66949	6.66492	6.80549	6.71955	6.65177	6.73542	6.77924	6.71856	6.54386	6.63134	6.68431	6.57761	6.47666	6.2721	6.41892	6.56672
266759	Hspa4	0.050576	0.04709	-0.23687	0.0010457	0.012535	heat shock protein family A (Hsp70) member 4	8.13949	8.10106	8.26098	8.27898	8.29611	8.2124	8.10769	8.36228	8.26051	8.16602	8.27921	8.26897	7.98265	7.93123	8.06955	7.84897
362941	Fbxl6	-0.035144	0.0086313	0.40363	0.0010536	0.012603	F-box and leucine-rich repeat protein 6	4.42815	4.30335	4.1348	4.23794	4.16934	4.20458	4.37098	4.22581	4.27403	4.29743	4.08671	4.47208	4.4763	4.73762	4.52218	4.94813
360602	Luc7l3	0.14692	0.20658	0.49611	0.0010531	0.012603	LUC7-like 3 pre-mRNA splicing factor	6.92635	6.56725	6.82845	7.01551	6.94367	6.94646	6.96103	7.10576	7.21009	7.07553	6.58727	7.2399	7.05717	7.56918	7.41556	7.26955
310848	Cyp2u1	-0.26667	0.39094	0.063586	0.0010568	0.012629	cytochrome P450, family 2, subfamily u, polypeptide 1	3.22863	3.74562	3.50937	3.76224	3.50143	3.35658	3.18618	3.17625	4.00418	3.89866	4.05761	3.90876	3.97055	3.27163	3.67552	3.55629
681021	Paqr6	0.34846	0.25213	0.59823	0.0010598	0.012652	progestin and adipoQ receptor family member 6	4.6552	4.52439	4.07206	4.51993	5.01552	4.67781	5.04368	4.39362	4.53138	4.62473	4.86346	4.79969	5.10246	5.20841	4.75857	5.11423
116456	Dnajc2	0.26861	-0.13681	-0.07324	0.0010676	0.012732	DnaJ heat shock protein family (Hsp40) member C2	6.15567	5.94044	6.10115	5.87571	6.31249	6.2572	6.39877	6.18771	5.94388	5.62662	5.83373	6.10184	5.76705	6.15421	5.77755	6.05919
362584	Col9a2	0.34163	0.34038	0.65113	0.0010716	0.012758	collagen type IX alpha 2 chain	3.66012	3.8583	3.74746	4.01085	3.85097	4.14141	4.6982	3.80014	4.14186	4.10456	4.1273	4.28619	4.37789	4.43519	4.51214	4.57459
680883	Lrtm2	0.019087	0.30727	0.13037	0.001072	0.012758	leucine-rich repeats and transmembrane domains 2	6.20808	6.21289	6.22551	6.1594	6.12004	6.2876	6.3416	6.12093	6.37146	6.58863	6.60893	6.45252	6.48957	6.21881	6.3043	6.2991
299194	Ptgr2	-0.18201	0.11449	0.2323	0.0010747	0.012763	prostaglandin reductase 2	5.91097	5.8921	5.72521	5.83164	5.88926	5.35745	5.60498	5.7354	5.89839	5.82532	6.19711	5.87259	6.10666	6.14488	6.02243	6.01603
305579	RGD1305110	-0.15446	0.34202	0.020235	0.0010739	0.012763	similar to KIAA1841 protein	4.39708	4.53411	4.80646	4.52916	4.57259	4.42614	4.33377	4.3359	5.14629	4.84442	4.69549	4.94336	4.82987	4.43179	4.62516	4.45401
50556	Exoc6	-0.31583	0.022545	-0.32151	0.0010804	0.012818	exocyst complex component 6	5.23413	5.08364	5.26297	5.47049	5.15601	4.99612	4.71116	4.91365	5.44701	5.2285	5.0939	5.37505	4.95719	4.94517	5.08643	4.78917
360681	Narf	-0.076722	-0.35362	-0.11587	0.0010824	0.012828	nuclear prelamin A recognition factor	6.39659	6.34676	6.43362	6.37605	6.3651	6.32005	6.26021	6.29963	6.12266	5.93627	5.76851	6.26829	6.29983	6.26734	6.32166	6.19868
287061	Rogdi	0.099172	-0.18502	0.15281	0.0010882	0.012884	rogdi atypical leucine zipper	8.01583	7.85264	7.80083	7.85461	7.87072	7.95093	8.1779	7.91019	7.59515	7.78932	7.67903	7.7223	7.93311	8.10712	7.91013	8.17612
289671	Fam184b	-0.56845	-0.24494	-0.11917	0.001093	0.012901	family with sequence similarity 184, member B	3.73657	3.59268	3.8852	3.65392	3.10037	3.17136	3.17687	3.16745	3.46627	3.33957	3.45681	3.63842	3.72096	3.70275	3.6205	3.32439
307759	Gpt2	0.25179	-0.12173	-0.15409	0.0010928	0.012901	glutamic--pyruvic transaminase 2	5.96096	5.93311	6.0651	5.91026	6.255	6.22519	6.27337	6.12321	5.71136	5.80986	5.8325	6.01992	5.68212	5.60569	5.65665	6.22418
286908	Pdlim7	0.30361	-0.090014	0.2222	0.0010929	0.012901	PDZ and LIM domain 7	7.0773	6.96731	6.84668	6.81381	6.919	7.19804	7.58115	7.15721	6.69724	6.78777	6.82851	7.02736	7.05958	7.19768	7.08896	7.25364
691657	Crip1	0.24492	-0.39454	-0.56511	0.0010971	0.012936	cysteine rich protein 1	3.04039	3.61118	3.02646	3.17074	3.73444	3.21036	3.5743	3.33394	3.33583	3.10637	2.21087	2.36794	2.73307	2.65394	2.6665	2.61853
311676	Pmepa1	0.41481	-0.073809	-0.022042	0.0010989	0.012944	prostate transmembrane protein, androgen induced 1	6.72137	6.64785	6.69672	6.47168	6.89019	6.90783	7.43167	6.90276	6.4919	6.57432	6.4588	6.71691	6.42831	6.45419	6.35575	7.0939
296380	Arfgef2	-0.19696	0.32581	-0.036687	0.0011021	0.012969	ADP ribosylation factor guanine nucleotide exchange factor 2	5.07393	5.3024	5.7955	5.32618	5.19862	5.42199	4.90963	5.23321	5.7791	5.72645	5.76337	5.6274	5.53075	5.05319	5.41399	5.41115
84402	Sfrp1	-0.28067	-0.25068	-1.3846	0.0011065	0.013007	secreted frizzled-related protein 1	2.73967	2.50638	2.97252	2.33059	2.36911	2.23704	2.02435	2.7743	2.03699	3.5023	1.71026	1.27537	1.5203	1.41982	0.874153	1.21414
366848	Kank3	0.32968	-0.21104	0.29216	0.001111	0.013047	KN motif and ankyrin repeat domains 3	4.2131	4.29574	4.02867	4.27132	4.5633	4.35135	4.51828	4.68928	3.81682	4.02645	3.99758	4.12674	4.14388	4.6289	4.16009	4.91458
299285	Clmn	-0.46184	0.20207	-0.34184	0.0011156	0.013087	calmin	4.14928	4.90777	4.93659	4.76875	4.20162	4.4524	4.0424	4.32011	5.04745	5.0539	5.15602	4.28619	4.57112	3.9077	4.50541	4.45401
171142	Ehhadh	-0.13085	0.60202	0.87454	0.0011177	0.013099	enoyl-CoA hydratase and 3-hydroxyacyl CoA dehydrogenase	1.1043	1.76502	1.27323	0.717194	1.04362	0.768135	1.28045	1.38416	1.99045	2.01302	2.01715	1.27537	2.36082	1.84512	2.52718	1.59916
292894	Nosip	0.1528	-0.017008	0.29449	0.001123	0.01314	nitric oxide synthase interacting protein	5.61442	5.43809	5.56434	5.61761	5.70024	5.53229	5.86034	5.7443	5.44269	5.54627	5.53506	5.646	5.82931	5.80821	5.84844	5.93081
294287	Phf1	0.095781	-0.21766	0.14926	0.0011235	0.01314	PHD finger protein 1	6.08555	6.118	6.01372	6.07159	5.86175	6.2441	6.41568	6.09797	5.78593	5.83844	5.85805	5.93582	6.13432	6.27115	6.17873	6.2981
366952	Cpsf1	-0.026741	0.18637	0.25702	0.001128	0.013179	cleavage and polyadenylation specific factor 1	6.11329	5.93065	6.08218	6.16828	5.8693	6.15096	6.09338	6.06992	6.23255	6.35525	6.15749	6.29747	6.30064	6.37932	6.33406	6.31798
117030	Erp29	0.15187	-0.19767	0.099136	0.0011294	0.013182	endoplasmic reticulum protein 29	7.33158	7.25785	7.18086	7.26005	7.21626	7.2796	7.66925	7.43475	7.02862	7.08474	7.11044	7.017	7.26917	7.4166	7.23654	7.49322
681337	Acot4	-0.80669	-0.39152	-0.27371	0.0011417	0.013258	acyl-CoA thioesterase 4	3.41851	3.4424	3.06133	3.17074	2.61666	1.83952	2.75716	2.54901	2.81014	3.15612	2.80837	2.73953	2.81741	3.05872	3.27738	2.83265
361895	Elovl7	-0.63152	0.11092	-0.12307	0.0011411	0.013258	ELOVL fatty acid elongase 7	2.83548	3.24335	3.16116	3.22475	2.66377	2.09424	2.51274	2.65351	3.38464	3.17693	3.39166	2.93925	3.37016	2.91989	2.86892	2.76475
307757	Neto2	0.030238	0.25093	-0.20876	0.0011413	0.013258	neuropilin and tolloid like 2	5.7936	5.90089	6.32212	6.25705	6.19412	6.16592	5.96813	6.12775	6.41249	6.04873	6.49647	6.35514	5.95046	5.87863	5.90965	5.76547
298699	Ppan	0.30615	0.15347	0.53682	0.0011416	0.013258	peter pan homolog	4.48835	4.5849	4.26016	4.60966	4.39202	4.77205	5.07659	4.87365	4.6559	4.7176	4.52371	4.67676	4.89385	5.21634	4.72708	5.21732
498160	Zkscan1	-0.38911	0.1062	-0.67004	0.0011387	0.013258	zinc finger with KRAB and SCAN domains 1	3.82093	4.03309	4.4332	4.18054	3.75634	4.22376	2.93332	3.78297	4.58458	4.2059	4.03218	4.06775	3.85115	3.06752	3.36925	3.45939
114032	Kcnh4	0.02491	0.087403	0.32375	0.0011485	0.013324	potassium voltage-gated channel subfamily H member 4	6.0585	5.94044	6.038	5.85873	5.79719	6.08745	6.16692	5.92479	5.9099	6.08955	6.16433	6.07837	6.29248	6.25584	6.27293	6.37413
361020	Rpp14	-0.099099	-0.24283	-0.33193	0.0011509	0.013338	ribonuclease P/MRP subunit p14	5.9543	5.80774	5.76144	5.94745	5.74063	5.6575	5.86324	5.81641	5.64405	5.57791	5.54708	5.73559	5.42121	5.67784	5.56895	5.47275
305812	Gpr137c	0.07584	-0.42568	-0.28359	0.0011544	0.013366	G protein-coupled receptor 137C	4.19063	4.50143	4.84949	4.82977	4.80837	4.74309	4.67194	4.54052	4.29652	4.08634	4.37996	3.96911	4.16907	4.51132	4.35622	4.28655
361439	Abcb10	-0.33923	-0.046396	-0.4655	0.0011565	0.013376	ATP binding cassette subfamily B member 10	4.42045	4.90277	4.60257	4.52916	4.33858	4.40948	4.15571	4.22581	4.66827	4.5602	4.5328	4.54959	4.47052	3.84256	4.02537	4.22049
245956	Scn3b	0.13614	-0.19663	-0.10643	0.0011636	0.013446	sodium voltage-gated channel beta subunit 3	8.59455	8.4513	8.77505	8.73201	8.66964	8.80864	8.74412	8.88836	8.48414	8.30049	8.55072	8.44203	8.47025	8.62918	8.56724	8.47684
29318	Ddt	0.33058	-0.08358	0.2098	0.0011655	0.013453	D-dopachrome tautomerase	6.21366	6.04278	5.86992	5.76289	6.276	6.0843	6.53431	6.3216	5.67871	5.82971	6.10156	5.95222	6.07179	6.29382	6.06426	6.31798
291983	Psmb10	0.2667	-0.14181	0.11012	0.0011699	0.013477	proteasome 20S subunit beta 10	5.37433	5.28906	5.06671	5.3576	5.41027	5.41032	5.71999	5.61115	5.1967	5.06882	5.24354	5.01537	5.36472	5.57208	5.33643	5.25287
362630	Srsf10	0.19177	0.019346	-0.21485	0.0011699	0.013477	serine and arginine rich splicing factor 10	4.78687	4.78823	4.90093	5.00094	5.06462	5.11185	5.10386	4.97291	5.03029	4.86593	4.72752	4.92685	4.67523	4.56821	4.7614	4.62013
294375	Reep3	-0.26227	0.21418	-0.17817	0.0011715	0.013482	receptor accessory protein 3	4.83113	5.24828	5.27972	5.14196	5.10997	4.91346	4.7556	4.67694	5.31945	5.51393	5.31028	5.24129	5.19294	4.61697	5.04292	4.91719
316348	Pdcl3	0.28821	-0.068417	-0.041413	0.0011763	0.013515	phosducin-like 3	5.3961	5.20429	4.90574	5.23136	5.56097	5.40192	5.45327	5.50692	5.10865	5.15175	5.00739	5.22788	5.04532	5.11602	5.20961	5.23416
54301	Slc14a1	0.047092	0.40931	-0.26317	0.0011788	0.013515	solute carrier family 14 member 1 (Kidd blood group)	3.8499	3.84273	3.72588	4.12886	4.2371	3.93806	3.94707	3.56585	4.31553	4.52817	4.06598	4.26446	3.70136	3.13603	3.92802	3.65337
81801	Stc1	0.1548	-0.52195	-0.42032	0.0011791	0.013515	stanniocalcin 1	2.88111	3.11961	3.26951	3.29856	3.23125	3.4311	2.8183	3.62487	2.67932	2.39093	2.80837	2.62143	2.55892	2.46712	3.07397	2.76475
304150	Usp25	-0.058751	0.12001	-0.35362	0.0011786	0.013515	ubiquitin specific peptidase 25	4.86842	4.56607	4.86191	4.61255	4.73029	4.78502	4.55826	4.61034	4.91873	4.71524	4.85624	4.91575	4.5217	4.03873	4.38951	4.51728
293694	Map4k2	-0.074957	0.032585	0.24706	0.0011847	0.013566	mitogen activated protein kinase kinase kinase kinase 2	5.85919	6.03709	5.86746	5.77716	5.7129	5.89861	5.8748	5.75901	5.96108	5.92914	5.94689	5.84064	6.19688	6.02355	6.09711	6.21467
29177	Hpca	0.18333	-0.073653	0.24525	0.0011921	0.013638	hippocalcin	12.3903	12.305	12.1631	12.3933	12.4669	12.4003	12.6883	12.4228	12.0178	12.1186	12.3949	12.399	12.4583	12.6281	12.5403	12.6117
25537	Rock2	-0.17595	0.097156	-0.22171	0.0011976	0.013687	Rho-associated coiled-coil containing protein kinase 2	7.34181	7.46652	7.519	7.54004	7.39747	7.37793	7.05991	7.31141	7.70281	7.43209	7.58454	7.53173	7.34137	7.26088	7.30697	7.06361
361038	RGD1308430	0.10549	-0.25829	-0.18967	0.0012018	0.013722	similar to 1700123O20Rik protein	5.43677	5.49231	5.1399	5.33498	5.40508	5.47419	5.61191	5.34471	4.9736	5.10727	5.1813	5.12554	4.97973	5.30083	5.16116	5.21095
288064	Kpna1	-0.05212	0.23422	-0.30281	0.0012099	0.013801	karyopherin subunit alpha 1	5.15973	5.077	5.58695	5.36449	5.3593	5.5137	4.84939	5.22899	5.68603	5.47944	5.4687	5.53605	5.22074	4.75678	5.04292	4.97342
362472	Cspp1	0.10368	0.08147	0.56986	0.0012126	0.013817	centrosome and spindle pole associated protein 1	4.8077	4.23741	4.51409	4.78425	4.63598	4.57996	4.7208	4.87635	4.94337	4.84225	4.26097	4.59556	4.80713	5.49755	5.29993	4.99086
309186	Fermt3	-0.67262	0.16371	0.35036	0.0012155	0.013836	fermitin family member 3	2.27636	2.39693	1.7286	2.06896	1.33313	1.97249	0.190814	1.78009	2.26265	2.21431	2.35454	2.36794	2.52588	2.55732	2.47299	2.38218
29731	Kcna3	0.26155	0.10009	-0.71206	0.0012195	0.013851	potassium voltage-gated channel subfamily A member 3	2.45291	2.06251	2.89732	2.52762	2.23515	3.16344	2.87696	2.67849	2.5569	3.06975	2.42134	2.26665	2.18855	1.49999	1.61112	1.81598
24587	Nefh	0.28834	0.37127	0.25425	0.0012204	0.013851	neurofilament heavy	6.30017	6.30855	6.17067	6.35803	6.55903	6.38455	6.79454	6.53069	6.72889	6.49161	6.79678	6.59164	6.69982	6.4898	6.53174	6.42268
58976	Slc30a1	-0.30402	0.12346	-0.12173	0.0012203	0.013851	solute carrier family 30 member 1	5.55056	5.40667	5.69221	5.50675	5.21057	5.4597	4.92917	5.30114	5.6453	5.62284	5.83127	5.54869	5.48133	5.20841	5.45125	5.52328
24157	Acaa1a	0.17802	-0.018832	0.42269	0.0012226	0.013862	acetyl-CoA acyltransferase 1A	5.55584	5.4467	5.5506	5.63196	5.38764	5.89023	5.73593	5.83875	5.27484	5.56218	5.76979	5.46543	5.66072	6.17267	5.85375	6.13623
29213	Tubb4a	-0.28309	-0.0015225	0.20523	0.0012242	0.013868	tubulin, beta 4A class IVa	10.491	10.6394	10.3593	10.6151	10.4285	9.98052	10.4754	10.0365	10.4572	10.2578	10.7013	10.6574	11.0075	10.6204	10.5898	10.6852
362489	Runx1t1	-0.089823	0.12905	-0.50514	0.0012319	0.01394	RUNX1 partner transcriptional co-repressor 1	4.69726	4.4544	5.29811	4.95603	4.48677	5.21707	4.60758	4.76121	5.21874	5.05577	4.9014	4.85307	4.41446	4.31475	4.27936	4.50692
84390	Hcn1	0.44127	0.62985	-0.36244	0.0012358	0.013971	hyperpolarization-activated cyclic nucleotide-gated potassium channel 1	2.03535	1.57708	3.07846	2.46489	2.81751	2.85437	2.27173	3.24476	3.27241	3.04732	2.92346	2.81322	2.39781	2.03649	1.66045	1.9443
288280	Ncam2	-0.36494	0.17136	-0.50249	0.0012488	0.014104	neural cell adhesion molecule 2	4.88251	5.22044	5.73063	5.45926	5.04696	5.23231	4.23409	5.23952	5.70176	5.48502	5.53053	5.37505	5.18591	4.51454	5.01474	4.59102
311184	C1qtnf4	0.2385	0.0094792	0.36626	0.001252	0.014122	C1q and TNF related 4	9.41797	9.07457	9.15795	9.07901	9.32003	9.38535	9.71603	9.24338	8.98594	9.16075	9.28522	9.33854	9.46821	9.52839	9.44769	9.75663
287703	Eif1	0.1909	-0.13874	-0.057647	0.001254	0.014122	eukaryotic translation initiation factor 1	8.83973	8.77043	8.55586	8.76639	8.99674	8.82899	8.9579	8.92226	8.52451	8.50889	8.66437	8.6865	8.5744	8.85746	8.67524	8.59214
83724	Ncoa2	-0.19373	0.3904	-0.28444	0.0012541	0.014122	nuclear receptor coactivator 2	4.55672	4.88768	5.40548	5.15791	4.6001	5.20747	4.39927	5.0201	5.50058	5.55159	5.46237	5.1589	5.04143	4.2193	4.70079	4.91719
170673	Palm	0.20929	-0.18554	0.28265	0.0012628	0.014206	paralemmin	8.9777	9.01244	8.72851	8.75054	8.80139	9.10611	9.32069	9.05412	8.24778	8.7644	8.93301	8.71961	9.04319	9.06882	9.06405	9.4126
245960	Alg10	-0.40598	0.19201	-0.69388	0.0012674	0.014244	ALG10, alpha-1,2-glucosyltransferase	3.18382	3.11961	4.04182	3.5848	3.39377	3.04763	2.62651	3.31813	4.06533	3.76762	3.60786	3.35566	3.13478	2.10645	3.16223	2.71764
303685	Mrpl38	0.13689	0.012476	0.35551	0.0012799	0.014371	mitochondrial ribosomal protein L38	5.19403	5.31937	5.14601	5.12583	5.13527	5.32406	5.56094	5.29105	5.15511	5.14824	5.30498	5.23013	5.44055	5.46296	5.54781	5.74506
366602	Tspan13	0.016868	-0.17662	-0.24879	0.0012818	0.014378	tetraspanin 13	7.6782	7.5812	7.68751	7.74337	7.65195	7.72789	7.56117	7.80954	7.51178	7.42014	7.45979	7.59229	7.44626	7.38879	7.52863	7.32856
79213	Slc6a11	-0.074239	0.48188	0.27124	0.0012929	0.014488	solute carrier family 6 member 11	5.73735	5.91088	5.94069	5.55423	5.91991	5.84014	5.24637	5.77937	6.30328	6.48119	6.25137	6.02897	6.39515	5.48611	6.03417	6.19438
308999	Fbxl19	0.25401	-0.06755	0.20098	0.001312	0.014688	F-box and leucine-rich repeat protein 19	6.89334	6.92543	6.92569	6.78521	6.94843	7.18733	7.34238	7.04162	6.69965	6.79171	6.91566	6.84906	6.95331	7.05624	6.99895	7.30435
291961	Exoc3l1	0.084472	0.46804	0.70555	0.0013154	0.014703	exocyst complex component 3-like 1	2.43773	2.18281	2.5375	2.46489	2.18759	2.36697	2.83022	2.5354	2.92183	2.9378	3.06389	2.52238	2.79909	3.04987	3.01829	3.50865
362778	Gskip	-0.09807	-0.18005	-0.35332	0.0013159	0.014703	GSK3B interacting protein	5.28381	5.40843	5.2231	5.3472	5.33221	5.25113	5.09153	5.18826	5.18297	5.19998	5.11221	5.04371	4.97362	5.05098	4.89877	4.92758
81647	Atf2	-0.10975	-0.018319	-0.4148	0.0013235	0.014767	activating transcription factor 2	5.57332	5.56211	6.0489	5.75898	5.80509	5.65184	5.37607	5.69312	5.82181	5.6304	5.69076	5.77761	5.44644	5.1454	5.44423	5.28352
500564	Ldlrap1	-0.19479	0.39183	0.085654	0.0013242	0.014767	low density lipoprotein receptor adaptor protein 1	4.8599	5.49895	5.32527	5.3576	5.03132	5.01606	5.27719	5.00042	5.87403	5.55425	5.88196	5.29157	5.64028	5.04208	5.15902	5.53352
25148	Egr3	0.21408	-0.14034	-0.47621	0.0013269	0.014769	early growth response 3	5.95163	5.77531	6.55558	6.16828	6.08801	6.64652	6.0185	6.5671	5.91302	5.83735	6.2301	6.00034	5.89332	5.06203	5.69563	5.87151
288906	Rfx1	0.34851	0.0013321	0.35369	0.0013269	0.014769	regulatory factor X1	5.57332	5.4049	5.58546	5.44958	5.4528	5.94096	6.08967	5.85938	5.48807	5.6774	5.41398	5.42878	5.74927	6.05927	5.57218	6.00258
29619	Btg2	0.0716	-0.50352	-0.86665	0.0013287	0.014775	BTG anti-proliferation factor 2	5.11269	4.15155	3.5406	3.42918	4.18153	4.03248	4.27392	4.62327	3.49434	3.85198	3.62496	3.87474	3.0521	3.60946	3.66347	2.96966
25635	Mc4r	-0.091071	-0.984	-0.98482	0.0013333	0.014812	melanocortin 4 receptor	2.49753	2.70314	3.02646	3.23982	2.36911	3.14745	2.25414	3.19368	2.72741	1.03598	1.73147	1.61458	0.88411	1.96296	2.07851	2.36699
83525	Ogfr	0.22651	-0.0094829	0.23768	0.0013389	0.014848	opioid growth factor receptor	6.60213	6.69846	6.44439	6.66687	6.72856	6.82609	6.96307	6.80405	6.50231	6.61492	6.62603	6.64053	6.78781	6.85691	6.72961	6.98869
63885	Pde10a	-0.15042	0.42707	-0.038554	0.0013392	0.014848	phosphodiesterase 10A	8.50359	8.56181	9.22472	9.06348	8.67468	8.97115	8.5568	8.64946	9.2231	9.21353	9.50125	9.23816	9.14178	8.27412	8.855	8.92863
295106	Ift80	-0.21731	0.17949	-0.25291	0.0013406	0.01485	intraflagellar transport 80	4.86559	4.90027	5.09222	5.06156	4.97406	4.80809	4.42701	4.79872	5.22545	5.02167	5.1813	5.21661	4.94266	4.50161	4.87807	4.54453
690961	Cog2	0.09164	0.078782	0.32344	0.0013464	0.0149	component of oligomeric golgi complex 2	5.51482	5.32499	5.46203	5.48003	5.55317	5.36611	5.61536	5.60953	5.54554	5.48223	5.47971	5.59469	5.69828	5.84959	5.75502	5.77557
80773	Cyb5b	-0.16373	0.14933	-0.12855	0.001351	0.014937	cytochrome b5 type B	6.15103	6.23592	6.20811	6.25705	6.16371	5.901	6.0041	6.11751	6.47932	6.42938	6.34812	6.17238	6.18459	6.00992	6.1314	6.00503
362646	Fbxo42	0.33233	0.10986	-0.23088	0.001353	0.014937	F-box protein 42	5.02142	4.76088	5.30358	5.05092	5.0993	5.71557	5.53386	5.05867	5.37788	5.10003	5.10003	5.02057	4.98784	4.59888	4.81684	4.83404
303336	Wsb1	-0.015048	0.060854	0.55349	0.0013536	0.014937	WD repeat and SOCS box-containing 1	6.66298	6.18332	6.11885	6.38285	6.05305	6.36222	6.12881	6.71253	6.71643	6.62062	5.79646	6.35309	6.64446	7.15292	7.03563	6.73067
29292	Ftl1	0.15239	-0.21391	0.14225	0.001361	0.015003	ferritin light chain 1	9.10858	9.17603	8.83311	9.07744	9.24226	9.02559	9.38601	9.14948	8.71397	8.7043	9.09204	8.81686	9.05373	9.29013	9.11013	9.31533
25378	Amh	0.95703	-0.79861	1.5803	0.0013691	0.015079	anti-Mullerian hormone	-2.31716	-1.18094	-1.23922	-1.64846	-1.38934	-0.386193	-0.050194	-0.93777	-2.7179	-2.07445	-3.7816	-1.39923	-0.361646	-0.250032	-1.32748	0.994574
309031	Ikzf5	-0.33719	0.020381	-0.36208	0.0013706	0.01508	IKAROS family zinc finger 5	4.42045	4.60965	4.52974	4.54441	4.35661	4.10876	3.8391	4.38984	4.66086	4.60439	4.52066	4.38616	4.19732	4.32212	4.07169	4.05505
361673	Ifitm3	-0.79335	-0.62908	-0.87531	0.0013816	0.015187	interferon induced transmembrane protein 3	3.25486	3.17039	2.63332	2.67901	2.0525	2.06049	2.55646	1.93324	2.15423	2.67069	2.35454	2.0602	1.8578	2.29803	2.56653	1.34391
308890	Btbd10	0.11944	-0.1591	-0.21511	0.0013874	0.015229	BTB domain containing 10	6.12519	5.99662	6.20323	6.3837	6.30043	6.26648	6.32063	6.32754	6.18942	5.85252	5.9638	6.07463	5.85946	6.06587	6.02243	5.92174
170909	Erg	-0.83584	-0.16965	-0.28082	0.0013881	0.015229	ETS transcription factor ERG	2.90339	3.40755	2.51252	2.82603	2.23515	2.14343	1.84793	2.19801	2.35126	2.7093	3.11322	2.8487	2.59122	2.75542	2.65437	2.66894
25493	Nfkbia	0.10655	-0.61268	-0.26089	0.001391	0.015232	NFKB inhibitor alpha	5.22089	5.37094	4.86191	4.84955	5.38939	4.85314	5.27283	5.2311	4.21453	4.17865	4.29344	5.05388	4.9489	5.25728	4.51214	4.45759
365381	Stk32c	0.0077874	-0.17831	0.15843	0.0013907	0.015232	serine/threonine kinase 32C	9.11381	9.02053	9.01907	8.98293	8.98852	8.98864	9.25462	8.91538	8.70154	8.84381	8.85752	9.00779	9.17967	9.20461	9.16297	9.22517
25743	Kcnj6	-0.5998	0.45116	-1.0913	0.0013977	0.015291	potassium inwardly-rectifying channel, subfamily J, member 6	2.34309	1.97	2.88764	1.63979	1.1795	1.77855	0.882692	2.42163	3.69149	2.95396	1.34769	1.74582	1.45159	1.33493	1.14067	0.782029
313917	Abhd1	0.13415	0.18723	0.38754	0.0014113	0.015411	abhydrolase domain containing 1	5.08128	5.02507	4.96218	4.98761	5.09501	5.10566	5.20118	5.19043	5.18124	4.93271	5.24354	5.41702	5.30592	5.48283	5.42116	5.39253
311848	Sh3glb2	0.070239	-0.18372	0.18653	0.0014113	0.015411	SH3 domain-containing GRB2-like endophilin B2	8.30633	7.89729	7.942	7.87194	7.9465	8.00266	8.25677	8.11737	7.72342	7.8658	7.88152	7.8507	8.16695	8.20679	8.21051	8.22273
291736	Rprd1a	-0.084512	-0.19907	-0.3046	0.0014129	0.015413	regulation of nuclear pre-mRNA domain containing 1A	7.15015	7.03566	7.16191	7.18127	7.15163	7.04574	6.86288	7.11723	7.01172	6.97069	6.88876	6.85925	6.76026	6.86576	6.93649	6.7447
313478	Cc2d1b	0.0012814	0.15389	0.28191	0.0014143	0.015414	coiled-coil and C2 domain containing 1B	5.3803	5.23244	5.41056	5.27773	5.33039	5.29533	5.36996	5.31713	5.43112	5.49472	5.50458	5.49185	5.73488	5.58745	5.52635	5.57376
361875	Atp6ap1l	0.071676	-0.28078	-0.15897	0.0014221	0.015429	ATPase H+ transporting accessory protein 1 like	6.16493	5.96342	5.97195	5.85506	5.98048	6.03736	6.14441	6.09101	5.77453	5.76819	5.62284	5.67429	5.8517	6.07789	5.7278	5.63685
25454	Gfra1	-0.35683	0.17727	-0.60545	0.0014171	0.015429	GDNF family receptor alpha 1	4.48096	4.88515	4.4726	3.68728	3.90099	3.89562	3.96881	4.48849	4.62068	5.07622	4.57742	3.99573	4.00692	3.67999	3.89233	3.74433
312251	Luc7l2	0.088766	0.096408	0.37014	0.0014223	0.015429	LUC7-like 2 pre-mRNA splicing factor	6.34665	6.22595	6.13121	6.28637	6.42102	6.24879	6.4137	6.26087	6.29053	6.35753	6.27775	6.45252	6.44092	6.94547	6.53009	6.50476
685072	Rarg	0.58967	0.23319	0.42568	0.0014192	0.015429	retinoic acid receptor, gamma	3.15625	3.56132	3.20079	3.3892	3.8762	3.96567	4.08283	3.75975	3.52187	3.37	3.80086	3.55497	3.57785	3.91746	3.53712	3.96714
309349	Slitrk2	0.13151	0.23734	-0.39492	0.0014207	0.015429	SLIT and NTRK-like family, member 2	3.34716	3.52276	3.93776	3.79321	3.84588	4.01936	3.56719	3.73018	3.9646	3.82147	4.10715	3.69799	3.19907	3.24085	3.02772	3.58283
79211	Gabrg3	-0.71355	0.15983	-0.88606	0.001431	0.015508	gamma-aminobutyric acid type A receptor gamma 3 subunit	2.32669	1.87115	3.03526	2.67901	0.932588	2.09424	1.77578	2.21518	3.06346	2.90491	2.14914	2.50766	0.698896	1.62444	1.84244	2.13567
297109	Mturn	-0.39352	-0.16242	-0.42848	0.0014338	0.015524	maturin, neural progenitor differentiation regulator homolog	5.33799	5.6211	5.47825	5.30126	4.93139	5.20361	4.92917	5.10317	4.9736	5.47385	5.4008	5.21208	5.12654	4.6728	5.16116	5.03717
301128	Kdm4b	0.025963	-0.069779	0.25259	0.0014475	0.015643	lysine demethylase 4B	7.13022	7.07728	7.11704	7.12557	6.87713	7.20867	7.32195	7.11151	6.94921	7.07922	7.03138	7.10765	7.3942	7.42304	7.23298	7.40257
690308	Tsen54	0.29456	0.056302	0.51323	0.0014465	0.015643	tRNA splicing endonuclease subunit 54	3.80326	3.91895	3.81031	3.70367	4.02344	4.00612	4.16516	4.21731	3.79442	3.65347	3.79583	4.18342	4.1366	4.55576	4.03007	4.50345
364208	Cnrip1	-0.0082877	-0.32733	-0.21662	0.0014555	0.015715	cannabinoid receptor interacting protein 1	5.64449	5.5763	5.42067	5.41349	5.49086	5.54454	5.45712	5.53796	5.2221	5.38722	4.98989	5.12313	5.13204	5.31936	5.39953	5.33905
316344	Rev1	-0.0043755	0.028139	0.32296	0.00146	0.015749	REV1, DNA directed polymerase	5.75123	5.52357	5.43736	5.53451	5.44608	5.61308	5.64435	5.53455	5.53071	5.70632	5.43999	5.68251	5.82252	6.05706	5.93242	5.71988
314417	Papola	0.1544	-0.019305	-0.1587	0.0014646	0.015783	poly (A) polymerase alpha	6.78125	6.84501	7.0835	7.03616	7.04223	7.14519	7.09986	7.09826	6.95377	6.88477	6.88107	6.97146	6.8228	6.79998	6.71436	6.79521
246331	Nrp1	-0.47791	0.14224	-0.32777	0.0014694	0.01582	neuropilin 1	3.78538	4.1001	3.98393	3.42918	3.07446	3.5695	3.06023	3.66293	3.90729	4.23596	4.0193	3.73638	3.59918	3.3166	3.51046	3.62812
498850	Pcdhga12	-0.29804	0.53731	0.14143	0.0014853	0.015976	protocadherin gamma subfamily A, 12	3.17469	3.42159	4.19099	3.46168	3.5079	3.39093	3.21375	3.13172	4.22796	4.14384	4.25732	3.96373	4.16192	3.1609	4.05334	3.40838
313913	Zfp513	0.20669	-0.069703	0.27202	0.0015117	0.016245	zinc finger protein 513	6.1049	6.05409	6.08112	5.74716	6.10625	6.1679	6.4576	6.07816	5.95705	5.81208	5.96827	5.99243	6.18194	6.37932	6.16811	6.35982
306164	Tgds	0.31971	0.096681	0.49273	0.001519	0.016308	TDP-glucose 4,6-dehydratase	4.401	4.24532	3.90454	4.36019	4.37796	4.46535	4.56541	4.79587	4.37108	4.2654	4.1273	4.55318	4.63448	4.97353	4.61269	4.67665
363519	Hcfc1	-0.2568	0.24975	-0.30306	0.0015302	0.016413	host cell factor C1	5.47074	5.60581	6.10638	5.84894	5.54376	5.82515	5.25746	5.39833	6.04697	6.19191	6.04018	5.80797	5.70321	4.88673	5.45999	5.70938
690516	Smurf1	0.19452	-0.044004	-0.099841	0.0015331	0.016429	SMAD specific E3 ubiquitin protein ligase 1	6.71744	6.85862	6.88064	6.82009	6.93409	6.92141	7.10845	7.08839	6.66241	6.74718	6.82419	6.8672	6.76321	6.6352	6.66913	6.80932
307553	Nol4	-0.073354	-0.33369	-0.46975	0.0015521	0.016618	nucleolar protein 4	4.92669	4.84143	5.26671	4.85934	5.03581	5.053	4.44651	5.0201	4.59239	4.84225	4.60355	4.54238	4.47341	4.41121	4.68001	4.48247
361810	Fkbp5	0.19369	-0.13767	-0.091697	0.0015542	0.016625	FKBP prolyl isomerase 5	6.9889	7.11557	7.13812	7.15617	7.33199	7.1721	7.46359	7.19395	6.84734	6.97862	6.90228	7.11435	6.95331	6.97733	6.8699	7.21547
310178	Myo10	-0.23836	0.32687	0.00784	0.0015562	0.01663	myosin X	5.99766	6.45141	6.17466	5.8279	5.86301	6.07059	5.71357	5.90243	6.35854	6.64758	6.661	6.08954	6.17396	5.7133	6.23068	6.36173
292793	Sbsn	0.29187	0.37393	0.8508	0.0015632	0.016677	suprabasin	2.66339	2.5195	2.65631	2.49031	2.32582	2.92171	3.42505	2.60221	2.95453	3.19064	2.44722	3.12433	3.06749	3.49021	3.41309	3.69653
25567	Tnr	-0.39431	0.27494	-0.48819	0.0015635	0.016677	tenascin R	4.68445	5.0524	5.77069	5.39004	4.63893	5.15447	4.43874	5.17295	5.64154	5.71346	5.52447	5.30866	5.18415	3.93199	4.92171	4.85324
83718	Clic4	-0.25792	0.25308	-0.10513	0.0015713	0.016698	chloride intracellular channel 4	4.8599	5.4739	5.31266	5.16779	5.02005	4.95996	4.99949	4.87094	5.53882	5.50298	5.63133	5.18226	5.38175	4.75133	5.12867	5.1323
84050	Enpp2	-0.25058	0.22137	0.1567	0.0015705	0.016698	ectonucleotide pyrophosphatase/phosphodiesterase 2	7.23496	7.47454	7.11289	7.52628	7.33926	6.91021	7.15837	6.93551	7.69618	7.24358	7.77123	7.50697	7.76188	7.43965	7.52822	7.23494
366964	Tcf20	-0.037845	0.034309	-0.28366	0.0015696	0.016698	transcription factor 20	7.43271	7.46694	7.68542	7.61995	7.45301	7.65943	7.41048	7.53348	7.56536	7.6638	7.63397	7.48787	7.39305	7.08306	7.26871	7.32316
311415	Zc3h6	-0.37031	0.18657	-0.061996	0.0015699	0.016698	zinc finger CCCH type containing 6	4.26995	4.24137	4.66342	4.40766	4.2641	3.8812	3.74776	4.18717	4.58719	4.68408	4.51455	4.57805	4.47341	4.362	4.48844	3.99704
365755	Tbl1xr1	-0.24296	0.061058	-0.18928	0.001582	0.016797	TBL1X receptor 1	7.01471	7.03623	7.11133	7.15816	7.01977	6.83547	6.56139	6.89745	7.14739	7.10524	7.17671	7.13963	6.89682	6.93529	7.01029	6.70901
81646	Creb1	-0.2815	0.11277	-0.76335	0.0015886	0.016851	cAMP responsive element binding protein 1	2.84703	3.01237	3.74209	3.26949	2.70939	3.43769	2.92222	2.71517	3.51641	3.33957	3.12128	3.48153	2.90568	1.88548	2.23323	2.74139
81524	Nfix	-0.27864	0.2741	-0.24748	0.0015918	0.01687	nuclear factor I X	4.57766	4.46122	4.71634	4.24543	4.29809	4.34085	4.19312	4.07875	4.77967	5.0255	4.78446	4.49092	4.73428	3.82711	4.16009	4.16888
361230	Tmem170b	-0.4498	0.14627	-0.66341	0.0015956	0.016894	transmembrane protein 170B	2.3593	2.91647	3.11211	3.16286	2.03469	2.94038	2.40526	2.3612	3.00222	3.35182	3.11322	2.72688	2.46907	1.76086	2.23323	2.47008
313749	Nphp4	0.31168	-0.076015	0.28225	0.0015987	0.016911	nephrocystin 4	4.77182	4.9688	4.99862	4.90022	4.98338	5.15646	5.38216	5.34471	4.85953	5.00625	4.5627	4.8819	4.98379	5.33948	5.05219	5.36795
314910	Nab2	0.24718	-0.10719	0.035799	0.001601	0.01692	Ngfi-A binding protein 2	6.51165	6.21893	6.53324	6.42136	6.59213	6.55405	6.74894	6.78692	6.13697	6.2779	6.33171	6.50997	6.49385	6.50121	6.39362	6.45715
170944	Dkc1	0.80264	0.52099	0.95204	0.0016044	0.016941	dyskerin pseudouridine synthase 1	6.56067	7.47074	6.19344	7.59783	7.75447	7.77547	8.11958	7.82326	7.42476	7.67725	7.54202	7.71511	6.95176	8.23659	8.00269	8.49311
304554	Sez6l	-0.482	0.3066	-0.36396	0.0016149	0.017036	seizure related 6 homolog like	5.02142	5.41371	5.5959	5.00976	4.72475	4.87028	4.39526	5.11922	6.07884	5.83517	5.20803	4.94336	5.18415	4.13393	5.09766	5.03717
361653	Armc5	0.10954	0.13532	0.37264	0.0016174	0.017047	armadillo repeat containing 5	5.80696	5.65715	5.62824	5.71517	5.7143	5.86479	6.02889	5.60953	5.76073	5.86753	5.84228	5.88118	6.01439	6.10057	5.89813	6.26572
60567	Syt10	0.061847	-0.27842	-1.0195	0.0016459	0.017331	synaptotagmin 10	3.93347	3.62338	4.83697	4.49816	3.90589	4.87028	3.58841	4.69847	4.61302	3.58766	3.93036	3.7237	3.75937	2.55732	3.17926	3.3784
24886	Tbxas1	-0.60634	-0.38136	0.61808	0.0016473	0.017331	thromboxane A synthase 1	0.852763	1.62641	0.902135	1.1589	0.970556	0.0858754	-0.140392	1.00413	0.256107	1.2863	0.741965	0.68169	1.25054	1.62444	2.16651	1.9443
306764	Nsd1	-0.17391	0.26473	-0.22439	0.0016503	0.017347	nuclear receptor binding SET domain protein 1	6.28858	6.38936	6.90003	6.54706	6.14412	6.72132	6.24359	6.32852	6.91328	6.91191	6.79426	6.62186	6.5497	5.94696	6.36879	6.37413
26295	Ogt	0.23503	0.29174	0.43153	0.001652	0.017349	O-linked N-acetylglucosamine (GlcNAc) transferase	7.95347	7.76381	7.821	7.98859	7.9243	8.13775	8.14903	8.2488	8.31837	8.13799	7.87795	8.32673	8.12044	8.59669	8.25334	8.24963
29542	Pebp1	0.17565	-0.13678	0.085903	0.0016547	0.017361	phosphatidylethanolamine binding protein 1	9.44919	9.4272	9.26991	9.38131	9.5441	9.40985	9.75056	9.51078	9.17611	9.18407	9.31506	9.30607	9.38247	9.5189	9.42713	9.54332
25513	Pik3r1	-0.31774	0.006198	-0.27672	0.0016576	0.017376	phosphoinositide-3-kinase regulatory subunit 1	5.74662	5.79432	6.01928	5.80022	5.44944	5.68959	5.37404	5.57169	5.86975	5.74166	5.75043	6.0251	5.81684	5.33584	5.52468	5.54874
50545	Dpf1	0.15788	-0.19447	0.10358	0.0016622	0.017398	double PHD fingers 1	7.68545	7.58744	7.6682	7.67918	7.63912	7.799	7.9084	7.89229	7.29752	7.31885	7.52237	7.6745	7.7672	7.71802	7.58999	7.93966
295319	Man1a2	-0.076258	0.0099354	-0.43068	0.0016628	0.017398	mannosidase, alpha, class 1A, member 2	5.75736	5.79701	6.26904	5.96456	5.77456	6.10411	5.7216	5.91036	6.13162	5.8536	5.98714	5.89822	5.81912	5.22619	5.4927	5.52328
29659	P2rx4	-0.63945	-0.39211	-0.18926	0.0016676	0.017433	purinergic receptor P2X 4	4.57419	4.94955	4.54214	4.65533	4.00983	3.88602	4.07283	4.21731	4.30605	4.08634	4.07015	4.65689	4.50201	4.20343	4.98116	4.1601
65275	Gpr27	0.22839	-0.25874	-0.088878	0.0016733	0.017477	G protein-coupled receptor 27	6.28009	6.29336	6.50185	6.09767	6.23174	6.66418	6.62779	6.55282	5.82624	5.90958	6.17114	6.22395	6.10293	5.99386	6.11491	6.56588
311349	Ttbk2	-0.31881	0.32772	-0.5013	0.0016793	0.017523	tau tubulin kinase 2	3.77333	3.86859	4.60257	4.14496	3.47526	4.31246	3.47147	3.83389	4.53409	4.57334	4.46158	4.26008	4.15112	2.80886	3.71107	3.55629
25153	Mas1	0.81445	-0.86808	-0.42702	0.001686	0.017577	MAS1 proto-oncogene, G protein-coupled receptor	-1.03705	0.564485	0.0995812	0.800852	0.681049	0.849435	1.38115	1.25725	-0.571057	-0.778991	-1.11863	-0.0552758	0.439808	-1.20696	-0.71081	0.231014
140588	Gli3	0.13889	0.66556	0.24774	0.0016988	0.017654	GLI family zinc finger 3	3.1655	3.59268	3.80002	3.6707	3.50143	4.00612	3.74776	3.55239	4.20776	4.57072	4.32169	3.73638	3.94578	3.47045	3.79077	4.03116
302489	Hs6st2	-0.12841	0.059115	-0.42634	0.0016993	0.017654	heparan sulfate 6-O-sulfotransferase 2	5.54525	5.35639	5.92065	5.77716	5.52155	5.69784	5.16868	5.69924	5.78252	5.58182	5.80149	5.72608	5.35848	4.91868	5.41399	5.21943
116744	Lpar1	-0.23761	0.12332	0.22044	0.0017005	0.017654	lysophosphatidic acid receptor 1	6.24235	6.70493	6.39142	6.47009	6.36688	6.101	6.32063	6.08868	6.55989	6.41923	6.85049	6.47256	6.95951	6.5491	6.73897	6.42359
362751	Tmx1	-0.085098	-0.054455	-0.37065	0.0016983	0.017654	thioredoxin-related transmembrane protein 1	6.31998	6.38757	6.53712	6.36234	6.488	6.27754	6.06591	6.40909	6.48702	6.37489	6.18563	6.33444	6.04774	6.12711	6.14121	5.7913
311071	Zeb2	-0.34706	0.11172	-0.20496	0.001701	0.017654	zinc finger E-box binding homeobox 2	4.93483	5.46546	5.29262	5.47845	5.00183	5.03356	4.85815	4.95001	5.71255	5.45125	5.26916	5.1892	5.25306	4.94039	5.19921	5.00074
500475	LOC500475	-0.42742	0.42537	0.37637	0.0017105	0.017721	similar to hypothetical protein 4933430I17	2.09465	1.97	1.81287	2.47765	1.73719	1.93574	1.69983	1.29004	2.70837	1.88397	2.88611	2.47776	2.60183	2.42667	2.26547	2.61853
289584	Usp46	-0.16614	-0.19561	-0.37718	0.0017096	0.017721	ubiquitin specific peptidase 46	6.93989	6.80406	6.91262	6.72424	6.79487	6.7023	6.4137	6.78189	6.73714	6.7495	6.60534	6.49885	6.46943	6.48898	6.61229	6.29309
64202	Calr	0.25717	-9.5023e-05	-0.045578	0.0017145	0.017746	calreticulin	9.0973	9.07804	9.14175	9.34454	9.31819	9.44726	9.43685	9.49823	9.00595	9.11352	9.39639	9.13238	9.15861	9.12731	9.10916	9.09959
116663	Dusp6	0.61065	0.31189	-0.065253	0.0017182	0.017769	dual specificity phosphatase 6	4.44724	3.88894	3.84574	4.21525	4.93859	4.38242	4.71759	4.82413	4.32806	4.03408	4.14717	5.01277	3.7641	4.29616	4.27144	3.80193
300046	Gpaa1	0.33602	0.10932	0.40623	0.0017217	0.017783	glycosylphosphatidylinositol anchor attachment 1	5.65109	5.36731	5.76012	5.72859	5.66015	6.00113	6.28533	5.86755	5.66519	5.67618	5.74523	5.88261	5.89547	6.12501	5.93743	6.18683
171493	Osgin1	0.27457	0.1302	0.85004	0.0017227	0.017783	oxidative stress induced growth inhibitor 1	2.01503	1.89147	1.77135	1.81098	1.75905	2.19099	2.51274	2.03347	1.65466	2.36699	1.71026	2.15772	2.42196	2.64221	2.48673	3.20135
59323	Erbb4	-0.63713	0.33964	-0.7306	0.0017296	0.017838	erb-b2 receptor tyrosine kinase 4	2.45291	2.47979	3.90933	3.23231	2.77523	2.77335	2.04496	2.33	3.79893	3.66825	3.30233	3.06524	3.20604	1.55106	2.06025	2.33613
689030	Tbpl1	-0.055697	-0.35028	-0.2302	0.0017314	0.01784	TATA-box binding protein like 1	5.79658	5.52682	5.66555	5.59874	5.66739	5.56274	5.58049	5.56333	5.42092	5.30769	5.14223	5.3129	5.41821	5.64	5.3959	5.18737
60668	Amph	-0.23611	0.013095	-0.23924	0.0017413	0.017879	amphiphysin	5.90408	5.66307	6.00926	5.83784	5.66594	5.59992	5.52104	5.69771	5.84707	5.79311	5.90782	5.93856	5.59189	5.5581	5.67177	5.65572
65198	Kcnh1	-0.01114	-0.036533	-0.42327	0.0017401	0.017879	potassium voltage-gated channel subfamily H member 1	5.51301	5.36186	5.79938	5.36621	5.55786	5.70059	5.39626	5.3583	5.35663	5.64914	5.51685	5.39718	5.27145	4.72377	5.15257	5.18521
313609	Pdik1l	-0.48261	-0.059161	-0.57511	0.0017393	0.017879	PDLIM1 interacting kinase 1 like	3.76727	3.52276	3.60701	3.96172	3.38676	3.34261	2.91104	3.27783	3.90729	3.75383	3.63626	3.27971	2.9227	3.28677	3.46953	2.83265
363164	Wdr48	-0.20905	-0.13536	-0.30551	0.0017411	0.017879	WD repeat domain 48	6.7977	6.71992	6.95901	6.71146	6.50992	6.65644	6.51966	6.67189	6.7342	6.71553	6.62461	6.57849	6.50942	6.4424	6.56126	6.4643
309447	Ldb1	0.049637	-0.13417	0.18686	0.0017662	0.018118	LIM domain binding 1	7.01535	6.82204	6.89641	6.83505	6.83209	7.03166	7.08065	6.81113	6.72119	6.85763	6.71592	6.73914	7.03141	7.09494	7.01267	7.17897
363255	Ankzf1	0.25349	0.084977	0.44814	0.0017711	0.01812	ankyrin repeat and zinc finger peptidyl tRNA hydrolase 1	5.32153	5.13141	5.08589	5.21811	5.23807	5.37985	5.59803	5.53967	5.32259	5.348	5.03112	5.3791	5.394	6.01448	5.49949	5.57045
25654	Col11a1	0.51417	0.16715	0.79357	0.001769	0.01812	collagen type XI alpha 1 chain	3.52294	3.91895	3.74746	3.82353	3.94932	4.05407	4.37505	4.62327	4.27079	4.21599	3.20709	3.77377	4.20778	5.16808	4.33358	4.27439
315745	Fem1b	-0.21852	0.19102	-0.50647	0.0017709	0.01812	fem-1 homolog B	4.96692	5.38175	5.83382	5.42012	5.28967	5.42199	4.89835	5.19909	5.58262	5.82202	5.57375	5.49745	5.23102	4.10432	4.96653	5.15679
307798	Acd	0.2871	0.0922	0.41416	0.0017799	0.018194	ACD, shelterin complex subunit and telomerase recruitment factor	5.5923	5.5333	5.41731	5.69071	5.55004	5.73709	6.13843	5.90772	5.60725	5.7241	5.47658	5.78983	5.89655	6.08224	5.7621	6.13286
300992	Cacna2d2	-0.14609	0.22264	0.15926	0.0017867	0.018247	calcium voltage-gated channel auxiliary subunit alpha2delta 2	6.23797	6.2468	6.66802	6.41307	6.10198	6.3837	6.27228	6.25465	6.69119	6.70184	6.54895	6.55004	6.67492	6.31521	6.57821	6.65141
64030	Kit	-0.12889	0.3387	-0.0014785	0.001789	0.018254	KIT proto-oncogene receptor tyrosine kinase	5.23633	5.07033	5.45221	5.21621	5.18859	5.29714	4.8138	5.13961	5.44125	5.61014	5.55603	5.73559	5.43759	4.86671	5.43894	5.17653
314352	Sel1l	-0.1923	0.16076	-0.33694	0.0017939	0.018288	SEL1L adaptor subunit of ERAD E3 ubiquitin ligase	6.31583	6.45141	6.85478	6.69105	6.34988	6.67816	6.14441	6.38083	6.76851	6.71316	6.85593	6.67306	6.53317	5.77637	6.29359	6.32094
309170	Fam89b	0.22431	-0.15361	0.086348	0.0018065	0.0184	family with sequence similarity 89, member B	6.55804	6.60619	6.33998	6.38539	6.62151	6.75797	6.70995	6.71026	6.19627	6.3598	6.36603	6.36334	6.53939	6.58094	6.26498	6.81423
303638	Abca8a	-0.19068	0.32101	0.13802	0.0018095	0.018408	ATP-binding cassette, subfamily A (ABC1), member 8a	5.7497	6.09189	5.57192	5.66861	5.81425	5.40192	5.67111	5.44821	6.25159	5.83844	6.30984	5.96709	6.21081	5.84321	5.91855	5.65728
288444	Hsph1	0.16905	-0.096175	-0.13861	0.0018104	0.018408	heat shock protein family H (Hsp110) member 1	9.27509	9.06761	9.46636	9.4572	9.45746	9.54821	9.47366	9.49757	9.15944	9.1428	9.30625	9.30141	9.21487	9.15698	9.25529	9.11685
114859	Eif2ak4	0.04516	0.44846	0.34625	0.0018244	0.018534	eukaryotic translation initiation factor 2 alpha kinase 4	4.09223	3.94348	4.30813	3.75177	4.20162	4.28349	3.83319	3.96151	4.5529	4.58895	4.28629	4.49465	4.42942	4.34401	4.49525	4.2539
499539	Lmbrd2	-0.40889	0.21044	-0.53718	0.0018286	0.01856	LMBR1 domain containing 2	3.62703	3.54858	4.32974	4.08782	3.73994	3.78114	2.83022	3.56585	4.34973	4.17521	4.08671	3.9365	3.75462	2.80886	3.62672	3.21838
287427	Trappc1	0.2471	0.00075103	0.27234	0.0018454	0.018714	trafficking protein particle complex 1	5.40394	5.25614	4.99862	5.30842	5.40334	5.47099	5.56452	5.53967	5.30209	5.17607	5.25091	5.26556	5.42271	5.50728	5.54781	5.6016
362106	Fubp3	-0.028675	0.22255	0.30193	0.0018591	0.018837	far upstream element binding protein 3	5.07883	4.99251	5.15814	5.16582	5.04473	5.21132	4.90963	5.10317	5.30368	5.56744	5.13029	5.25016	5.44644	5.42582	5.41399	5.31946
276720	Kcnj14	0.43996	0.058967	0.39153	0.0018656	0.018885	potassium inwardly-rectifying channel, subfamily J, member 14	4.14928	4.56922	4.34751	4.4341	4.50305	4.80299	5.08408	4.8491	4.27403	4.33186	4.70892	4.418	4.59255	4.86922	4.6001	4.99827
291081	Tubb2b	-0.12701	0.16301	0.35519	0.0018688	0.018902	tubulin, beta 2B class IIb	6.88985	6.52885	6.38024	6.1243	6.58374	6.25906	6.19255	6.45138	6.33156	6.87419	6.68091	6.74071	6.94552	6.86765	6.83676	6.7945
84497	Dgat1	0.0029632	0.11699	0.36879	0.0018744	0.018929	diacylglycerol O-acyltransferase 1	5.31324	5.02277	4.89611	5.04664	4.98338	4.95538	5.24192	5.12378	5.04555	5.2581	5.15602	5.30441	5.28633	5.59812	5.33453	5.54031
116597	Opcml	-0.33942	0.083104	-0.59628	0.0018748	0.018929	opioid binding protein/cell adhesion molecule-like	4.26565	4.38085	4.77529	4.80212	4.27173	4.40948	3.68349	4.45635	4.77739	4.88924	4.36646	4.54238	4.05017	3.66268	4.47816	3.53607
64171	Card9	-0.26356	0.37981	0.41812	0.001878	0.018944	caspase recruitment domain family, member 9	2.11389	2.08032	2.30994	2.10232	1.92294	1.71489	1.7509	2.14522	2.44629	2.69012	2.57008	2.40018	2.53698	2.91014	2.43096	2.33613
81762	Rock1	0.085996	0.23744	0.4681	0.00188	0.018948	Rho-associated coiled-coil containing protein kinase 1	4.93753	4.85701	4.99186	5.14596	4.81621	5.15646	4.98089	5.29509	5.36121	5.4484	4.81211	5.1938	5.3043	5.64295	5.45125	5.40187
29355	Pkn1	0.021015	-0.13405	0.24142	0.00189	0.019032	protein kinase N1	5.91372	6.00481	6.02481	5.74848	5.83498	5.79468	6.21318	5.91431	5.79836	5.83626	5.69481	5.8377	6.05934	6.26256	6.08699	6.25338
296259	Acss1	-0.26611	0.13154	0.079458	0.001898	0.019063	acyl-CoA synthetase short-chain family member 1	6.0195	5.64074	5.52428	5.65462	5.54848	5.44015	5.339	5.48407	5.82292	6.03265	5.88433	5.63927	5.9463	5.77502	5.79146	5.67434
298686	Ccnl2	0.22169	0.33831	0.4491	0.0018947	0.019063	cyclin L2	4.74122	4.35548	4.68034	4.68039	4.67388	4.98041	4.76184	4.93454	5.1195	4.91424	4.64327	5.11343	5.01587	5.08603	5.09766	5.08204
100359680	Lpcat2	-0.27094	0.035908	0.40256	0.0018968	0.019063	lysophosphatidylcholine acyltransferase 2	3.70521	3.81108	3.44481	3.18638	2.94694	2.94963	3.43289	3.68158	3.51641	3.65841	3.60211	3.58332	3.82422	4.13393	3.91283	3.94174
25435	Eef2k	-0.0065217	-0.26694	0.10818	0.0019042	0.019081	eukaryotic elongation factor-2 kinase	5.31946	5.43809	5.46692	5.42507	5.35033	5.38668	5.53386	5.35249	5.05877	5.22351	5.24723	5.04371	5.37403	5.61771	5.34965	5.71539
192110	Pou3f1	0.21511	-0.2429	-0.076346	0.0019048	0.019081	POU class 3 homeobox 1	8.05865	7.6827	8.15373	7.87405	8.03174	8.20131	8.24178	8.19056	7.44539	7.63119	7.87259	7.85216	7.74074	7.81099	7.69618	8.20256
289175	Slc19a2	0.28163	-0.0094655	0.44109	0.0019015	0.019081	solute carrier family 19 member 2	4.1861	4.13886	3.93776	4.23419	4.10678	4.44261	4.39526	4.64561	4.29652	4.04544	3.97995	4.13155	4.49064	4.87925	4.45737	4.39534
297961	Ube2j1	-0.029531	0.059386	-0.3022	0.0019143	0.01916	ubiquitin-conjugating enzyme E2, J1	5.8902	5.82897	6.2149	6.05678	6.03188	6.04385	5.89623	5.92739	6.15026	5.95647	6.02415	6.12373	5.73247	5.4546	5.79698	5.80545
691842	Maz	0.1442	-0.099387	0.16953	0.0019278	0.019262	MYC associated zinc finger protein	6.71508	6.78246	6.67578	6.64227	6.71535	6.86876	6.90153	6.90276	6.52085	6.59121	6.67407	6.63207	6.85309	6.82159	6.78557	7.02543
294331	Ube2g2	0.17739	-0.14421	-0.06992	0.0019277	0.019262	ubiquitin-conjugating enzyme E2G 2	6.27583	6.14258	6.17665	6.41224	6.42102	6.29578	6.44893	6.55619	6.08623	6.12745	6.07483	6.15713	6.10386	6.16654	6.10826	6.35213
29710	Scn8a	-0.17179	0.35336	-0.086425	0.0019414	0.01938	sodium voltage-gated channel alpha subunit 8	6.4842	6.6686	7.25004	6.70876	6.44397	6.87363	6.56228	6.62929	7.29831	7.20611	7.20401	6.9056	7.00468	6.2863	6.71582	6.78739
79120	Arf4	0.050266	-0.14228	-0.23299	0.0019562	0.019472	ADP-ribosylation factor 4	7.22283	7.05887	7.23484	7.27613	7.33062	7.24575	7.06875	7.34105	7.16059	6.97317	7.00984	7.08241	6.9424	7.01647	6.98631	6.92337
25756	Cpt1b	1.1224	-0.19857	1.1682	0.0019573	0.019472	carnitine palmitoyltransferase 1B	0.708373	-0.224011	-0.803122	0.581842	-0.652374	1.47979	1.6736	1.68467	0.029336	0.138547	-0.611672	0.257882	0.617595	1.84512	1.33548	1.31254
300668	Dpagt1	0.093437	0.0023059	0.30127	0.001954	0.019472	dolichyl-phosphate N-acetylglucosaminephosphotransferase 1	5.82458	5.81972	5.7548	5.72992	5.6889	5.91994	5.92013	5.96087	5.67748	5.79424	5.65927	5.98978	6.01637	6.16449	6.08925	6.06155
291936	Hhip	-0.643	0.047013	-0.61396	0.0019566	0.019472	Hedgehog-interacting protein	3.21978	3.56765	3.55901	3.5368	2.69812	3.21036	2.88841	2.43635	3.65217	3.35182	3.63062	3.44336	3.46617	1.90525	3.0464	2.59265
25022	Fgfr2	-0.1518	0.25239	0.080348	0.0019721	0.019602	fibroblast growth factor receptor 2	6.84739	7.11611	6.93277	7.02587	6.82498	6.82922	6.89161	6.78189	7.24727	7.06534	7.45262	7.15152	7.29677	6.78406	7.20468	6.91098
311093	Csrnp3	-0.16716	0.10752	-0.55301	0.0019885	0.01973	cysteine and serine rich nuclear protein 3	3.59316	4.00072	4.43653	4.09197	3.73994	4.31961	3.65025	3.76559	4.31238	4.34724	4.04495	3.92547	3.3132	3.49021	3.589	3.63447
140593	Siah2	0.13147	-0.3619	-0.3096	0.0019879	0.01973	siah E3 ubiquitin protein ligase 2	4.28275	3.59887	4.14296	4.19993	3.93018	4.14946	4.39124	4.33197	3.72978	3.86913	3.57888	3.67182	3.78752	3.6971	3.81275	3.77916
64680	Crhr2	0.24501	1.8549	-1.4989	0.0019936	0.019749	corticotropin releasing hormone receptor 2	-1.66509	-0.410424	-0.682827	-2.54154	-2.12631	-1.4335	-3.50963	0.595662	2.31395	-0.489484	-1.90713	-0.851742	-2.321	-3.70946	-2.42702	-2.02533
25666	Dgkg	-0.63268	-0.032987	-0.89946	0.0019955	0.019749	diacylglycerol kinase, gamma	4.03283	4.48146	4.97367	4.25658	3.76176	3.74972	3.2408	4.40114	5.04934	4.74805	3.99758	3.48153	3.89493	3.07626	3.59535	3.6408
288702	Unc119b	0.15198	-0.18688	-0.15731	0.0019955	0.019749	unc-119 lipid binding chaperone B	6.1311	6.39471	6.46081	6.31333	6.30508	6.46011	6.62266	6.52554	5.98798	6.09957	6.26598	6.2081	6.09356	6.13131	6.05392	6.39112
60449	Gnb3	2.9897	1.2252	2.4201	0.0019975	0.019752	G protein subunit beta 3	-2.80259	-2.94648	-3.74172	-0.0634926	2.29623	-2.53303	1.28045	1.25725	-3.20332	0.615869	-0.508578	-0.707352	-0.361646	1.27543	0.787996	0.827117
58835	Phgdh	0.33835	-0.073639	0.24327	0.0020028	0.019788	phosphoglycerate dehydrogenase	6.92499	6.96131	6.83161	6.84124	7.30855	7.27868	7.17132	7.15109	6.83642	7.18829	6.64152	6.50535	7.41276	6.87017	6.96867	7.22023
100125373	Pnrc2	0.13156	-0.10966	-0.26918	0.0020045	0.019788	proline-rich nuclear receptor coactivator 2	6.17297	6.27801	5.91709	6.28546	6.51072	6.17087	6.269	6.23479	6.19713	6.0393	6.04654	5.94814	5.87266	6.04487	6.0177	5.63526
500032	Thsd7a	-0.0535	0.58672	-0.0043425	0.0020191	0.019915	thrombospondin type 1 domain containing 7A	3.78538	3.91895	4.51409	4.29316	3.98686	4.49408	3.62993	4.16965	4.80902	4.81374	4.62354	4.7221	4.49917	3.48365	4.39316	4.03116
311311	Meis2	-0.11538	-0.15212	-0.31789	0.0020288	0.019993	Meis homeobox 2	8.68415	8.61012	8.89513	8.82595	8.66078	8.71328	8.48838	8.698	8.58303	8.65911	8.62399	8.5562	8.46372	8.50131	8.45988	8.33088
362862	Hsp90b1	0.16275	0.075157	-0.18445	0.0020404	0.02009	heat shock protein 90 beta family member 1	8.61642	8.57031	8.79218	8.94076	8.76235	8.95114	8.79634	9.07014	8.79956	8.72506	8.89311	8.82839	8.63424	8.53321	8.60217	8.43467
292876	Josd2	0.17186	0.080725	0.36016	0.0020422	0.02009	Josephin domain containing 2	6.30646	6.50019	6.26344	6.39046	6.5083	6.41074	6.74265	6.47742	6.39696	6.23224	6.69919	6.4283	6.78316	6.77603	6.62633	6.721
60568	Syt11	-0.26706	0.17321	-0.22003	0.0020469	0.020119	synaptotagmin 11	8.30397	8.42017	8.66864	8.46679	8.2697	8.37932	7.92899	8.2003	8.65753	8.61579	8.79292	8.49477	8.57625	7.76306	8.26261	8.28768
361034	Arhgef40	0.10535	0.24398	0.3345	0.0020487	0.020121	Rho guanine nucleotide exchange factor 40	4.83982	5.16309	5.07952	5.08678	5.07337	5.1684	5.13783	5.2311	5.22713	5.37526	5.3138	5.24574	5.37712	5.3212	5.32692	5.49911
300836	Fam214a	-0.056851	-0.017258	0.28219	0.0020554	0.020167	family with sequence similarity 214, member A	5.60935	5.35639	5.61363	5.52378	5.37884	5.46777	5.48943	5.54986	5.52255	5.47245	5.27278	5.7466	5.68711	5.87988	5.81888	5.85392
316091	Pomgnt2	0.07309	-0.16895	-0.32391	0.0020576	0.020167	protein O-linked mannose N-acetylglucosaminyltransferase 2 (beta 1,4-)	5.24726	5.17764	5.30176	5.22001	5.19862	5.41199	5.35353	5.2686	5.14097	5.09639	4.75627	5.23907	4.82309	4.83614	4.78383	5.1787
362049	Unc5c	-0.38717	-0.24886	-0.48101	0.0020588	0.020167	unc-5 netrin receptor C	4.61526	4.47811	4.60553	4.80212	4.14048	4.31604	4.26516	4.24684	4.48737	4.50092	4.51761	3.92547	4.21815	4.235	4.18137	3.94174
361682	Tssc4	0.22246	-0.063033	0.19743	0.0020767	0.020326	tumor suppressing subtransferable candidate 4	5.43868	5.43636	5.47825	5.37647	5.59631	5.46132	5.828	5.71441	5.34742	5.35866	5.35881	5.41504	5.57583	5.67784	5.55108	5.71089
81716	Ggcx	0.19758	0.11912	0.43544	0.0020797	0.020338	gamma-glutamyl carboxylase	4.56723	4.47475	4.44646	4.60966	4.72752	4.76159	4.50718	4.87094	4.7613	4.40717	4.76658	4.61629	4.71731	5.09251	4.97873	5.03236
363165	Csrnp1	0.67	0.07646	0.2019	0.0020938	0.02041	cysteine and serine rich nuclear protein 1	2.43773	2.77051	2.23556	2.67901	3.40767	3.0303	3.30202	3.08577	2.35126	2.31787	2.98659	2.73953	2.82648	2.61846	2.85839	2.66894
24954	Insr	-0.40571	0.11424	-0.46858	0.0020892	0.02041	insulin receptor	4.20864	4.22545	4.7488	4.48241	4.00527	4.18513	3.89693	4.01152	4.6384	4.80486	4.45521	4.22451	4.25222	3.24861	4.25948	3.88423
313961	Smc6	-0.20636	0.086457	-0.28824	0.0020907	0.02041	structural maintenance of chromosomes 6	5.51301	5.31562	5.63114	5.47208	5.38764	5.28075	4.96476	5.44275	5.68237	5.55425	5.4041	5.63927	5.17174	5.28772	5.30963	5.0081
499624	Tsc22d2	0.11646	0.019508	-0.32108	0.002096	0.02041	TSC22 domain family, member 2	4.48835	4.14734	4.46285	4.53222	4.5414	4.47819	4.46192	4.63926	4.34048	4.50915	4.31468	4.56389	4.03067	4.20741	4.11657	4.01664
315579	Ubash3b	0.25987	-0.1131	-0.69728	0.0020953	0.02041	ubiquitin associated and SH3 domain containing, B	2.92533	3.04901	3.48389	3.46809	3.16729	3.65113	2.99817	4.01152	3.46627	2.9459	3.26644	2.77685	2.28386	2.01846	2.55353	3.14014
60379	Col5a3	-0.054189	0.19389	0.33915	0.0021013	0.02044	collagen type V alpha 3 chain	5.01119	5.14628	5.20372	5.05943	4.81621	5.26971	5.21716	4.85185	5.53747	5.26459	5.28	5.07899	5.45963	5.45125	5.50118	5.36985
313776	Perm1	0.37664	-0.48222	1.3029	0.0021026	0.02044	PPARGC1 and ESRR induced regulator, muscle 1	-0.170321	-1.18094	-0.803122	-0.219612	-0.251837	0.542254	-0.846661	-0.541841	-1.61836	-0.042025	-0.974242	-2.77774	0.812852	0.97236	0.598518	0.532669
361764	Sema4g	-0.017984	0.23975	0.29849	0.0021129	0.020523	semaphorin 4G	4.87407	4.76088	4.7488	4.82228	4.63303	4.94154	4.70469	4.83528	5.03221	5.05014	5.20425	4.85307	5.11362	5.03761	5.19084	5.05386
691478	Cpne6	-0.11138	-0.53495	-0.31805	0.0021172	0.020544	copine 6	7.2145	6.44455	7.06698	6.68694	6.81719	6.91316	6.68226	6.66566	6.27767	6.62252	5.94916	6.46496	6.43128	6.60228	6.35294	6.833
290651	Isyna1	0.28493	0.24098	0.46855	0.0021186	0.020544	inositol-3-phosphate synthase 1	7.19487	6.92111	6.99045	7.14321	7.19236	7.28828	7.70003	7.15832	7.08923	7.30237	7.2721	7.5331	7.27581	7.64827	7.45584	7.72007
24539	Lpl	-0.076613	-0.66902	-0.80588	0.0021295	0.020632	lipoprotein lipase	5.8391	5.24038	5.63694	5.87812	6.12636	5.7583	4.82278	5.34861	4.78876	4.5496	4.57742	5.73559	5.23784	4.96414	4.87546	4.18196
309548	Shoc2	-0.035795	0.12192	-0.34548	0.0021382	0.020699	SHOC2 leucine-rich repeat scaffold protein	4.77484	4.90027	5.19982	5.07842	5.02457	5.11802	4.75247	4.92674	5.20352	5.12701	4.97663	5.1636	4.8917	4.52096	4.75289	4.38783
29362	Tef	-0.10192	-0.28714	-0.015631	0.00215	0.020796	TEF transcription factor, PAR bZIP family member	9.62572	9.61562	9.60834	9.50271	9.58522	9.5154	9.54515	9.28363	9.11821	9.34086	9.42902	9.30168	9.55308	9.52849	9.58825	9.62168
24418	Grm5	-0.3446	0.14319	-0.47048	0.0021574	0.02085	glutamate metabotropic receptor 5	6.82494	6.83783	7.73182	7.29383	6.89329	7.18097	6.48426	6.86857	7.4721	7.40992	7.33713	7.23153	7.03826	6.12501	6.82936	6.85969
294380	Lrrtm3	-0.11043	-0.26183	-0.45581	0.0021647	0.020903	leucine rich repeat transmembrane neuronal 3	6.28009	6.03595	6.5985	6.51103	6.32628	6.26185	6.04943	6.38937	6.32767	6.0336	6.23103	5.79135	5.87156	5.76964	5.90454	6.10338
192215	Slc9a5	0.24009	-0.041778	0.43392	0.0021765	0.021	solute carrier family 9 member A5	5.34411	4.98071	4.89127	5.0294	4.7577	5.30797	5.52288	5.53112	4.98353	5.02932	4.8514	5.23013	5.41521	5.65029	5.34965	5.58365
94189	Gosr1	-0.15742	-0.025138	-0.34769	0.0021821	0.021036	golgi SNAP receptor complex member 1	5.28169	5.50391	5.54753	5.35241	5.32124	5.32228	5.08905	5.32507	5.49781	5.39464	5.30144	5.40117	5.21038	4.88175	5.0289	5.16779
81666	Gnaq	-0.30826	0.096596	-0.50468	0.0021883	0.021078	G protein subunit alpha q	4.94292	5.03423	5.58845	5.3191	4.94337	5.21899	4.64519	4.87635	5.50058	5.4254	5.36221	5.02832	5.03557	4.12132	4.59376	5.02271
300857	Tmem30a	-0.22566	0.0064479	-0.35123	0.0021901	0.021078	transmembrane protein 30A	7.62053	7.59559	7.96088	7.777	7.53844	7.65979	7.25663	7.59464	7.81668	7.69869	7.72669	7.76548	7.62655	7.07599	7.49674	7.32168
296985	Clec2l	0.34967	0.1351	0.41429	0.0021997	0.021152	C-type lectin domain family 2, member L	5.45574	5.68797	5.4895	5.57962	5.89298	5.8138	6.21318	5.64482	5.39882	5.53154	5.852	5.92339	5.9608	5.99155	5.85905	6.06273
689883	Setdb1	0.052719	0.075165	0.35628	0.0022035	0.021172	SET domain bifurcated histone lysine methyltransferase 1	5.85919	5.72383	5.79291	5.88293	5.69742	5.92464	5.84573	5.9911	5.89523	6.02023	5.71359	5.91783	5.90728	6.39426	6.25698	6.0861
361730	Tkfc	0.13753	0.40326	0.78474	0.0022156	0.02127	triokinase and FMN cyclase	2.58284	2.4663	1.96794	2.56399	2.47856	2.19099	2.86541	2.60221	3.06346	2.41449	2.94178	2.76452	3.56164	2.72238	3.33928	3.01907
407784	Rnf5	0.27329	-0.046683	0.18575	0.0022207	0.021301	ring finger protein 5	7.76404	7.79448	7.68227	7.73276	7.86852	7.92449	8.29329	7.9431	7.52374	7.62647	7.8403	7.77819	7.80125	8.03887	7.89023	7.97765
363445	Usp9x	-0.12075	0.1391	-0.28407	0.0022233	0.021308	ubiquitin specific peptidase 9, X-linked	7.61421	7.71013	7.99002	7.98132	7.86348	7.85483	7.31188	7.75296	8.07942	7.93309	7.89539	7.97564	7.60331	7.51313	7.6984	7.36149
290994	Lman2	0.2201	-0.07624	-0.069785	0.0022256	0.021313	lectin, mannose-binding 2	6.6416	6.71779	6.70226	6.8474	6.76818	6.9688	7.08003	6.965	6.50576	6.64572	6.78794	6.66063	6.57751	6.58707	6.62166	6.83783
64624	Cul5	-0.24248	0.17372	-0.25278	0.0022333	0.021368	cullin 5	4.54259	4.50143	4.91291	4.6859	4.44017	4.47179	4.29987	4.49202	4.95756	4.89134	4.83679	4.67017	4.6499	4.02975	4.55516	4.35742
683626	Lbh	0.20368	-0.11506	-0.13881	0.0022491	0.021484	LBH regulator of WNT signaling pathway	5.03409	5.34906	4.99862	4.98984	5.37708	5.22471	5.40824	5.19693	4.9208	4.98084	5.07949	4.95697	4.99389	4.97119	4.99084	4.88823
498060	RGD1562726	0.043895	0.12999	-0.92266	0.002249	0.021484	similar to Putative protein C21orf62 homolog	0.984007	1.55177	1.59218	1.81098	1.57413	1.75764	1.47527	1.41422	2.02164	1.9975	1.10917	1.16712	0.341961	0.855321	0.546988	0.637639
311163	Ctnnd1	-0.049104	0.24119	0.018646	0.0022578	0.021525	catenin delta 1	6.16031	6.49522	6.36637	6.38454	6.36688	6.30572	6.2569	6.29963	6.60048	6.60279	6.64152	6.54554	6.49953	6.25295	6.40361	6.33369
84388	Il18bp	0.65573	0.29894	0.83537	0.0022609	0.021525	interleukin 18 binding protein	1.97352	2.14945	2.00423	1.99983	2.50467	2.49881	3.24971	2.31415	2.37561	2.651	1.79331	2.36794	2.46907	3.1192	2.94055	2.86544
289323	Nvl	-0.16096	0.12215	0.34692	0.0022605	0.021525	nuclear VCP-like	3.2635	3.36459	3.33509	3.29856	3.07446	3.17925	3.10998	3.25309	3.55423	3.45764	3.34425	3.38011	3.66136	3.74175	3.60168	3.6408
681578	Rnf13	-0.24048	0.24224	-0.040506	0.0022606	0.021525	ring finger protein 13	5.3236	5.57001	5.54445	5.65743	5.6069	5.2917	4.90963	5.26035	5.88361	5.53423	5.90081	5.73875	5.53075	5.28583	5.67327	5.43865
302969	Srrm2	0.11381	0.192	0.33117	0.0022659	0.021537	serine/arginine repetitive matrix 2	8.66247	8.51592	8.72427	8.72014	8.5667	8.89286	8.76232	8.84488	8.90722	8.97038	8.73451	8.77522	8.97763	9.04841	8.84503	9.07526
84391	Kif2a	-0.19442	-0.0067143	-0.33121	0.0022725	0.021565	kinesin family member 2A	6.03472	6.03595	6.18359	6.16335	6.07609	5.96966	5.63588	5.92739	6.19114	6.13368	6.03485	6.03026	5.79967	5.74106	5.97812	5.54874
498425	Zrsr1	0.095525	-0.12144	-0.27087	0.0022715	0.021565	zinc finger (CCCH type), RNA binding motif and serine/arginine rich 1	5.47074	5.44326	5.54599	5.45443	5.54061	5.66874	5.33691	5.72044	5.50748	5.32177	5.13229	5.44239	5.29616	5.20442	5.15472	5.17216
171136	Cblb	-0.45376	0.28803	-0.21286	0.0022815	0.021603	Cbl proto-oncogene B	3.00991	2.58334	3.1204	3.30574	2.67531	2.7629	2.69331	2.07169	3.42603	3.28311	3.09697	3.43561	3.08272	2.69993	2.93054	2.47008
116695	Kcnd1	0.047607	-0.22206	0.19501	0.0022788	0.021603	potassium voltage-gated channel subfamily D member 1	5.16204	4.96162	4.92243	4.88832	4.71918	5.02921	5.23072	5.11466	4.69995	4.87869	4.7996	4.66686	5.20343	5.21436	5.1782	5.1278
292788	Psenen	0.19356	-0.12855	0.033894	0.0022822	0.021603	presenilin enhancer gamma secretase subunit	7.01471	7.11341	6.80871	6.93911	7.2388	7.12849	7.16486	7.13143	6.8408	6.76619	6.84746	6.92096	6.8636	7.09063	7.13931	6.91686
691835	Kctd4	-0.48698	-0.48699	-0.87562	0.002296	0.021716	potassium channel tetramerization domain containing 4	4.19516	3.84273	4.37895	4.50129	3.57721	3.90516	3.12941	4.22157	4.15247	4.09366	3.13727	3.40416	3.65628	3.35303	3.33928	3.09477
308577	Fuz	0.047214	-0.16641	0.21289	0.0023096	0.021826	fuzzy planar cell polarity protein	5.88181	5.7997	5.64558	5.66582	5.78791	5.57325	6.0198	5.78081	5.5061	5.57921	5.57815	5.67264	5.82025	6.11018	5.89684	6.01237
252900	Dgat2	0.073132	-0.20282	0.053139	0.002315	0.021844	diacylglycerol O-acyltransferase 2	7.5744	7.51521	7.55156	7.56418	7.59232	7.52012	7.83486	7.52919	7.30189	7.28371	7.37217	7.43342	7.60957	7.61603	7.58641	7.60626
363160	Stt3b	-0.0039786	-0.0053876	-0.36426	0.0023153	0.021844	STT3 oligosaccharyltransferase complex catalytic subunit B	5.71705	5.45866	5.96276	5.84894	5.79322	5.96624	5.4988	5.72044	5.76764	5.74979	5.79898	5.69556	5.30592	5.2592	5.42295	5.57376
85255	Hacl1	-0.14644	0.26265	0.28033	0.0023223	0.021893	2-hydroxyacyl-CoA lyase 1	4.43963	4.31468	4.57569	4.27499	4.1896	4.48138	4.06276	4.26757	4.49295	4.64479	4.83434	4.68333	4.86992	4.62593	4.82497	4.36508
293173	Far1	-0.18866	0.14542	-0.3525	0.0023256	0.021906	fatty acyl CoA reductase 1	4.42815	4.47138	4.84699	4.95603	4.35661	4.78244	4.29987	4.53369	4.9656	4.74805	4.79709	4.84138	4.42644	4.29616	4.50541	4.11081
29475	Dio3	-0.4151	-0.9539	-1.6006	0.0023336	0.021964	iodothyronine deiodinase 3	1.50484	0.960413	1.91172	0.673473	0.769859	1.31782	1.01394	0.486728	0.35739	1.12433	-0.412363	0.0296131	-0.967367	-1.20696	0.493549	0.0901512
29487	Gstt2	-0.032888	0.40172	0.42477	0.0023435	0.022039	glutathione S-transferase, theta 2	3.29755	3.39337	3.22406	3.64828	3.47526	3.01276	3.28479	3.63129	3.58066	3.95597	3.72884	3.91435	3.74509	3.83743	3.95792	3.75019
29182	Cdh22	0.21787	0.27907	0.40478	0.0023482	0.022064	cadherin 22	6.36984	6.64336	6.28203	6.2459	6.54179	6.48338	6.86578	6.52382	6.5966	6.57236	6.73837	6.77493	6.90808	6.55381	6.79388	6.90968
79208	Epha5	-0.34602	-0.036493	-0.36967	0.0023542	0.022103	EPH receptor A5	5.23852	5.00422	5.4555	5.18151	4.88492	4.99612	4.5796	5.02741	5.3428	5.19829	5.23985	4.95697	5.00592	4.68428	5.00284	4.71014
309187	Atl3	-0.36007	0.26792	-0.15234	0.0023645	0.02218	atlastin GTPase 3	3.28062	3.38623	3.6129	3.44227	3.34401	2.84449	3.17687	2.88577	3.7532	3.69253	3.70758	3.65855	3.62541	2.91014	3.34683	3.14904
361705	Cnih2	0.27958	-0.071712	0.23833	0.0023662	0.02218	cornichon family AMPA receptor auxiliary protein 2	9.34124	9.32399	9.02887	9.10727	9.29477	9.39881	9.76354	9.44406	8.89411	9.11835	9.3224	9.1726	9.31617	9.4453	9.35989	9.6371
170848	Kcnq2	-0.32188	0.16922	-0.43817	0.0023702	0.022199	potassium voltage-gated channel subfamily Q member 2	7.95213	8.08928	8.58011	8.01538	7.55181	8.26103	7.63227	7.88493	8.25046	8.54686	8.42816	8.14455	7.93232	7.02044	7.78157	8.03972
58977	Ppp1r1a	0.23753	-0.12006	0.22649	0.0023842	0.022312	protein phosphatase 1, regulatory (inhibitor) subunit 1A	8.66614	8.58227	8.41615	8.5464	8.65131	8.59321	9.14598	8.713	8.22367	8.38899	8.54024	8.564	8.66033	8.85238	8.67749	8.92052
60391	Nrxn1	-0.37422	0.1801	-0.27761	0.0023908	0.022356	neurexin 1	6.43343	6.41415	6.95264	6.66408	6.28544	6.57736	5.58753	6.40349	6.89444	6.83326	6.77459	6.74543	6.65341	5.92293	6.352	6.40047
310258	Phc3	-0.15125	0.37189	-0.30283	0.0023935	0.022362	polyhomeotic homolog 3	3.32257	3.48982	4.11003	3.61977	3.3074	3.77595	3.51644	3.42533	4.30605	4.17521	3.70758	3.88617	3.66136	3.02299	3.33928	3.36317
294232	Dhx16	0.25506	0.0029062	0.38189	0.0023998	0.022403	DEAH-box helicase 16	5.68203	5.29288	5.47341	5.47049	5.64994	5.66313	5.93401	5.69924	5.48667	5.67008	5.18323	5.5701	5.78578	5.84192	5.62904	6.16175
60416	Pfkp	-0.038014	0.2025	0.22356	0.00242	0.022573	phosphofructokinase, platelet	8.69795	8.43149	8.52419	8.66852	8.49014	8.57203	8.55926	8.56323	8.6823	8.60591	8.90425	8.9297	8.78192	8.77695	8.87195	8.79954
309179	Ppp2r5b	0.12629	-0.16635	0.11645	0.0024274	0.022624	protein phosphatase 2, regulatory subunit B', beta	7.39831	7.36618	7.34021	7.2743	7.40573	7.39326	7.6078	7.4705	7.10114	7.10343	7.21535	7.28915	7.46527	7.44641	7.26173	7.64808
304555	Hps4	0.41389	0.17203	0.40733	0.0024305	0.022628	HPS4, biogenesis of lysosomal organelles complex 3 subunit 2	4.90753	4.62186	4.94361	5.06579	5.11845	5.17432	5.58928	5.30515	5.13919	5.03503	4.80211	5.25237	5.25978	5.17826	5.20754	5.53182
83618	Rest	-0.5458	0.48343	-0.049093	0.0024317	0.022628	RE1-silencing transcription factor	1.50484	2.21541	1.96794	2.43901	1.715	1.62539	0.971501	1.68467	2.86276	2.34264	2.58181	2.36794	2.28386	1.21337	2.32787	2.02392
679958	Slc9b2	-0.072719	-0.29655	0.4606	0.0024367	0.022638	solute carrier family 9 member B2	2.22421	2.33893	2.58621	2.75439	2.17137	2.48616	2.45231	2.54901	2.0672	1.81485	2.28449	2.55138	2.87976	3.26399	2.91029	2.69349
192207	Ubxn11	0.10269	-0.22708	0.12003	0.002436	0.022638	UBX domain protein 11	5.25811	5.22445	5.12762	5.14196	5.13527	5.22852	5.44748	5.33884	4.98353	5.05577	4.80211	4.99177	5.11917	5.3947	5.26048	5.44228
25741	Pfkl	-0.13864	-0.14416	0.11544	0.0024448	0.022695	phosphofructokinase, liver type	7.7472	7.63114	7.72809	7.76371	7.52055	7.52901	7.72659	7.53348	7.508	7.68574	7.54764	7.54891	7.71349	7.8424	7.83357	7.93805
292735	Shkbp1	0.28569	0.50859	0.34188	0.0024542	0.022763	Sh3kbp1 binding protein 1	4.21756	3.99134	3.98847	3.8919	4.18153	4.3338	4.55107	4.14746	4.4333	4.43046	4.6792	4.58157	4.2147	4.63779	4.17714	4.39534
288257	Donson	0.17977	-0.0046632	0.51727	0.0024699	0.022873	downstream neighbor of SON	3.06036	3.17868	3.39099	3.42259	3.16729	3.3285	3.60238	3.66293	3.36653	3.20421	3.16092	3.33078	3.53421	3.99329	3.86103	3.73253
300067	Sh3bp1	0.39529	-0.089801	0.30444	0.002469	0.022873	SH3-domain binding protein 1	4.68445	4.45781	4.5483	4.72926	4.61815	5.07006	5.29451	4.95513	4.38314	4.41886	4.28987	4.91016	4.71731	5.01277	4.75573	5.1278
307479	Jakmip2	-0.08453	-0.0011441	-0.35497	0.0024751	0.022902	janus kinase and microtubule interacting protein 2	5.37632	5.077	5.47341	5.26857	5.15807	5.43193	5.05643	5.20984	5.35356	5.15699	5.33301	5.36895	5.04337	4.94039	4.95174	4.86139
289440	Ephx4	0.13339	-0.19932	0.047015	0.002494	0.023021	epoxide hydrolase 4	6.02205	6.16152	5.936	6.08417	6.19712	6.01881	6.3776	6.13228	5.89102	5.72998	5.94235	5.84504	6.05065	6.13655	6.17661	6.03297
114860	Gale	0.16506	-0.032392	0.41542	0.0024923	0.023021	UDP-galactose-4-epimerase	3.97088	4.05578	3.80517	3.79831	4.00069	4.13737	4.18386	3.97165	3.79442	3.76762	3.71825	4.19725	4.35613	4.24667	4.21064	4.47541
498704	Prr7	0.29426	-0.14159	0.14513	0.002491	0.023021	proline rich 7 (synaptic)	7.53213	7.40997	7.27717	7.31844	7.53409	7.60414	7.97637	7.56773	7.04863	7.19042	7.40843	7.31264	7.37113	7.47231	7.33002	7.8874
25313	Egf	0.30022	1.075	0.28071	0.0025044	0.023099	epidermal growth factor	0.758126	0.286184	0.604054	0.0773699	0.485129	1.19877	0.633332	0.542223	1.76937	1.36094	1.29165	1.58683	0.290431	0.727941	0.787996	1.03357
310914	Bmpr1b	-0.51023	0.33572	-0.37679	0.0025226	0.023248	bone morphogenetic protein receptor type 1B	1.99442	2.21541	2.02204	2.06896	1.64628	1.83952	1.20919	1.5008	2.73684	2.39093	2.39499	2.01927	1.99289	1.33493	2.07851	1.17979
309135	Ano1	-0.56776	0.35753	-0.8094	0.0025313	0.02331	anoctamin 1	1.74585	2.58334	2.39442	2.11871	1.33313	1.37386	1.69983	2.16303	2.62957	3.19744	2.83801	0.73322	1.42793	1.49999	1.39498	1.43411
299314	Cfp	0.3576	0.069383	0.65337	0.0025455	0.023422	complement factor properdin	3.48651	3.11097	3.02646	3.03912	3.26982	3.72839	3.69657	3.38795	3.17865	3.35791	3.01282	3.40416	3.50625	4.33675	3.47643	3.82434
170928	Necab2	0.14011	-0.14855	0.096984	0.0025484	0.02343	N-terminal EF-hand calcium binding protein 2	8.69935	8.64121	8.66528	8.73832	8.70597	8.745	9.01157	8.82492	8.47007	8.46374	8.60561	8.60629	8.82061	8.84616	8.66527	8.79512
289392	Plxna2	-0.027487	-0.099271	-0.43043	0.0025531	0.023454	plexin A2	7.56962	7.42661	8.00353	7.82899	7.6161	7.92976	7.42677	7.76795	7.75044	7.58555	7.66463	7.4874	7.37693	6.98199	7.32763	7.44793
24875	Vipr1	0.55263	0.079954	-0.17081	0.0025576	0.023477	vasoactive intestinal peptide receptor 1	2.73967	2.26298	2.82813	2.78553	3.1174	3.33557	3.11973	3.30214	2.86276	2.80151	2.95987	2.26665	2.87976	2.53212	2.18348	2.28856
54287	Eif2ak2	-0.38514	0.183	0.098263	0.0025634	0.023512	eukaryotic translation initiation factor 2-alpha kinase 2	4.33696	4.55337	4.01983	3.77781	3.94932	3.6792	3.65696	3.95129	4.34973	4.36548	4.59489	4.19265	4.43833	4.39032	4.28723	4.04554
294988	Ankrd50	-0.11058	0.12109	-0.45205	0.002569	0.023544	ankyrin repeat domain 50	4.56023	4.58802	5.23078	5.0207	4.76851	4.92288	4.64856	4.71969	5.19841	4.93881	5.02683	4.80572	4.69022	3.95587	4.45038	4.51383
303923	B4galt4	-0.32217	-0.57744	-0.15698	0.0025726	0.023559	beta-1,4-galactosyltransferase 4	4.53191	4.82567	4.66342	4.40766	4.2175	4.16542	4.23409	4.53026	4.08023	4.04166	4.13528	3.88047	4.93219	4.05209	4.34494	4.34971
29175	Ctsk	0.30684	0.78539	0.57904	0.0025788	0.023586	cathepsin K	2.61019	2.71459	2.33865	2.38581	3.09179	2.83454	2.79416	2.52166	3.37259	3.00915	3.19186	3.58332	3.10526	3.59736	2.99925	2.4558
360577	Nxn	0.17984	-0.23147	0.065468	0.0025817	0.023586	nucleoredoxin	5.42719	5.51705	5.4863	5.32618	5.73375	5.53996	5.52288	5.67461	5.07559	5.23513	5.27097	5.25016	5.3616	5.4613	5.28034	5.85528
303412	Rnf43	-0.36899	0.22066	0.29207	0.0025809	0.023586	ring finger protein 43	3.54437	3.32031	3.23174	3.5368	3.23125	3.21036	2.85378	2.83111	3.73919	3.52952	3.85019	3.36385	4.16907	3.33857	3.68747	3.47363
361667	Dhx32	-0.15817	0.15705	-0.061032	0.0025873	0.023618	DEAH-box helicase 32 (putative)	5.97811	6.21188	5.97538	6.12937	5.88802	6.05996	5.87192	5.84566	6.17475	6.16613	6.29744	6.2964	5.91048	6.08549	6.03651	6.02935
365627	Mblac2	-0.35828	-0.062742	-0.51449	0.0025898	0.023622	metallo-beta-lactamase domain containing 2	3.77936	3.61729	4.25263	3.77264	3.29996	3.65679	3.53112	3.56585	3.93623	3.86058	3.64187	3.79818	3.50625	3.33857	3.38401	3.20135
85419	Lyst	-0.026117	0.16269	-0.29722	0.0026184	0.023864	lysosomal trafficking regulator	5.08128	5.06363	5.53052	5.50051	5.11634	5.49487	5.28371	5.22051	5.51435	5.50436	5.28897	5.57541	5.11548	4.80229	5.02655	5.09362
83629	Slc12a2	-0.18212	0.31016	0.046316	0.0026322	0.023971	solute carrier family 12 member 2	6.64077	7.21969	7.07606	7.25357	7.18784	6.74939	6.7777	6.77756	7.48685	7.1524	7.53789	7.30041	7.39191	7.01363	7.07197	6.93242
58817	Sec23a	-0.29507	-0.036674	-0.32755	0.0026476	0.024092	Sec23 homolog A, COPII coat complex component	5.9328	5.85378	6.33465	6.06843	5.83241	5.92112	5.4819	5.78369	6.05736	6.0135	5.95818	6.06083	5.91793	5.5966	5.71473	5.67742
25431	Dlx5	0.31901	-0.072538	0.059206	0.0026537	0.024109	distal-less homeobox 5	5.52204	5.03423	5.36593	5.20665	5.59327	5.61162	5.77037	5.45545	5.18124	5.14999	5.06075	5.46353	5.32205	5.40167	5.41219	5.26725
171381	Psd	0.024569	-0.32994	0.081248	0.0026517	0.024109	pleckstrin and Sec7 domain containing	9.94674	10.0002	9.72898	9.8564	9.71417	9.91902	10.0957	9.89083	9.15615	9.64762	9.71663	9.64132	9.78327	9.91301	9.88396	10.2479
54299	Ncor1	-0.091184	0.12556	-0.19556	0.0026741	0.024275	nuclear receptor co-repressor 1	7.02428	7.0538	7.27532	7.1397	6.9726	7.18391	6.85487	7.10806	7.26611	7.3165	7.27977	7.13963	6.98506	6.77334	6.98389	6.97185
500798	C2cd4c	-0.66249	-0.29883	-0.71029	0.0026783	0.024294	C2 calcium-dependent domain containing 4C	3.73657	3.11961	3.94244	3.36878	2.50467	3.21803	2.70631	3.11351	3.17865	3.67314	2.92346	3.22676	3.03655	2.64221	3.09206	2.6313
315174	Scube1	-0.21911	0.6797	-0.11856	0.0026865	0.02435	signal peptide, CUB domain and EGF like domain containing 1	1.28487	1.23939	1.7286	1.90849	1.52395	1.28897	1.64688	0.83667	2.14008	2.63103	2.29878	1.77069	1.56435	0.934392	1.47987	1.72361
102548847	LOC102548847	0.32427	-0.204	-0.089411	0.0026932	0.024391	uncharacterized LOC102548847	4.09223	4.00072	4.09748	4.14496	4.32032	3.97928	4.63503	4.61358	4.08762	3.7903	3.97995	3.61114	4.00692	4.08278	4.07169	3.80193
170840	Slc40a1	-0.54338	0.28248	0.23771	0.0026969	0.024402	solute carrier family 40 member 1	1.9523	1.85054	1.89248	2.06896	1.41801	1.28897	1.1722	1.68467	2.26265	2.2799	2.24077	2.1	2.33562	1.62444	2.60483	1.96462
499660	Sprr1a	1.1642	1.1191	0.86627	0.0026995	0.024402	small proline-rich protein 1A	0.708373	0.564485	0.345742	-0.219612	1.07881	1.13534	2.04496	1.68467	1.84107	0.909065	1.79331	1.20411	1.30349	1.55106	0.831717	1.17979
24803	Vamp2	0.13097	-0.15015	0.088022	0.0027008	0.024402	vesicle-associated membrane protein 2	10.2388	10.1037	10.0576	10.0255	10.1915	10.1978	10.3542	10.2089	9.80661	9.93942	9.98345	10.0907	10.21	10.2931	10.1224	10.1554
311437	Rassf2	-0.21934	0.11604	-0.28	0.0027153	0.024515	Ras association domain family member 2	4.8077	5.21642	5.01428	5.11565	4.90467	4.90872	4.6145	4.86006	5.38089	5.04638	5.23614	4.94336	4.89601	4.66413	4.85442	4.63289
293860	Flna	0.061812	-0.1459	-0.35155	0.0027248	0.024581	filamin A	5.6362	6.02104	5.78641	5.7964	5.91627	5.96738	5.83541	5.788	5.61494	6.04213	5.56639	5.36692	5.37712	5.52495	5.41758	5.53692
140929	Pde7b	-0.16315	-0.063253	-0.4903	0.0027311	0.024619	phosphodiesterase 7B	6.06593	5.90964	6.68838	6.41556	6.11687	6.39559	5.9409	6.06282	6.20649	6.20379	6.34209	6.19897	6.03508	5.51855	5.83642	5.81108
290744	Ing2	0.070433	-0.30328	-0.12825	0.0027543	0.024808	inhibitor of growth family, member 2	5.19176	5.11638	5.13377	5.19703	5.4223	5.08902	5.23969	5.14858	4.80005	4.99653	4.71958	4.8961	5.25306	4.92837	4.94429	4.97091
315311	Slc4a8	-0.31971	0.68432	-0.10187	0.0027618	0.024856	solute carrier family 4 member 8	2.78837	2.9556	4.31175	3.10643	2.97523	3.3285	2.97687	3.14073	4.41873	4.38647	3.80587	3.69799	3.7641	2.53212	3.05565	3.6471
288563	Actl6b	0.13435	-0.060225	0.25382	0.0027779	0.024894	actin-like 6B	7.05384	6.79869	7.01511	6.91467	7.03216	7.10437	7.22875	6.95353	6.71345	6.97614	6.8432	7.0046	7.06582	7.30618	7.13332	7.29133
25592	Agrn	0.13565	0.21924	0.36425	0.0027742	0.024894	agrin	7.60489	7.4482	7.67666	7.57053	7.45217	7.88647	7.82967	7.64462	7.74723	7.87909	7.69228	7.85979	7.83789	8.05582	7.77178	8.07694
311336	Nusap1	0.95336	0.67155	-0.86098	0.002779	0.024894	nucleolar and spindle associated protein 1	1.06531	-0.624549	0.345742	0.265815	1.57413	1.47979	1.38115	0.696946	0.583272	2.24091	-0.00900713	-0.0552758	0.000924077	-1.38754	-0.105089	-0.802934
295251	Pygo2	0.031501	-0.24947	-0.14024	0.0027722	0.024894	pygopus family PHD finger 2	6.70084	6.70134	6.88915	6.67174	6.64738	6.93893	6.82762	6.66566	6.48912	6.50195	6.5829	6.39469	6.59885	6.60908	6.55149	6.6522
688811	Slc25a28	0.3267	-0.063542	0.37344	0.0027788	0.024894	solute carrier family 25 member 28	6.20247	6.15419	6.05107	6.06209	6.05636	6.31738	6.74107	6.57627	6.19028	5.90231	6.22916	5.85961	6.54902	6.56782	5.97447	6.76366
114635	Trafd1	0.07522	0.014327	0.43852	0.0027704	0.024894	TRAF type zinc finger domain containing 1	6.56592	6.19461	6.09591	6.30887	6.31618	6.14594	6.51782	6.49861	6.26957	6.4459	5.91711	6.55541	6.36589	6.96972	6.74612	6.81493
315599	Nlrx1	0.081066	0.23257	0.38212	0.0027904	0.024977	NLR family member X1	4.72254	4.77462	4.68873	4.85445	4.65068	4.95767	4.85815	4.88711	4.84434	5.05014	5.17357	4.8819	5.10619	5.02412	5.07283	5.35068
304653	Dcaf15	0.024637	0.18936	0.37166	0.0028054	0.025091	DDB1 and CUL4 associated factor 15	4.58801	4.36277	4.45304	4.42094	4.4933	4.33027	4.63163	4.46356	4.40696	4.78014	4.65164	4.72529	4.82535	4.84896	4.71253	4.92239
24775	Shbg	0.34134	-0.12828	0.53831	0.0028113	0.025105	sex hormone binding globulin	2.67638	3.50967	3.05269	3.26949	3.19962	3.26324	3.99552	3.41049	2.9706	3.14208	2.94178	3.06524	3.55619	4.01619	3.589	3.57624
85252	Xpo1	0.16982	-0.10257	-0.18496	0.0028112	0.025105	exportin 1	5.66094	5.56211	5.8071	5.91026	5.91748	5.84758	5.71357	6.13454	5.73625	5.56613	5.59417	5.65438	5.48564	5.62816	5.56572	5.54537
100363074	Acot11	-0.019133	0.59336	0.27318	0.0028295	0.025249	acyl-CoA thioesterase 11	3.00991	2.94591	2.91649	2.58774	2.80706	3.22566	2.79416	2.47964	3.12938	3.28311	3.66411	3.7109	3.09027	3.01391	3.13632	3.32439
24260	Chrm3	-0.080663	0.2577	-0.29473	0.0028501	0.025412	cholinergic receptor, muscarinic 3	4.24835	4.01931	4.2788	4.26765	4.1896	4.21228	4.25193	3.81148	4.45631	4.03408	4.79457	4.47965	4.01091	3.90279	3.8018	3.92628
309407	Trpm3	-0.46699	0.22429	-0.16675	0.0028602	0.025483	transient receptor potential cation channel, subfamily M, member 3	4.67152	4.63095	5.17814	4.92839	4.17748	4.65255	3.88555	4.73167	5.32102	5.1535	5.03112	4.82068	5.1466	4.2193	4.66499	4.62652
302378	Lpar4	-1.3644	0.0034693	-0.60179	0.0028655	0.02551	lysophosphatidic acid receptor 4	1.86417	0.998381	1.33153	0.75963	0.586412	0.332036	-1.00713	-0.79338	1.6143	1.26054	1.23335	1.00885	0.181496	1.21337	1.10548	-0.150857
290628	Ocel1	0.31691	-0.077507	0.28667	0.0028931	0.025717	occludin/ELL domain containing 1	5.61104	5.70816	5.57645	5.67	5.69316	5.78567	6.31745	5.96214	5.43257	5.52749	5.81646	5.44819	5.83044	5.89231	5.70594	6.23363
290629	Ushbp1	-0.048526	0.038746	0.46368	0.0028927	0.025717	USH1 protein network component harmonin binding protein 1	3.15625	3.23542	3.08694	3.03048	2.89853	3.0984	3.28479	3.01887	3.14363	3.23099	3.3094	2.95018	3.38252	3.47045	3.71107	3.77342
24626	Pde4b	-0.21325	0.095653	-0.24328	0.0029039	0.025792	phosphodiesterase 4B	6.32618	6.26151	6.62933	6.34764	6.30971	6.34742	5.89054	6.1469	6.56122	6.3598	6.54371	6.50349	6.36744	6.07789	6.10826	6.04136
29635	Timm44	-0.12707	0.098637	0.22776	0.0029113	0.025838	translocase of inner mitochondrial membrane 44	5.33799	5.38891	5.15209	5.18151	5.20859	4.95996	5.13543	5.2458	5.39286	5.30138	5.25458	5.50858	5.5168	5.59203	5.36833	5.49562
362454	Hebp1	-0.058089	-0.39418	0.011884	0.002915	0.025851	heme binding protein 1	4.51753	4.39515	4.20665	4.34981	4.31664	4.43275	4.31268	4.17405	3.77624	3.88608	4.09082	4.13634	4.4763	4.32212	4.41129	4.31056
79210	Fstl1	0.044367	-0.14869	-0.25987	0.0029173	0.025852	follistatin-like 1	5.58198	5.58412	5.66696	5.7836	5.78125	5.7805	5.52838	5.69771	5.48107	5.60375	5.44482	5.49745	5.46254	5.34491	5.29408	5.47806
307919	Snai3	2.8228	2.2859	3.6219	0.0029213	0.025868	snail family transcriptional repressor 3	-5.12452	-5.26841	-2.51933	-5.34889	-3.71127	-1.09246	-0.571026	-2.86377	-1.61836	-1.83344	-3.7816	-1.92974	-0.446535	-0.34023	-0.986444	-2.02533
302502	Cul4b	-0.41396	-0.049671	-0.27672	0.0029346	0.025946	cullin 4B	5.08615	5.10772	5.19786	5.30664	4.98338	4.81822	4.55467	4.65822	5.2716	5.08909	4.99648	5.13993	4.93848	4.8154	5.20754	4.56796
288447	Uspl1	0.22734	-0.020881	-0.10545	0.0029333	0.025946	ubiquitin specific peptidase like 1	5.36232	5.3907	5.1821	5.34198	5.49575	5.56123	5.71357	5.40769	5.33971	5.33108	5.23056	5.29586	5.11733	5.31013	5.29993	5.12555
83585	Gda	-0.49551	-0.34279	-0.87275	0.0029428	0.025998	guanine deaminase	5.67557	5.4739	6.52857	5.55273	5.26315	5.79596	4.74619	5.51561	5.81404	5.54494	5.34683	5.37505	5.4842	4.27353	5.09766	4.90146
83537	Smpd2	0.28017	-0.031128	0.45748	0.0029678	0.026199	sphingomyelin phosphodiesterase 2	3.6	3.51623	3.10377	3.34807	3.41458	3.62828	3.87983	3.7714	3.3171	3.43479	3.41152	3.31396	3.66642	3.78506	3.93806	4.02634
306330	Klf2	0.20912	-0.77758	-0.27342	0.0029708	0.026205	Kruppel-like factor 2	5.81286	4.98071	4.2564	4.33234	5.21255	5.11391	5.48755	4.91628	4.03125	3.54026	3.9666	4.93513	4.57651	4.90892	4.67402	4.67973
25130	Stx2	0.38949	0.41511	0.75283	0.0029734	0.026208	syntaxin 2	2.96824	3.01237	2.09117	2.64546	2.8787	3.17925	2.91104	3.40302	3.10774	3.05484	2.89554	3.43561	3.24716	3.52256	3.56976	3.52926
302656	Frmpd4	-0.25325	0.047981	-0.50808	0.0029783	0.026231	FERM and PDZ domain containing 4	5.68686	5.72241	6.41689	5.87209	5.74611	6.00668	5.24192	5.71441	6.16431	5.92914	6.00467	5.90385	5.72521	5.00134	5.57057	5.39814
311279	Arl14ep	-0.011807	0.20367	0.38439	0.0029944	0.026333	ADP-ribosylation factor like GTPase 14 effector protein	5.02904	4.72736	4.85943	4.88592	4.79256	5.10979	4.53659	4.96278	5.04934	5.20675	4.79205	5.24129	5.18238	5.37357	5.19084	5.2976
59329	Sik1	0.56996	0.24556	-0.19565	0.002994	0.026333	salt-inducible kinase 1	4.05788	3.52926	3.47098	3.08156	3.70095	4.21994	4.45808	4.10202	3.46627	3.56152	3.77555	4.32869	3.64093	3.00478	3.33928	3.45939
500563	Fam110d	0.044411	-0.5687	0.017614	0.0029981	0.026345	family with sequence similarity 110, member D	3.8783	3.99134	3.36331	3.92023	3.57721	3.40444	4.33377	3.92544	3.26591	3.10637	3.19949	3.38011	3.66136	3.73624	3.87676	4.00687
316233	Tjap1	0.37693	0.21166	0.50989	0.0030022	0.026361	tight junction associated protein 1	5.27743	5.3024	5.03197	5.36449	5.10572	5.47579	6.00279	5.77213	5.6478	5.28231	5.47186	5.41702	5.83381	5.87738	5.51634	5.78131
498650	Rab11fip1	-0.10196	0.9106	-0.0020427	0.003013	0.026435	RAB11 family interacting protein 1	0.160885	1.4181	0.401237	0.265815	0.681049	0.0171627	0.882692	0.542223	1.67442	1.5214	1.64467	1.37606	0.698896	0.486933	0.831717	0.586109
304663	Lyl1	-0.15959	0.44344	0.71285	0.0030263	0.026532	LYL1, basic helix-loop-helix family member	1.58973	2.08032	0.940103	1.85078	1.49819	1.75764	1.34836	1.41422	2.03699	1.91733	2.45999	1.97715	2.44571	2.50647	1.79905	2.64395
24628	Pdgfb	-0.1682	0.16604	0.25636	0.0030304	0.026547	platelet derived growth factor subunit B	5.01375	5.04107	4.69707	4.81727	4.70236	4.69441	4.84646	4.67384	4.93929	5.24666	5.23056	4.78144	5.13934	5.03088	5.05449	5.36985
293947	Arhgap18	0.12132	0.19283	0.6056	0.003042	0.026629	Rho GTPase activating protein 18	4.33696	3.78416	3.8949	3.97978	3.92052	3.8715	4.27828	4.40114	4.38013	4.40423	3.66961	4.25127	4.45305	4.94756	4.55516	4.45759
353227	Zbtb16	-0.030315	-1.6498	-0.64571	0.0030488	0.026669	zinc finger and BTB domain containing 16	2.18837	2.33893	4.45959	2.67901	3.73994	2.06049	3.86831	2.3612	1.59369	1.76074	1.40163	1.6418	1.96028	1.44704	2.47299	3.60888
361833	Ank3	-0.11147	0.17889	-0.056617	0.0030519	0.026675	ankyrin 3	8.09571	8.19652	8.38078	8.15679	8.07541	8.20228	8.04672	8.07036	8.44422	8.3927	8.42816	8.29117	8.2354	8.01917	8.218	8.13693
367903	Armcx2	-0.020903	-0.20258	-0.2342	0.0030651	0.026743	armadillo repeat containing, X-linked 2	7.15015	7.1107	7.23245	7.30193	7.14022	7.25277	7.10048	7.22077	7.001	6.88582	6.96408	7.13365	6.95641	7.0142	6.88684	7.00595
294318	Btbd9	-0.25064	0.011083	-0.27709	0.0030689	0.026743	BTB domain containing 9	4.9563	5.05014	5.02315	5.09922	4.7952	4.79275	4.76805	4.77575	4.94337	5.09457	5.17357	4.95154	4.80024	4.54635	4.71837	4.93532
287706	Klhl11	-0.19469	0.26678	-0.64839	0.0030676	0.026743	kelch-like family member 11	4.55672	4.93004	5.77332	5.32794	4.97173	5.55215	4.26076	5.02741	5.67871	5.55822	5.35881	5.3129	4.96543	3.74723	4.53547	4.7633
29744	Sema6c	0.18907	0.063985	0.46629	0.0030627	0.026743	semaphorin 6C	4.40491	4.17246	4.2564	4.02832	3.9588	4.39939	4.59366	4.60384	4.09863	4.41303	4.31116	4.29907	4.60051	4.63483	4.76985	4.73696
296158	Pced1a	0.19781	0.058142	0.41442	0.0030998	0.026991	PC-esterase domain containing 1A	4.53191	4.43723	4.4887	4.5595	4.54455	4.60944	4.9539	4.67384	4.8023	4.49541	4.4805	4.43755	4.74389	5.0882	4.78938	5.02754
317470	Egfl6	-0.29198	0.15786	0.37949	0.0031075	0.027038	EGF-like-domain, multiple 6	3.42623	3.80574	3.34927	3.82353	3.52075	3.17925	3.51644	3.02862	3.3108	3.73056	4.12329	3.82811	4.12929	3.92716	4.1729	3.70863
306004	Rhobtb2	0.036224	-0.23554	-0.26802	0.0031123	0.027059	Rho-related BTB domain containing 2	7.13493	7.23666	7.49768	7.19679	7.18985	7.43131	7.41246	7.18635	6.99855	6.94261	7.15725	7.04531	6.89466	6.80788	7.03329	7.24847
308568	Fv1	-0.16759	0.017038	0.19592	0.0031235	0.027137	Friend virus susceptibility 1	5.99118	5.75881	5.73334	5.63339	5.499	5.61308	5.60325	5.74282	5.77681	5.86326	5.86526	5.69068	5.93481	6.1808	5.89427	5.89022
361807	Lemd2	0.17427	0.0080201	0.36883	0.0031461	0.027312	LEM domain containing 2	4.31219	4.41634	4.29354	4.42424	4.57875	4.31961	4.53659	4.69235	4.34048	4.31943	4.33215	4.49092	4.655	4.62593	4.68001	4.94558
499913	Abhd12	0.20922	-0.013201	0.17951	0.0031526	0.027333	abhydrolase domain containing 12	7.87531	7.88815	7.85525	7.94443	8.03623	8.08653	8.2317	8.03876	7.87523	7.80861	7.9476	7.87743	7.99754	8.02454	8.08007	8.17476
307067	Dip2c	-0.12594	0.052839	-0.37857	0.003158	0.027333	disco-interacting protein 2 homolog C	6.09041	6.28186	6.78673	6.52647	6.32628	6.49448	6.11791	6.31465	6.55856	6.4742	6.52256	6.43512	6.28756	5.78972	6.09262	6.05446
140586	Sox9	0.078467	0.51172	-0.020851	0.0031563	0.027333	SRY-box transcription factor 9	4.72254	5.28522	4.96909	5.0207	5.32674	5.17432	4.65528	5.12605	5.27646	5.70512	5.86886	5.11829	4.99591	4.61397	5.03826	5.25287
317420	Wnk3	-0.75344	0.22921	-0.62555	0.0031537	0.027333	WNK lysine deficient protein kinase 3	1.25052	2.65641	3.06133	1.98202	1.1795	1.95423	1.77578	1.55577	2.6695	2.8455	2.49763	2.43171	1.80369	1.14852	2.28133	1.62493
79123	Asic1	0.075812	0.037438	0.28352	0.0031758	0.027455	acid sensing ion channel subunit 1	7.71291	7.52459	7.53498	7.5971	7.56699	7.71743	7.80004	7.58311	7.47069	7.71686	7.73098	7.59273	7.80928	7.91121	7.85624	7.93129
290409	Olfm4	-0.061003	-0.50729	0.75598	0.0031768	0.027455	olfactomedin 4	1.61695	0.797684	0.650596	1.02614	1.1795	0.542254	1.44457	0.696946	0.405484	0.48849	0.0597056	1.12915	1.54249	2.48036	1.17502	1.74726
117152	Cand1	-0.096812	0.063223	-0.30039	0.003193	0.027536	cullin-associated and neddylation-dissociated 1	6.47772	6.54016	6.98137	6.77361	6.71535	6.66348	6.43044	6.61722	6.88546	6.7179	6.68363	6.78793	6.53109	6.33539	6.45955	6.28907
689069	Parvg	-0.56449	0.55409	0.028824	0.0031911	0.027536	parvin, gamma	1.90891	2.06251	1.38756	2.18249	2.10465	0.387531	0.738302	1.55577	2.36349	2.43767	2.73673	2.28403	2.28386	1.84512	1.68449	1.88156
171329	Usp15	-0.18116	-0.041171	-0.4706	0.0031934	0.027536	ubiquitin specific peptidase 15	4.75046	4.84403	5.32706	4.95374	4.78192	4.95308	4.45808	4.97039	5.0644	5.03503	4.84168	4.82068	4.45012	4.41466	4.73861	4.43956
310244	Zc2hc1a	-0.019815	0.05504	-0.36501	0.0032082	0.027643	zinc finger, C2HC-type containing 1A	4.4243	4.35913	4.71086	4.61255	4.52554	4.51604	4.29558	4.69235	4.64342	4.54427	4.54483	4.62314	4.2043	4.01164	4.37111	4.06449
29716	Cacna1d	-0.056794	0.013442	0.28026	0.0032184	0.027669	calcium voltage-gated channel subunit alpha1 D	5.89159	5.85378	5.94303	5.89844	5.72127	5.8264	5.91033	5.89712	5.9681	6.13012	5.61144	5.88118	6.02033	6.24715	6.11822	6.30808
25736	Kcnb1	0.022442	0.19691	-0.24338	0.0032164	0.027669	potassium voltage-gated channel subfamily B member 1	6.34665	6.27608	6.70708	6.42959	6.30043	6.71252	6.41865	6.42302	6.55123	6.63323	6.79363	6.59599	6.28345	5.83679	6.2449	6.40047
300944	Xrn1	-0.4683	0.15822	-0.30275	0.0032151	0.027669	5'-3' exoribonuclease 1	3.44913	3.62338	4.26764	3.93419	3.46864	3.4311	3.21375	3.41793	4.19414	4.13323	3.91189	3.76142	3.79678	3.37446	3.8018	3.11309
680782	Spcs3	-0.17178	-0.020796	-0.48214	0.0032311	0.027737	signal peptidase complex subunit 3	4.89924	4.73582	5.37462	5.13391	4.9193	5.09111	4.52929	4.93972	5.15862	5.02359	4.88965	5.05894	4.83662	4.39732	4.62205	4.39159
100362805	Txndc5	0.1195	-0.070475	-0.1854	0.0032311	0.027737	thioredoxin domain containing 5	6.48605	6.48773	6.53091	6.3675	6.56369	6.54797	6.57828	6.66253	6.48423	6.55524	6.33171	6.19093	6.28838	6.30781	6.27491	6.26367
366262	Rbm38	0.62884	-0.07954	0.27475	0.003234	0.027741	RNA binding motif protein 38	2.66339	3.3573	2.66767	2.70095	3.52075	3.28532	3.9634	3.12264	2.49156	3.01687	2.58181	3.03476	2.95615	3.10218	3.2373	3.3006
64531	Synj2bp	0.046663	-0.1173	-0.23907	0.0032634	0.027972	synaptojanin 2 binding protein	6.53325	6.67448	6.57682	6.66547	6.65906	6.74209	6.47289	6.74984	6.55256	6.44018	6.45641	6.53469	6.32485	6.475	6.24793	6.44092
290633	Gtpbp3	0.014583	0.091594	0.41217	0.0032816	0.028107	GTP binding protein 3	4.1115	3.89399	3.78445	4.01524	3.72891	4.05407	4.17921	3.88308	4.07652	4.03408	4.14322	3.91992	4.2986	4.29616	4.3674	4.49998
117284	Lrrc7	0.11609	0.15917	-0.28235	0.0033096	0.028326	leucine rich repeat containing 7	5.25594	5.27945	5.91946	5.80276	5.57798	5.68544	5.79492	5.78225	5.83505	5.72292	5.62709	5.82737	5.36472	5.09896	5.32882	5.44228
308118	Rgs17	0.021777	-0.13309	-0.58387	0.0033267	0.028451	regulator of G-protein signaling 17	4.30384	4.02851	4.97824	4.65251	4.78991	4.57996	4.07283	4.68621	4.67319	4.47595	4.26097	4.13634	3.95822	3.97937	4.02066	3.84641
304218	Pds5b	-0.18248	-0.10708	-0.33834	0.003343	0.028569	PDS5 cohesin associated factor B	7.41924	7.42835	7.59237	7.47348	7.39442	7.3745	6.97587	7.40185	7.44755	7.39667	7.23219	7.40639	7.24018	7.10779	7.17263	7.03807
319110	Hnrnpr	-0.28471	0.079181	-0.07693	0.0033569	0.028667	heterogeneous nuclear ribonucleoprotein R	5.69327	5.50061	5.69915	5.68522	5.43084	5.53075	5.11121	5.33884	5.83614	5.76246	5.59706	5.69556	5.67083	5.47624	5.69118	5.42038
25157	Plagl1	0.075756	0.24178	-1.8557	0.0033612	0.028683	PLAG1 like zinc finger 1	0.0849364	-0.139122	0.695684	0.0773699	-0.342034	1.28897	-0.236607	-0.327716	0.540836	1.06603	-1.66612	0.68169	-0.847073	-1.83499	-2.91244	-1.49481
116633	Akap8	0.11548	0.17086	0.37807	0.0033866	0.028862	A-kinase anchoring protein 8	5.90822	5.581	5.71429	5.83908	5.83498	5.8138	5.94912	5.92348	6.10274	6.03835	5.73738	5.83328	5.99037	6.36245	6.00344	6.18683
310683	Itga10	0.84723	0.58051	1.2127	0.0033873	0.028862	integrin subunit alpha 10	0.160885	0.15786	0.604054	-0.0634926	0.726137	0.542254	0.836149	1.82553	0.917691	0.805972	0.937222	0.51504	1.54249	1.44704	1.33548	1.40466
685161	Eppin	0.86793	0.42735	0.89153	0.0033989	0.028882	epididymal peptidase inhibitor	2.03535	2.27849	2.79744	2.3993	2.76447	3.35658	3.02953	3.74799	1.78763	3.06231	2.55825	3.44336	3.40085	3.14437	3.39862	3.21838
295619	Ermn	-0.34579	0.24085	-0.033245	0.0033987	0.028882	ermin	6.30122	6.63359	6.28572	6.71753	6.40897	6.12569	6.11912	5.90904	6.98526	6.38759	6.94774	6.54193	6.81142	6.19392	6.63252	6.09534
66012	Gucy1a2	-0.43174	0.04238	-0.91667	0.0034025	0.028882	guanylate cyclase 1 soluble subunit alpha 2	2.54082	3.15366	3.5344	3.2841	2.47856	3.34261	1.96069	2.83111	3.66704	3.5023	2.94178	2.41603	2.54799	1.96296	2.06025	2.38218
317508	Map7d2	-0.17833	0.14649	-0.17148	0.003399	0.028882	MAP7 domain containing 2	6.39561	6.12766	6.61106	6.51258	6.2741	6.37343	6.01067	6.29358	6.67166	6.54794	6.48714	6.56433	6.38827	6.11761	6.30624	6.17707
288657	Ogfod2	0.14232	0.033294	0.38569	0.0033999	0.028882	2-oxoglutarate and iron-dependent oxygenase domain containing 2	3.81506	3.86345	3.84073	3.81852	3.98686	3.97476	4.07784	3.86143	3.75784	3.9235	3.92115	3.86323	4.15473	4.235	4.19399	4.2946
85243	Pik3cb	-0.24078	-0.050147	-0.49064	0.0034047	0.028882	phosphatidylinositol-4,5-bisphosphate 3-kinase, catalytic subunit beta	4.12578	3.98662	4.44315	4.36363	4.07228	4.13737	3.91943	3.85596	4.37712	4.09	3.99758	4.2732	3.87321	3.4638	3.92298	3.70259
114097	Ltc4s	-0.076317	0.37224	0.5788	0.0034134	0.028914	leukotriene C4 synthase	2.51211	2.8965	2.60995	3.04771	2.72058	2.60798	3.08034	2.33	2.97857	2.96198	3.61928	2.93925	3.1127	3.50324	3.44159	3.36317
365372	Tbc1d10b	0.10078	-0.16007	0.079706	0.0034126	0.028914	TBC1 domain family, member 10b	7.25676	7.25442	7.22093	7.2688	7.23393	7.34019	7.53863	7.27348	7.02622	7.0852	7.11347	7.13485	7.30206	7.3492	7.30066	7.36723
305332	Limch1	-0.30621	0.13038	-0.19064	0.0034226	0.02897	LIM and calponin homology domains 1	6.1073	6.39471	6.4076	6.01579	5.91627	6.18758	5.73593	5.86211	6.45667	6.36132	6.4887	6.15713	6.37751	5.72586	6.02596	5.99766
309732	Ado	0.31794	-0.01418	-0.12595	0.0034294	0.028992	2-aminoethanethiol dioxygenase	4.12578	4.05127	4.21828	4.06262	4.57259	4.48775	4.35868	4.2961	4.16998	3.88186	4.14717	4.19265	4.21124	3.81671	3.86629	4.02634
171409	Tnnt1	0.38098	0.68039	0.39354	0.0034303	0.028992	troponin T1, slow skeletal type	4.19966	4.35548	4.27509	4.78425	5.2066	4.48457	4.96205	4.40863	5.04934	5.39168	4.83679	5.0765	4.3748	5.16193	4.75857	4.86409
309798	Gcc2	-0.19548	-0.043762	-0.34896	0.0034393	0.029048	GRIP and coiled-coil domain containing 2	5.90131	5.94287	6.19148	6.02125	5.9641	5.89263	5.57164	5.8332	6.0583	6.00285	5.79898	6.02639	5.67586	5.5089	5.86957	5.6016
307594	Mib1	-0.38723	0.30574	-0.36443	0.0034421	0.02905	mindbomb E3 ubiquitin protein ligase 1	5.25378	5.5252	6.27462	5.68934	5.40681	5.86479	4.59366	5.25413	5.91198	6.19362	6.14963	5.88688	5.67586	4.73762	5.34589	5.56047
305309	Slc10a4	0.046684	0.083542	0.41814	0.0034601	0.029166	solute carrier family 10, member 4	5.69167	5.40314	5.54445	5.77329	5.60539	5.76879	5.46096	5.76777	5.29093	5.79648	5.8177	5.80647	5.80885	5.83163	6.23068	6.19007
361217	Spin1	-0.17486	0.089955	-0.48223	0.0034609	0.029166	spindlin 1	5.0009	5.06139	5.65845	5.27773	5.10997	5.34874	4.79871	5.0846	5.42238	5.32643	5.41398	5.28727	4.97566	4.11708	4.93179	4.97593
312491	Zfp638	-0.0053238	-0.08276	-0.33157	0.003464	0.02917	zinc finger protein 638	6.47214	6.26054	6.57456	6.64014	6.59137	6.56387	6.31851	6.46401	6.56519	6.36586	6.28315	6.41554	6.216	6.25488	6.24086	5.91
25398	Cacna1a	0.02579	0.21766	0.27383	0.0034911	0.029356	calcium voltage-gated channel subunit alpha1 A	7.68826	7.66842	7.84871	7.72408	7.55922	7.85852	7.82334	7.78063	7.79484	7.98686	8.08967	7.92009	8.02169	7.86403	7.97341	8.15748
361070	Xpo7	-0.13005	-0.023538	-0.28096	0.0034904	0.029356	exportin 7	6.97582	6.87211	7.17441	7.02913	6.84364	6.9688	6.72997	6.99016	6.95629	6.94817	7.06311	7.0046	6.74059	6.74621	6.81377	6.63882
64832	Cplx1	0.26928	0.10104	0.24817	0.0035316	0.029655	complexin 1	9.6463	9.58486	9.52443	9.54407	9.87725	9.77551	10.015	9.69183	9.53886	9.58786	9.76799	9.79538	9.87638	9.80956	9.86658	9.73849
295356	Slc16a4	-0.99487	-0.0040122	0.059455	0.0035319	0.029655	solute carrier family 16, member 4	1.50484	1.78688	1.46773	1.36535	0.893594	-0.386193	0.331677	1.00413	1.63462	0.909065	1.50381	1.93375	1.83999	1.24473	1.39498	1.81598
690032	Wdr4	0.20975	-0.27127	0.1591	0.0035348	0.029659	WD repeat domain 4	3.67961	3.55496	3.87544	3.75177	3.8762	3.86173	4.16044	3.80014	3.55423	3.38796	3.39831	3.45108	3.76881	3.878	3.72273	4.1199
24917	Kpnb1	-0.13663	0.15717	-0.1347	0.0035414	0.02967	karyopherin subunit beta 1	6.66134	6.72559	6.80806	6.7762	6.60501	6.77888	6.40675	6.61318	6.91276	6.81954	7.00495	6.86069	6.75135	6.38549	6.72164	6.54832
353252	Rdh10	0.037748	-0.30955	0.089536	0.0035397	0.02967	retinol dehydrogenase 10	4.47725	4.41985	4.45304	4.40097	4.59707	4.26509	4.60758	4.40863	3.94845	4.11897	4.18226	4.25568	4.42346	4.62593	4.45038	4.60079
29644	Ptpn5	0.20732	0.026138	0.25935	0.0035515	0.029733	protein tyrosine phosphatase, non-receptor type 5	10.1497	10.0244	9.98027	10.0064	10.1685	10.1656	10.4049	10.2436	9.94595	9.98677	10.1672	10.1579	10.2065	10.4609	10.1775	10.3413
360497	Wdr24	0.11684	0.06673	0.34203	0.0035771	0.029926	WD repeat domain 24	5.71705	5.43463	5.45713	5.42507	5.57182	5.63761	5.72958	5.57502	5.47263	5.44983	5.71359	5.66769	5.82705	5.75882	5.77195	6.04375
116459	Serpini1	-0.16308	-0.32338	-0.41502	0.0036051	0.030117	serpin family I member 1	6.01311	5.77804	5.89671	5.93361	5.82076	5.80108	5.37404	5.92217	5.81181	5.40497	5.46712	5.61886	5.60513	5.53767	5.59931	5.18737
314245	Zbtb25	-0.3527	0.36484	0.059063	0.0036045	0.030117	zinc finger and BTB domain containing 25	2.31011	2.33893	2.46122	2.42589	1.94217	2.28166	2.04496	1.82553	2.80118	3.0014	2.58181	2.55138	2.60183	2.25247	2.55353	2.33613
314917	Pkhd1l1	-0.88696	-1.2776	-2.7283	0.0036359	0.030352	PKHD1 like 1	-0.170321	1.44584	0.940103	-1.10097	-0.166948	-0.585502	0.460001	-1.48526	0.624494	-1.62699	-1.45967	-1.92974	-0.847073	-2.48707	-2.91244	-3.61029
24854	Clu	0.18421	0.12806	0.35022	0.0036445	0.030401	clusterin	9.78364	9.61524	9.5469	9.44932	9.73491	9.80534	9.76004	9.84957	9.3957	9.76958	9.82122	9.89287	9.87536	9.99606	9.89052	10.0475
313521	Hpdl	-0.42071	0.28913	0.46775	0.0036647	0.030504	4-hydroxyphenylpyruvate dioxygenase-like	1.88671	1.80841	2.58621	2.25844	2.15498	1.52998	1.69983	1.52855	1.84107	2.88819	2.38163	2.53695	2.62281	2.82969	2.714	2.33613
25738	Plcg1	0.15566	0.13557	0.37596	0.0036635	0.030504	phospholipase C, gamma 1	7.93195	7.84972	7.70726	7.75423	7.65122	7.9414	8.21617	8.01198	7.88427	8.03989	7.91957	7.94694	7.98898	8.35674	8.13999	8.24627
25696	Vldlr	-0.13021	0.18987	-0.12841	0.0036636	0.030504	very low density lipoprotein receptor	5.62116	5.53169	5.72385	5.58258	5.57644	5.417	5.50811	5.4391	5.99291	5.76132	5.81397	5.6291	5.6467	5.24182	5.58181	5.4477
84027	Gsk3b	-0.17087	0.31855	-0.31017	0.0036691	0.030518	glycogen synthase kinase 3 beta	5.27956	5.50226	5.92775	6.08103	5.62189	5.85375	5.15453	5.53284	5.93878	6.16873	6.07275	6.01732	5.79967	4.78372	5.60247	5.31353
100302465	LOC100302465	-0.43831	0.1141	0.33095	0.0036749	0.030545	hypothetical LOC100302465	2.752	2.73722	2.54983	2.47765	1.82271	2.22185	2.40526	2.28191	2.95453	2.91321	2.69414	2.31818	3.37635	2.85023	2.75998	2.75312
304655	Zswim4	0.37112	-0.063728	0.041159	0.0036795	0.030561	zinc finger, SWIM-type containing 4	4.64862	4.5849	5.0581	4.73989	5.01097	5.15247	5.25966	5.13285	4.79555	4.65471	4.62921	4.74111	4.62931	4.82581	4.54535	5.16779
315722	Adpgk	-0.13927	0.31352	0.46484	0.0037067	0.030765	ADP-dependent glucokinase	5.64945	6.10174	5.96161	6.22333	5.8843	5.75567	5.80703	5.98485	6.62735	5.69073	6.48167	6.28889	6.96311	6.50202	6.29847	5.88223
361169	Letm2	-0.21096	0.33389	0.29619	0.0037216	0.030866	leucine zipper and EF-hand containing transmembrane protein 2	3.27209	3.04901	3.11211	3.20185	2.47856	2.92171	3.24971	3.05748	3.69633	3.5023	3.37153	3.37201	3.44865	3.60946	3.4833	3.26008
114496	Bik	0.64254	-0.41715	-0.50907	0.0037376	0.030932	BCL2-interacting killer	0.233035	1.44584	0.506206	0.673473	1.30368	1.71489	1.50532	1.11808	0.202668	0.841161	0.0597056	0.257882	0.531439	-0.539539	0.320217	0.586109
64845	Gphn	-0.13692	0.1509	-0.012471	0.0037365	0.030932	gephyrin	6.8716	6.72983	6.7631	6.72825	6.74714	6.60396	6.55512	6.63488	6.99365	6.82505	6.90403	6.97213	6.79013	6.86639	6.72237	6.65845
246117	Mcfd2	-0.081216	-0.20414	-0.32671	0.0037343	0.030932	multiple coagulation factor deficiency 2, ER cargo receptor complex subunit	5.72957	5.67923	5.65131	5.67832	5.57182	5.55519	5.52288	5.75315	5.66395	5.36623	5.42216	5.45011	5.52239	5.37711	5.26448	5.24666
60422	Slc18a3	0.082065	0.079807	0.43353	0.0037729	0.031179	solute carrier family 18 member A3	4.99053	5.02277	4.68315	4.97416	5.17036	4.92288	4.86686	5.04192	4.6559	5.11088	5.11826	5.08148	5.12654	5.12869	5.58021	5.53182
311423	Slc4a11	0.28592	-0.032859	0.37615	0.0037723	0.031179	solute carrier family 4 member 11	5.61273	5.48398	5.43404	5.46408	5.45949	5.73174	6.17629	5.68235	5.20011	5.48641	5.61715	5.53423	5.57449	5.82905	6.15955	5.88357
309208	Lrrc10b	0.59962	0.33583	0.3832	0.0037863	0.031267	leucine rich repeat containing 10B	8.87733	9.39165	8.98882	9.06242	9.51469	9.57432	10.0652	9.54164	9.14988	9.13062	9.78972	9.53848	9.41601	9.10972	9.39516	9.87717
170907	Serinc5	-0.29138	0.26787	-0.0079671	0.0037931	0.031301	serine incorporator 5	6.90443	7.35616	7.24008	7.2642	7.30948	6.79628	6.81568	6.62206	7.69588	7.23988	7.65459	7.2152	7.51522	6.8645	7.26622	7.04286
299331	Hsp90aa1	0.046329	0.46021	0.056381	0.0038037	0.031346	heat shock protein 90 alpha family class A member 1	3.64697	3.78416	4.24127	4.07947	4.11104	3.97928	4.0424	3.8777	4.6559	4.3685	4.26097	4.3536	4.1655	3.74175	4.07169	4.04554
313387	Usp1	-0.25695	-0.05614	-0.35183	0.003804	0.031346	ubiquitin specific peptidase 1	4.82531	5.06139	5.27602	5.04235	4.93859	4.86051	4.56897	4.81852	4.99733	5.04072	4.98327	4.99705	4.73669	4.7154	4.79767	4.57789
362765	Angel1	-0.056288	0.32044	0.38594	0.0038136	0.031403	angel homolog 1	3.66012	3.52926	3.32795	3.40265	3.29996	3.4311	3.45616	3.51821	4.0465	3.83026	3.78065	3.48904	4.03459	3.82192	3.88716	3.70863
288371	Mcoln1	0.056483	0.02325	0.26939	0.0038169	0.031407	mucolipin 1	6.24016	6.09846	6.18062	6.05358	6.21602	6.1216	6.34264	6.11408	6.13519	6.05905	6.17696	6.29426	6.37751	6.44409	6.35668	6.47496
64189	Pafah1b2	-0.071777	0.082135	-0.23878	0.0038253	0.031455	platelet-activating factor acetylhydrolase 1b, catalytic subunit 2	7.36909	7.39092	7.53266	7.38518	7.42807	7.3594	7.21233	7.38771	7.63415	7.39483	7.48304	7.49022	7.36219	7.09278	7.2702	6.9706
140635	Flt3	-0.13597	1.0606	0.30699	0.0038384	0.03154	fms-related tyrosine kinase 3	1.90891	0.797684	0.977097	0.379026	1.57413	0.636891	0.882692	0.647193	2.4691	2.24091	2.55825	0.922698	1.92692	1.21337	1.36554	1.03357
303132	Aff4	-0.093519	-0.022081	-0.31968	0.0038497	0.03161	AF4/FMR2 family, member 4	7.35653	7.53027	7.7503	7.51973	7.44376	7.56519	7.23381	7.54414	7.62243	7.52225	7.53826	7.4044	7.32545	7.10619	7.32429	7.13539
100034253	Gnl3l	-0.31067	0.10187	-0.3651	0.003866	0.031721	G protein nucleolar 3 like	5.48374	5.36913	5.93129	5.66722	5.499	5.58961	4.77115	5.27885	5.88785	5.58441	5.67167	5.76219	5.55278	4.95706	5.25447	5.22786
294774	Ttc33	-0.25087	-0.16272	-0.42294	0.0038723	0.03175	tetratricopeptide repeat domain 33	5.00348	4.85701	5.28895	5.02723	4.88988	4.90872	4.50346	4.86551	4.8334	4.91836	4.76658	5.03347	4.71486	4.59888	4.67402	4.52414
84008	Cntnap1	0.18924	0.21214	0.38115	0.0038827	0.031813	contactin associated protein 1	9.57793	9.5383	9.60954	9.59284	9.65592	9.87465	9.90369	9.6201	9.50313	9.65212	10.0057	9.94852	9.94913	9.81021	9.93363	10.1327
364535	Tmem161a	0.016694	-0.079868	0.23745	0.0038924	0.03187	transmembrane protein 161A	5.69965	5.69232	5.85136	5.70027	5.55786	5.79724	5.95458	5.68081	5.62513	5.63291	5.76208	5.6051	5.94734	5.97412	5.90837	6.06626
308831	Tenm4	0.040074	0.31979	-0.35893	0.003921	0.032081	teneurin transmembrane protein 4	5.35425	5.262	6.12401	5.54668	5.21848	5.98548	5.48378	5.80653	5.99487	6.1765	5.91595	5.57893	5.4257	4.77838	5.38493	5.33905
312199	Klhdc10	-0.21982	0.17824	-0.366	0.003933	0.032145	kelch domain containing 10	4.6287	4.40225	5.12556	4.65813	4.4933	4.71082	4.1885	4.59074	5.13207	4.9101	4.85382	4.69312	4.5521	3.92232	4.42205	4.47541
300445	Prkcsh	0.10528	0.057814	0.28751	0.0039344	0.032145	protein kinase C substrate 80K-H	7.51686	7.39226	7.34905	7.36857	7.37509	7.44445	7.72778	7.48208	7.39752	7.44	7.49317	7.52991	7.68509	7.74192	7.60935	7.74157
83611	Apba3	0.14273	-0.25481	0.13281	0.0039385	0.032154	amyloid beta precursor protein binding family A member 3	4.8797	5.05014	4.87666	4.76094	4.81881	5.07852	5.16868	5.06579	4.66086	4.35639	4.79205	4.7221	4.9777	5.25536	4.80592	5.03717
140933	Trpc5	-0.34614	0.28833	-1.2641	0.0039412	0.032154	transient receptor potential cation channel, subfamily C, member 5	1.90891	1.67411	1.87299	1.33761	1.11316	2.06049	0.520122	1.35346	2.5246	2.05858	1.52826	1.66851	1.30349	-1.83499	0.955453	-0.33727
312781	Lrp6	0.006373	0.32551	-0.13355	0.0039482	0.032166	LDL receptor related protein 6	4.69087	4.80707	5.21151	4.95831	4.99954	5.12416	4.77732	4.81852	5.35663	5.20337	5.38079	5.05894	4.98582	4.45544	4.90901	4.78346
317517	Ptchd1	-0.17471	0.30011	-0.40796	0.0039454	0.032166	patched domain containing 1	2.71469	2.98426	3.58321	3.51219	2.98454	3.47659	2.70631	2.99918	3.52187	3.55623	3.63626	3.45875	2.90568	2.63039	2.79353	2.99951
29335	Oprk1	-0.50193	0.085284	-0.55446	0.0039629	0.032264	opioid receptor, kappa 1	2.98923	2.83488	3.66484	3.46809	2.65214	3.2558	2.35662	2.69082	3.08577	3.39981	3.68601	3.21774	2.9644	2.74449	2.6665	2.48423
361142	Galntl6	-0.55678	-0.0061549	-0.58011	0.003976	0.032347	polypeptide N-acetylgalactosaminyltransferase-like 6	2.37533	2.27849	2.54983	2.66791	1.88368	1.69303	2.00344	2.09043	2.87135	2.40276	2.08465	2.40018	1.68898	1.84512	1.9848	2.06214
365865	Pip5k1a	0.0099377	-0.23272	-0.17509	0.00399	0.032438	phosphatidylinositol-4-phosphate 5-kinase, type 1, alpha	6.90649	6.87147	7.08932	6.86815	6.95259	7.0522	6.89374	6.8814	6.66981	6.60727	6.71126	6.82254	6.6604	6.86008	6.80077	6.71876
171078	Mlxipl	-0.74866	0.16642	0.27488	0.0040033	0.032523	MLX interacting protein-like	1.69566	1.82963	1.91172	2.31644	0.195622	1.16741	1.41321	1.70912	2.53544	2.25402	1.92806	1.58683	2.16012	2.17318	1.84244	2.64395
364952	Nkd1	-0.11346	0.30798	0.26315	0.0040073	0.032533	NKD inhibitor of WNT signaling pathway 1	5.57852	5.96101	5.52741	5.45765	5.60539	5.35745	5.77037	5.35055	5.92235	5.69073	6.30188	5.82143	6.0898	5.90095	5.9071	5.70637
292172	Eya4	-0.70766	0.23502	-0.45621	0.0040135	0.032547	EYA transcriptional coactivator and phosphatase 4	2.34309	1.36095	2.66767	2.01743	1.88368	0.963391	1.47527	1.41422	2.75552	2.34264	2.52218	1.84284	2.00892	1.52575	1.68449	1.59916
29715	Slc8a1	-0.32738	0.23652	-0.31721	0.0040147	0.032547	solute carrier family 8 member A1	4.08737	4.57237	4.73266	4.16877	4.00069	4.27616	3.785	4.23847	4.94744	4.85091	4.41644	4.27754	4.33084	4.04765	4.2754	3.6408
83526	Atrn	-0.22749	0.071385	-0.18486	0.0040452	0.032682	attractin	8.32166	8.33511	8.47593	8.4513	8.22132	8.28543	7.94724	8.2038	8.56395	8.38954	8.51999	8.39431	8.43212	8.01292	8.26011	8.11038
292044	Cdyl2	-0.11682	0.46716	-0.31816	0.0040456	0.032682	chromodomain Y-like 2	2.55496	2.36822	3.02646	2.80592	2.21947	2.88361	2.32326	2.83111	3.19242	2.92145	3.16872	3.39619	2.81741	2.3422	1.79905	2.4268
500030	Phf14	-0.15148	0.05563	-0.32575	0.0040414	0.032682	PHD finger protein 14	5.20752	5.28522	5.36419	5.61617	5.38939	5.30617	4.95662	5.21198	5.5708	5.49748	5.33994	5.30228	5.06078	5.10965	5.14825	4.87218
304914	Rabgap1l	-0.1582	-0.0074189	-0.57281	0.0040418	0.032682	RAB GTPase activating protein 1-like	3.83259	3.62944	4.31537	4.07947	3.69529	4.06688	3.53841	3.95641	4.09497	4.06417	4.04918	3.6652	3.50059	3.01391	3.5762	3.50865
301126	Safb2	0.082996	0.039213	0.33699	0.0040436	0.032682	scaffold attachment factor B2	7.01407	6.89995	6.86283	6.98174	6.75055	6.96482	7.24999	7.08606	6.98427	6.99726	6.87513	7.05799	7.1286	7.40276	7.08049	7.46184
84556	Rims1	-0.18003	0.17107	-0.10771	0.0040601	0.032776	regulating synaptic membrane exocytosis 1	6.80511	6.91678	6.91142	6.85476	6.57066	6.91375	6.48331	6.76303	6.95175	6.98846	7.04469	7.18139	6.90166	6.45083	6.85938	6.80581
100912292	Enho	0.29315	-0.090607	0.2006	0.0040691	0.032826	energy homeostasis associated	6.58241	6.73476	6.38627	6.43778	6.75532	6.67189	7.09555	6.78045	6.13251	6.35753	6.74164	6.50627	6.71395	6.71645	6.62788	6.89718
65034	Pdzd2	-0.044013	0.029637	-0.53285	0.0040827	0.032913	PDZ domain containing 2	6.52698	6.72842	7.34729	6.9546	6.47567	7.12849	6.5596	7.20313	6.89181	6.98355	7.11246	6.80157	6.44534	5.96943	6.3473	6.70297
64019	Pag1	-0.99126	0.2358	-0.79513	0.0040991	0.033022	phosphoprotein membrane anchor with glycosphingolipid microdomains 1	1.38328	1.03538	1.4415	1.30932	0.536659	-0.295995	0.882692	-0.141303	1.76937	1.70453	1.57596	0.922698	1.32925	0.131838	-1.14691	0.687392
499506	Ankrd34b	-0.15537	-0.35365	-0.59066	0.0041131	0.033042	ankyrin repeat domain 34B	4.03283	3.68288	3.76343	3.8434	3.4884	3.75501	3.7224	3.74208	3.85629	3.61841	3.19949	3.1049	3.26062	3.01391	3.35434	3.33223
362648	Arhgef19	0.093375	0.42681	0.44737	0.0041104	0.033042	Rho guanine nucleotide exchange factor 19	3.98662	4.2881	3.81542	4.29676	4.19762	4.21612	4.40326	3.97165	4.19071	4.61967	4.78952	4.48717	4.51048	4.34038	4.50203	4.83679
363948	Cdh20	-0.30803	0.30014	-0.05019	0.0041059	0.033042	cadherin 20	4.03283	4.2532	4.12247	3.94343	4.14464	3.66804	3.82725	3.3955	4.37712	4.25239	4.7996	4.02186	4.13295	3.86796	4.12098	4.03116
306459	Stox2	-0.070684	0.19935	-0.40842	0.0041105	0.033042	storkhead box 2	5.65438	6.06419	6.44934	5.97922	5.71709	6.39981	5.69576	6.04612	6.30566	6.38982	6.21134	6.13694	5.93376	5.18434	5.5641	5.83196
360967	Rnf185	0.16231	-0.068907	-0.10016	0.0041323	0.033173	ring finger protein 185	6.04603	6.07089	6.12092	6.10592	6.19512	6.25347	6.36536	6.1746	6.01245	6.02119	6.02415	6.01212	6.10479	5.99847	5.95484	5.8742
311210	Tspan18	-0.89704	0.52461	-0.42531	0.0041571	0.03335	tetraspanin 18	0.852763	1.03538	0.739406	0.673473	-0.166948	-0.816827	-0.236607	0.647193	1.75087	1.33649	1.50381	0.51504	0.617595	-0.00902426	1.10548	-0.671689
25717	Tgfb3	0.27245	-0.53677	-0.39043	0.0041738	0.03346	transforming growth factor, beta 3	2.90339	2.6916	2.26577	2.33059	2.82789	2.66524	3.08034	2.76267	2.08208	2.02836	1.83311	2.17645	2.45744	2.1402	2.57941	1.1446
315523	Nfrkb	0.13631	0.068155	0.39831	0.0042016	0.033646	nuclear factor related to kappa B binding protein	5.43868	5.35822	5.53982	5.52532	5.26506	5.56274	5.82502	5.70685	5.48107	5.56481	5.42867	5.65939	5.64926	6.15833	5.8066	5.79981
297804	Plag1	-0.16854	0.12667	0.59924	0.0042058	0.033646	PLAG1 zinc finger	3.15625	2.79229	3.19295	3.03912	2.36911	2.84449	2.74462	3.3955	3.18555	3.11358	2.65025	3.61801	3.30023	4.02975	3.71691	3.45221
304763	R3hdm1	0.18098	-0.12175	-0.091442	0.0042043	0.033646	R3H domain containing 1	6.64903	6.63208	6.67789	6.7999	6.89945	7.01634	6.94124	6.59771	6.61526	6.49989	6.56529	6.59599	6.46363	6.75712	6.51424	6.64749
287060	Sec14l5	-0.1269	0.34085	0.4415	0.004236	0.033865	SEC14-like lipid binding 5	3.13758	3.15366	3.64773	3.69276	3.3074	3.34961	3.41716	3.14073	4.02357	3.65347	3.98879	3.30547	4.09966	3.70275	3.93806	3.71464
50561	Resp18	0.10495	-0.20825	-0.12169	0.0042464	0.033924	regulated endocrine-specific protein 18	7.02173	6.84501	6.83287	6.72357	6.77154	6.99081	6.99916	7.07904	6.81376	6.68922	6.5256	6.55541	6.66167	6.68607	6.8836	6.70976
84599	Tmed10	-0.091137	0.045271	-0.21533	0.0042523	0.033938	transmembrane p24 trafficking protein 10	6.85312	6.94318	6.87452	6.85354	6.81327	6.80713	6.67979	6.85493	6.97882	6.89684	6.98962	6.83513	6.75433	6.58171	6.73321	6.5857
293491	Ypel3	0.16911	-0.17002	0.086769	0.0042541	0.033938	yippee-like 3	8.10205	7.98795	7.84152	7.95816	7.90696	8.02634	8.38507	8.21398	7.86398	7.72719	7.92187	7.69536	8.1084	8.08968	7.96515	8.08044
303565	G6pc3	0.049859	0.00083636	0.31656	0.0042666	0.033944	glucose 6 phosphatase catalytic subunit 3	5.11985	5.05465	5.13786	5.07001	5.01325	5.05085	5.34316	5.15749	4.88095	5.10184	5.16189	5.22564	5.40918	5.3947	5.25648	5.57211
313491	Hint2	0.13645	-0.15059	0.22434	0.0042639	0.033944	histidine triad nucleotide binding protein 2	6.26188	6.23592	5.91351	6.1673	6.29202	6.15096	6.50579	6.1735	5.75262	5.97639	6.05813	6.184	6.28838	6.53331	6.21426	6.44273
83731	Kcnma1	-0.18199	0.19199	-0.33768	0.0042617	0.033944	potassium calcium-activated channel subfamily M alpha 1	5.40979	5.42247	6.13735	5.59289	5.49737	5.63187	5.24637	5.55998	5.63777	5.89919	5.92288	5.97915	5.61039	4.87675	5.44599	5.30957
298012	Rad23b	0.0080784	-0.046671	-0.2419	0.0042613	0.033944	RAD23 homolog B, nucleotide excision repair protein	8.01199	7.86746	8.16855	8.04302	8.06585	7.9766	8.02419	8.07095	8.00332	7.9626	7.93308	8.02008	7.84627	7.71523	7.80848	7.76602
29194	Chka	0.17069	-0.19538	0.10563	0.0042739	0.033979	choline kinase alpha	6.05601	6.02794	5.90514	5.98928	6.11051	6.06741	6.40775	6.05091	5.97609	5.85145	5.60714	5.73717	5.89547	6.33447	6.05392	6.08726
25672	Nr3c2	-0.28741	0.0055811	-0.32006	0.0042788	0.033994	nuclear receptor subfamily 3, group C, member 2	5.56984	5.67484	5.76012	5.60457	5.39987	5.43522	5.06402	5.52597	5.84162	5.4878	5.72421	5.55765	5.48992	5.0708	5.53959	5.18087
25720	Tcf12	-0.30614	-0.044469	-0.3977	0.0042878	0.034042	transcription factor 12	4.40881	4.77735	4.85943	4.81475	4.47361	4.44261	4.29127	4.46715	4.94744	4.6146	4.51149	4.61286	4.51329	4.13812	4.42205	4.20776
293939	Erlin1	-0.046731	-0.26822	-0.30734	0.0042939	0.034067	ER lipid raft associated 1	5.45762	5.44154	5.6936	5.58553	5.70165	5.38156	5.41222	5.48938	5.27646	5.18465	5.14618	5.49559	5.2581	5.35033	5.23629	5.10967
307343	Fam210a	-0.22071	-0.045552	-0.26205	0.0043032	0.034118	family with sequence similarity 210, member A	6.12044	6.23691	6.14041	6.0589	5.96057	6.00668	5.82204	5.88106	6.17908	6.11852	6.01552	6.05957	5.78345	5.90708	6.04698	5.75967
304883	Abl2	0.070994	0.33162	-0.3571	0.0043067	0.034122	ABL proto-oncogene 2, non-receptor tyrosine kinase	3.76727	3.93372	4.7026	4.18832	4.14048	4.43604	4.55826	3.81712	4.58458	4.53356	4.60067	4.36997	4.12929	3.48365	3.70521	3.94686
312952	Impad1	-0.61783	-0.052207	-1.0207	0.0043213	0.03419	inositol monophosphatase domain containing 1	1.93077	2.09792	1.9307	2.11871	2.03469	1.47979	0.0346949	1.41422	2.18211	1.79704	2.31292	1.40812	1.16728	0.636311	1.39498	0.687392
266766	Rcan1	0.010905	-0.20879	-0.12235	0.0043209	0.03419	regulator of calcineurin 1	7.31972	7.32569	7.30245	7.28977	7.36577	7.2579	7.37632	7.27808	7.07536	7.04095	7.15283	7.13185	7.16124	7.21658	7.16571	7.20429
361846	Vps26a	-0.27869	-0.098891	-0.31092	0.0043302	0.034237	VPS26 retromer complex component A	5.1804	4.88261	5.14601	5.20857	4.78725	4.86785	4.83467	4.83528	5.01681	5.07807	4.92921	5.01537	4.73909	4.88175	4.87546	4.69197
299043	Eapp	-0.13611	0.11922	-0.21443	0.0043332	0.034238	E2F-associated phosphoprotein	5.05166	5.28714	5.07952	5.21239	4.92173	4.95538	5.03083	5.18172	5.37938	5.22684	5.26734	5.24129	4.87867	5.00134	5.08868	4.80334
362836	Dazap1	0.33854	0.15969	0.29166	0.0043467	0.034321	DAZ associated protein 1	5.68364	5.5333	5.50225	5.64334	5.70024	5.91287	6.10815	5.9748	5.77338	5.64665	5.72554	5.85671	5.82931	5.93379	5.67627	6.06861
29618	Btg1	-0.13285	-0.30991	-0.40078	0.0043544	0.034358	BTG anti-proliferation factor 1	6.33747	6.15629	6.16166	6.05678	6.11157	6.101	5.97083	6.00474	5.87189	6.15131	5.77619	5.6308	5.52797	6.13236	5.76069	5.62732
83515	Ptbp3	-0.057096	0.041156	-0.60097	0.0043631	0.034403	polypyrimidine tract binding protein 3	2.95763	3.69449	3.6705	3.30574	3.45531	3.35658	3.26736	3.44001	3.64217	3.76304	3.05551	3.34741	3.0129	2.48036	2.99925	2.7991
361096	Zic2	-0.46646	0.23771	-0.28966	0.004371	0.034442	Zic family member 2	4.15857	4.68724	4.34751	3.92023	3.66667	3.67363	3.99552	3.99172	5.14452	4.65471	3.99758	4.05261	4.00293	3.78506	3.99685	4.24562
25639	Fkbp1a	0.098153	-0.17144	-0.044056	0.0043869	0.034543	FKBP prolyl isomerase 1A	10.7861	10.5892	10.65	10.6873	10.7689	10.6839	10.7688	10.8837	10.5629	10.4611	10.456	10.5506	10.5782	10.7661	10.627	10.5632
313554	Foxj3	-0.05413	-0.10866	-0.2969	0.0044024	0.034604	forkhead box J3	6.55452	6.50762	6.6988	6.51568	6.51153	6.58479	6.38165	6.58042	6.58229	6.53456	6.316	6.39968	6.21772	6.23354	6.40089	6.23886
689314	Mapk11	0.088551	0.09724	0.51521	0.0044036	0.034604	mitogen-activated protein kinase 11	4.4243	4.1001	3.60701	4.24169	3.79388	4.39939	4.35868	4.21731	4.08023	4.31318	4.17841	4.29479	4.56571	4.69851	4.45038	4.80897
311358	Serinc4	-0.43783	0.59254	1.3849	0.0044027	0.034604	serine incorporator 4	-0.7322	-0.744843	-2.15676	-0.825333	-2.48888	-0.816827	-1.39415	-1.48526	-0.480859	-0.579682	-0.00900713	-0.851742	0.486351	1.04542	-0.986444	0.0901512
363135	Rad54l2	-0.2187	0.20059	-0.34991	0.0044344	0.034822	RAD54 like 2	4.00734	4.15995	4.62314	4.10438	3.84076	4.12925	4.03212	4.0881	4.47334	4.6423	4.46158	4.15536	4.26229	3.56044	3.71691	3.93661
25559	Abcc8	-0.03284	0.2012	0.35041	0.0044626	0.034996	ATP binding cassette subfamily C member 8	4.43963	4.22545	4.38584	4.39089	4.24487	4.30166	4.53659	4.21731	4.56354	4.60183	4.42297	4.65689	4.69022	4.68428	4.47126	4.96336
192235	Hyou1	0.14852	-0.035618	-0.17651	0.0044605	0.034996	hypoxia up-regulated 1	7.57571	7.62281	7.87865	7.82619	7.80032	7.99821	7.87354	7.84134	7.58049	7.62173	7.81351	7.75734	7.63561	7.42304	7.50646	7.64415
296654	Gsn	-0.14306	-0.088854	0.26347	0.0044746	0.035066	gelsolin	8.14738	8.17855	8.06362	8.30608	8.32342	7.87043	8.24206	7.57731	8.15544	7.99543	8.21004	7.97564	8.2983	8.51564	8.5759	8.35249
114104	Asah2	-0.48702	0.067473	-0.50378	0.0044943	0.035173	N-acylsphingosine amidohydrolase 2	3.63371	3.54858	3.52194	3.614	3.55864	2.51136	2.69331	3.34958	3.95251	3.38796	3.80086	3.34741	3.0129	3.05872	3.3009	2.90804
679651	Tmem178b	-0.15712	0.046456	-0.29009	0.0044934	0.035173	transmembrane protein 178B	6.41706	6.52316	6.82528	6.61508	6.38983	6.57586	6.31639	6.48894	6.78564	6.58863	6.72851	6.47445	6.51645	6.18283	6.33025	6.19653
286928	Abi2	-0.14451	-0.022775	-0.33858	0.0044985	0.035181	abl-interactor 2	8.05679	7.97789	8.33253	8.1809	8.0233	8.17691	7.721	8.03634	8.14308	8.10784	8.15786	8.07198	7.95396	7.6021	7.93006	7.70203
290632	Mrpl34	0.13822	-0.11662	0.17118	0.0045165	0.035298	mitochondrial ribosomal protein L34	5.93685	5.85765	5.81734	5.74716	5.96292	5.87454	6.14799	5.91825	5.64655	5.76819	5.84228	5.6274	5.90407	6.05042	5.97203	6.11479
245921	Acvr1c	-0.37466	0.3647	-0.60252	0.0045227	0.035323	activin A receptor type 1C	3.76118	4.20124	4.6173	4.62695	3.73994	4.43604	3.55287	3.99172	4.9736	4.44197	4.92461	4.39419	4.39629	2.25247	3.84511	3.73253
287451	Slc16a13	-0.23137	0.096322	0.38107	0.0045345	0.035391	solute carrier family 16, member 13	3.07024	2.77051	3.044	2.89428	2.84843	2.4344	2.64012	2.90706	3.27241	3.09912	2.96883	2.77685	3.43685	3.36735	3.14501	3.34778
291354	Enkur	0.07288	-0.27768	-0.76193	0.0045516	0.035394	enkurin, TRPC channel interacting protein	3.87266	3.63548	3.46448	3.84832	3.83563	3.76027	3.19543	4.18717	3.81237	3.9759	2.66135	2.82514	3.04435	3.04987	2.70227	2.98962
114705	Rgs14	-0.082929	-0.37289	-0.32917	0.0045432	0.035394	regulator of G-protein signaling 14	7.16348	6.82666	7.24815	6.96257	6.73064	7.11417	6.8665	7.15332	6.72	6.93398	6.51417	6.5365	6.67618	6.44578	6.80215	6.95164
295105	Schip1	0.10407	-0.11787	-0.13335	0.0045445	0.035394	schwannomin interacting protein 1	6.96394	7.00626	6.98762	6.89695	7.17671	6.97051	7.06434	7.0542	6.83257	6.75585	6.85593	6.93753	6.87676	6.85564	6.75963	6.82816
315439	Slc36a4	-0.2078	0.28487	-0.31805	0.0045502	0.035394	solute carrier family 36 member 4	3.94962	4.37725	4.59664	4.07947	3.9588	4.40276	3.7972	4.03105	4.75203	4.57072	4.71692	4.09755	4.17263	3.62741	4.19399	3.73844
306141	Spry2	0.3656	0.17087	0.16102	0.0045563	0.035394	sprouty RTK signaling antagonist 2	6.59701	6.39114	6.25216	6.51722	6.94307	6.73676	6.71156	6.8384	6.64998	6.44662	6.4887	6.84614	6.54833	6.78339	6.57821	6.49693
361528	Ttc9b	0.22234	-0.17204	0.22098	0.0045463	0.035394	tetratricopeptide repeat domain 9B	6.33235	6.29241	5.90993	6.20329	6.25018	6.2711	6.7228	6.36841	5.82513	5.93627	6.15062	6.14885	6.18635	6.51494	6.20805	6.68701
498112	Yeats2	0.23201	0.35821	0.3178	0.0045533	0.035394	YEATS domain containing 2	5.70441	5.56211	5.7851	5.66861	5.76108	5.88903	6.21318	5.74578	6.04033	5.89396	6.00467	6.2081	5.92323	6.18485	5.92613	5.94877
293705	Otub1	0.067532	-0.1765	0.080582	0.0045609	0.035406	OTU deubiquitinase, ubiquitin aldehyde binding 1	8.20962	8.12566	8.07112	8.13076	8.13618	8.12096	8.33469	8.20917	7.84938	7.94931	8.01512	8.01489	8.18624	8.29206	8.11836	8.25969
311799	Ndor1	-0.026524	-0.0094841	0.35074	0.004587	0.035584	NADPH dependent diflavin oxidoreductase 1	5.54171	4.9568	5.51959	5.23888	5.08639	5.25859	5.49319	5.36023	5.21874	5.49057	5.15406	5.40515	5.59189	5.78038	5.80797	5.53522
246776	Filip1	-0.12939	-0.31813	-0.42475	0.0045919	0.035598	filamin A interacting protein 1	6.11329	5.7997	6.23604	5.96001	6.04306	5.901	5.4988	6.1095	5.75841	5.90751	5.4008	5.75909	5.58655	5.51534	5.77476	5.55713
306055	Pcdh17	-0.72472	-0.17439	-0.57636	0.0046038	0.035649	protocadherin 17	5.56286	5.09025	6.12401	5.61905	4.81881	5.43027	4.17921	4.98548	5.58	5.74399	5.27278	5.22113	5.07988	4.52416	4.89877	5.57541
25267	Pdgfra	-0.31967	-0.073056	-0.24907	0.0046047	0.035649	platelet derived growth factor receptor alpha	6.2478	6.55058	6.50897	6.44268	6.26362	6.04169	6.01459	6.15693	6.34781	6.52174	6.4307	6.14766	6.33681	6.00878	6.28674	6.11593
314824	Osbpl8	0.050522	-0.18262	-0.32105	0.0046214	0.035731	oxysterol binding protein-like 8	7.11717	7.13114	7.53382	7.56044	7.53765	7.50176	7.07314	7.44843	7.25262	7.01422	7.19258	7.20497	6.98506	7.1719	7.06627	6.88257
494445	Srsf2	0.1587	-0.034142	0.24132	0.0046199	0.035731	serine and arginine rich splicing factor 2	7.78781	7.51929	7.55806	7.71703	7.65049	7.78066	7.94141	7.84618	7.63698	7.62457	7.52237	7.67409	7.73171	7.9833	7.8658	7.96981
362593	Gnl2	-0.024747	0.19147	0.33203	0.0046261	0.035743	G protein nucleolar 2	5.04416	4.90027	4.98279	4.91437	5.02005	4.70537	5.1014	4.89245	5.19499	5.2581	4.91537	5.21661	5.20517	5.55498	5.16971	5.2067
362923	Efr3a	-0.091615	0.2722	-0.042021	0.0046441	0.03585	EFR3 homolog A	5.1079	5.21036	5.13377	4.80719	5.0536	4.96909	4.75247	5.11922	5.4556	5.40937	5.26734	5.22788	5.19645	4.96178	5.06369	4.87487
308762	Ttll13	-0.22839	0.54745	0.60918	0.0046462	0.03585	tubulin tyrosine ligase-like family, member 13	1.50484	1.30145	1.59218	1.98202	0.970556	1.34611	1.69983	1.47251	2.3013	2.48293	1.29165	2.30121	2.25726	2.42667	1.77686	2.35164
310635	Arhgef2	-0.0028304	0.13829	0.22911	0.0046655	0.035951	Rho/Rac guanine nucleotide exchange factor 2	7.67091	7.64055	7.68612	7.67087	7.63875	7.67555	7.74284	7.59669	7.7971	7.65734	7.91233	7.84413	7.97298	7.8198	7.90118	7.88673
366872	Cep83	0.046527	0.28089	0.39544	0.0046652	0.035951	centrosomal protein 83	5.3961	5.04107	5.01205	5.47686	5.25163	5.05942	5.31162	5.51388	5.71852	5.46823	5.33128	5.56122	5.59321	5.72308	5.827	5.38501
293016	Map7	-0.13632	-0.1081	0.17552	0.0046737	0.03599	microtubule-associated protein 7	6.63412	6.66418	6.55252	6.67659	6.38457	6.51175	6.61061	6.47028	6.74883	6.34532	6.60391	6.3572	6.91022	6.84991	6.85077	6.60119
499014	Zdhhc14	-0.0035416	-0.1561	-0.31318	0.0046782	0.036001	zinc finger DHHC-type palmitoyltransferase 14	7.15712	7.04136	7.31875	7.24052	7.11077	7.30324	7.31241	7.00937	7.0185	6.86032	7.19306	7.05799	6.89628	6.72482	6.77651	7.09448
303016	Crebrf	-0.1969	-0.11055	-0.37992	0.0046959	0.036088	CREB3 regulatory factor	5.82458	5.85378	5.90394	5.91026	5.85922	5.73174	5.30522	5.74873	5.91198	5.80986	5.7002	5.60855	5.4842	5.59051	5.57057	5.31353
367763	Tmem164	-0.10077	-0.28671	-0.34545	0.0046937	0.036088	transmembrane protein 164	6.33952	6.30477	6.39911	6.25797	6.08477	6.35875	5.92986	6.46491	5.89418	6.1434	6.13677	5.96709	5.93691	5.83807	6.18611	5.93982
24918	Stat5a	-0.43963	0.46252	-0.035323	0.0047	0.036096	signal transducer and activator of transcription 5A	3.1655	2.18281	3.20079	2.50285	2.60464	2.49881	2.43679	1.91233	3.27888	3.37	3.36476	3.11465	3.14207	2.08928	3.12757	2.53946
25451	Gabrb2	-0.49662	0.29164	-0.74861	0.0047085	0.036113	gamma-aminobutyric acid type A receptor beta 2 subunit	3.56548	3.81108	4.75147	4.32882	3.63746	4.01496	2.6536	4.06933	4.94337	4.2879	4.36306	4.19725	4.00692	2.12343	3.31638	3.70259
288108	Naa50	0.31393	-0.039852	-0.042062	0.0047077	0.036113	N(alpha)-acetyltransferase 50, NatE catalytic subunit	5.59402	5.39782	5.68664	5.53298	5.62189	5.97872	6.00804	5.8429	5.38089	5.57791	5.34166	5.73559	5.46108	5.35573	5.39225	5.80545
687813	Traf1	-0.043939	1.1425	0.24493	0.0047324	0.036272	TNF receptor-associated factor 1	1.28487	1.69738	-0.197401	-0.304501	0.853516	-0.130936	1.13423	1.15415	1.57278	2.13146	2.11726	2.13873	0.848921	0.588217	1.42384	1.43411
313087	Cpne3	-0.50222	0.25759	-0.04282	0.0047662	0.036507	copine 3	2.70203	2.38265	2.7766	2.47765	1.90344	1.97249	1.96069	2.46535	2.67932	2.9378	3.1293	2.57981	2.61236	2.1402	2.79353	2.57954
287453	Rnasek	0.18548	-0.12089	0.15008	0.0047803	0.03659	ribonuclease K	8.05461	8.02722	7.70657	7.94213	8.04793	8.01675	8.28086	8.1375	7.6395	7.78988	7.90213	7.92391	8.02932	8.25211	8.01548	8.04539
289324	Cnih4	-0.087926	-0.18079	-0.40314	0.0047928	0.036638	cornichon family AMPA receptor auxiliary protein 4	4.61526	4.60042	4.3824	4.65533	4.60916	4.42282	4.31268	4.5507	4.45631	4.47315	4.24999	4.34948	4.15833	4.15472	4.29115	4.04076
362087	Ubac1	0.14758	-0.092528	-0.07696	0.0047919	0.036638	UBA domain containing 1	6.53414	6.63359	6.6059	6.50168	6.6663	6.69887	6.80439	6.69733	6.48632	6.4046	6.51799	6.49885	6.55517	6.45837	6.41623	6.53649
361176	Upf3a	-0.21877	-0.16764	0.16872	0.0048021	0.036685	UPF3A, regulator of nonsense mediated mRNA decay	5.85348	5.89336	5.52272	5.4085	5.30275	5.4036	5.68759	5.44092	5.31788	5.70273	5.58545	5.42683	5.85503	5.69355	5.86695	5.9803
363287	Hdac4	0.094615	0.012687	-0.54165	0.0048136	0.036723	histone deacetylase 4	3.92261	4.35181	4.69984	4.08365	4.1896	4.60066	4.21602	4.50953	4.39212	4.43046	4.43596	3.90315	3.85558	3.14437	3.7343	4.1199
363294	Twsg1	-0.18098	-0.015387	-0.49642	0.0048125	0.036723	twisted gastrulation BMP signaling modulator 1	3.95497	4.31468	4.59367	4.16088	3.88119	4.35832	3.94707	4.14298	4.3528	4.31943	4.24999	4.10245	3.79678	3.4638	3.91283	3.90541
360896	Esrrg	-0.2551	0.45168	0.08107	0.0048266	0.036798	estrogen-related receptor gamma	2.76423	2.93617	3.5892	3.31999	2.89853	3.08168	2.88841	2.86415	3.76707	3.64852	3.55528	3.58332	3.62541	2.98634	3.50372	2.7991
308537	Uri1	-0.26371	-0.12697	-0.24745	0.004842	0.036891	URI1, prefoldin-like chaperone	5.78912	5.82105	5.80838	5.73259	5.56097	5.55063	5.40824	5.57002	5.70897	5.61269	5.54408	5.77147	5.57044	5.57053	5.4944	5.52499
305152	Aff1	0.57672	0.4481	0.081496	0.0048477	0.036896	AF4/FMR2 family, member 1	2.97877	2.78144	3.01761	2.57592	3.43509	3.44425	3.43289	3.38036	3.12221	3.44054	3.65303	2.81322	3.17796	2.59432	2.97995	2.89751
171296	Myo9a	-0.20124	0.13243	-0.47104	0.004849	0.036896	myosin IXA	4.95896	5.1735	5.92065	5.57071	5.22045	5.4467	4.80477	5.44821	5.64905	5.66763	5.40245	5.612	5.30916	4.61397	5.0591	4.85867
308717	Slc35d3	-0.097046	0.1775	0.17827	0.0048593	0.03695	solute carrier family 35, member D3	6.70402	6.48356	6.67648	6.69242	6.46158	6.71997	6.51505	6.4658	6.76217	6.64323	6.89053	6.96339	6.94344	6.87956	6.69821	6.74396
304000	Igsf5	0.35234	1.8624	1.4562	0.0048635	0.036957	immunoglobulin superfamily, member 5	-1.21763	-0.624549	-3.00476	-2.17897	-0.43825	-1.4335	-2.77266	-0.93777	0.540836	0.0808318	-0.00900713	0.51504	0.0636598	0.682853	-1.77494	-0.33727
25417	Dpysl4	-0.085319	0.068934	0.2356	0.0048724	0.036974	dihydropyrimidinase-like 4	6.53057	6.47095	6.55252	6.59545	6.21503	6.52109	6.39576	6.64521	6.49607	6.65378	6.54221	6.72648	6.60875	6.81638	6.79111	6.86713
293774	Dtx4	-0.63448	0.12979	-0.48147	0.0048754	0.036974	deltex E3 ubiquitin ligase 4	2.13287	1.62641	2.30994	1.79066	1.21156	1.16741	1.50532	1.52855	2.3013	2.30533	1.81335	1.97715	1.66894	1.52575	1.70814	1.03357
503035	Tmem229b	0.3107	0.091416	0.058408	0.0048749	0.036974	transmembrane protein 229B	5.28805	5.4329	5.26484	5.37647	5.47113	5.81506	5.63078	5.67306	5.47827	5.45693	5.369	5.42683	5.37248	5.25536	5.45475	5.50952
140734	Dynll2	0.16506	-0.053605	-0.053151	0.004893	0.036979	dynein light chain LC8-type 2	10.7351	10.7036	10.7276	10.6843	10.7798	10.8575	10.9504	10.9179	10.5935	10.5886	10.6861	10.7614	10.7004	10.5734	10.6467	10.7138
313743	Klhl21	0.094586	-0.30634	-0.15355	0.0048798	0.036979	kelch-like family member 21	5.41755	5.46206	5.60479	5.50831	5.39638	5.53075	5.88912	5.51734	5.04745	5.16743	5.29433	5.25678	5.41371	5.04431	5.26448	5.60646
116782	Pcdhgc3	-0.19821	0.31007	0.015216	0.004892	0.036979	protocadherin gamma subfamily C, 3	6.60298	6.90995	7.05405	6.61941	6.64665	6.79884	6.503	6.47296	6.83037	7.23369	7.30388	7.06555	7.04702	6.28442	6.7716	7.06596
116645	Plaa	-0.092185	0.17759	-0.19103	0.0048886	0.036979	phospholipase A2, activating protein	4.74122	4.68142	4.89611	4.85934	4.75226	4.8556	4.62822	4.56417	5.02838	4.88924	4.93836	5.04116	4.56028	4.42154	4.72997	4.69805
295607	Prpf40a	-0.36413	0.11147	-0.12793	0.0048991	0.036979	pre-mRNA processing factor 40 homolog A	5.11269	4.9688	5.05378	5.25195	5.07118	4.6582	4.29987	4.80724	5.29572	5.32488	5.06911	5.13993	4.73187	4.89663	5.24035	4.97843
406167	Prrt1	0.17221	0.22974	0.31754	0.0048952	0.036979	proline-rich transmembrane protein 1	7.69865	7.59404	7.48087	7.53775	7.60746	7.63957	8.01247	7.71347	7.76808	7.73247	7.91812	7.81341	7.8607	7.96252	7.8339	7.92903
116660	Ptprn	0.085153	0.30257	0.045699	0.0048865	0.036979	protein tyrosine phosphatase, receptor type, N	9.81005	9.76084	9.85311	9.83253	9.72436	9.98608	9.94043	9.93409	9.94728	10.0659	10.1777	10.2588	10.0297	9.76724	9.64277	9.96812
24718	Reln	-0.092353	0.32513	0.055788	0.0049016	0.036979	reelin	6.55188	6.41327	6.86838	6.5463	6.3731	6.79628	6.14441	6.64917	6.70086	6.96223	6.94547	7.08675	6.64702	6.57401	6.59019	6.81912
292804	Gpi	0.014256	-0.1628	0.1413	0.0049059	0.036987	glucose-6-phosphate isomerase	9.98454	9.74993	9.80095	9.92552	9.87788	9.82495	9.98461	9.83723	9.52063	9.6851	9.74763	9.84938	9.91132	10.1237	9.95896	10.0354
246144	Il3ra	0.21452	0.021256	0.53349	0.0049144	0.037027	interleukin 3 receptor subunit alpha	3.54437	3.55496	3.18507	3.54289	3.4884	3.65113	4.03727	3.46894	3.52187	3.37	3.37827	3.65855	3.83325	4.362	3.70521	4.00197
64037	Slc22a4	-0.94026	0.10969	-0.56349	0.004921	0.037052	solute carrier family 22 member 4	1.41464	0.881342	1.14905	0.84093	0.376195	-0.0549871	0.114865	0.171855	1.34511	0.973917	1.23335	1.20411	0.848921	-0.34023	0.874153	0.419459
309526	Ifit3	-0.79778	-1.6888	-1.0251	0.0049269	0.037073	interferon-induced protein with tetratricopeptide repeats 3	3.24617	1.89147	1.61583	0.990955	1.24293	0.681978	1.56362	1.84773	0.029336	-0.778991	0.783188	1.27537	-0.0646643	1.96296	1.03241	1.07154
679812	Plekhg1	-0.48906	0.34909	-0.19207	0.0049378	0.03713	pleckstrin homology and RhoGEF domain containing G1	2.77635	3.07589	2.88764	3.614	2.45196	2.85437	2.7696	2.43635	3.86061	3.54026	3.53129	2.73953	3.32605	2.63039	3.06484	2.57954
246298	Retsat	-0.06836	-0.80595	-0.44268	0.0049491	0.037191	retinol saturase	5.45762	6.92296	6.30313	6.37519	5.76919	6.37686	6.44893	6.44593	5.35356	5.31709	5.69481	5.77454	5.48133	5.56899	5.5754	6.65923
170911	Pik3ca	-0.027936	0.0097497	-0.29792	0.0049636	0.037275	phosphatidylinositol-4,5-bisphosphate 3-kinase, catalytic subunit alpha	6.30332	6.31609	6.58283	6.46689	6.3942	6.53498	6.16339	6.45681	6.61142	6.43227	6.33518	6.32817	6.13888	6.18989	6.1966	5.95893
689954	Setd7	-0.067613	0.37865	-0.24858	0.0049761	0.037345	SET domain containing 7, histone lysine methyltransferase	4.23083	4.73582	5.26857	4.97191	4.7712	4.97589	4.56541	4.79015	5.2103	5.20506	5.30321	5.1961	4.96748	3.9606	4.58101	4.71913
140675	Gabra4	-0.13812	0.038371	-0.34416	0.0049883	0.037364	gamma-aminobutyric acid type A receptor alpha4 subunit	6.72215	6.73757	7.23913	7.07763	6.88337	6.97164	6.56139	6.84462	7.19862	6.80625	6.95903	7.00853	6.71578	6.47665	6.68113	6.58406
690752	Med12l	-0.32278	0.28813	-0.412	0.0049879	0.037364	mediator complex subunit 12-like	2.66339	2.66823	3.34927	3.2841	2.66377	2.94963	2.49787	2.67849	3.49989	3.21767	3.4311	3.07526	3.09027	2.10645	2.47299	2.61853
286906	Pdia6	0.060707	-0.11964	-0.21221	0.0049868	0.037364	protein disulfide isomerase family A, member 6	7.09435	7.05943	7.14677	7.32464	7.16346	7.36243	7.13813	7.20796	6.96083	6.98207	7.12655	7.08737	6.95693	6.92746	7.0286	6.87453
60395	Trpc3	0.090866	0.22997	0.36009	0.0050219	0.037591	transient receptor potential cation channel, subfamily C, member 3	5.25378	5.22245	5.29445	5.34023	5.28591	5.33821	5.38822	5.46086	5.28452	5.63917	5.59995	5.48435	5.45963	5.41207	5.81752	5.81807
287005	Camk2n1	0.22612	-0.016458	0.21941	0.0050386	0.037594	calcium/calmodulin-dependent protein kinase II inhibitor 1	10.1873	10.2607	10.1166	10.0982	10.318	10.354	10.647	10.2175	10.0126	10.1732	10.2631	10.1426	10.3093	10.3031	10.3848	10.5365
286974	Chst15	-0.30433	0.057918	-0.34075	0.0050259	0.037594	carbohydrate sulfotransferase 15	5.48927	5.67923	5.96391	5.65743	5.27457	5.55367	5.41618	5.35637	5.71852	5.76132	5.89495	5.67923	5.6117	4.74312	5.51634	5.4477
317232	Magee1	-0.13311	0.15856	0.1441	0.005037	0.037594	MAGE family member E1	6.73074	6.56725	6.82148	6.72558	6.66919	6.61708	6.43533	6.59115	6.86787	6.78382	6.76369	7.05862	6.99565	6.82159	6.93336	6.65845
316561	Sphkap	-0.47232	0.14633	-0.3693	0.0050382	0.037594	SPHK1 interactor, AKAP domain containing	3.98139	4.11746	4.73806	4.56549	3.97756	4.20843	3.36074	3.97165	4.69754	4.59154	4.39665	4.41406	4.08839	3.34582	4.32978	4.12442
25357	Thrsp	0.4085	0.18657	0.72435	0.0050347	0.037594	thyroid hormone responsive	4.46232	4.48481	3.65346	4.12075	4.91687	4.45889	4.70469	4.35152	4.07652	3.88608	4.67099	4.78755	4.5521	4.94278	4.70079	5.41485
313529	Tmem53	-0.17498	0.13691	0.25748	0.0050676	0.037786	transmembrane protein 53	3.92805	3.83226	3.87544	3.80845	3.68391	3.65679	3.63673	3.76559	3.82569	4.17865	4.0534	3.90315	4.0694	4.24279	4.11214	4.04076
24716	Ret	0.97512	0.68806	0.335	0.0050773	0.037833	ret proto-oncogene	1.14227	1.52601	1.21248	0.954886	2.41113	2.12722	2.58489	1.38416	1.82348	1.33649	2.21087	2.1195	1.30349	1.33493	1.61112	1.90278
113976	Acsl4	-0.18671	-0.14365	-0.41469	0.0050814	0.037839	acyl-CoA synthetase long-chain family member 4	6.59102	6.36323	6.66448	6.61292	6.58985	6.27754	6.09215	6.49158	6.52765	6.49575	6.25412	6.38062	6.25348	6.26543	6.22762	5.7913
290652	Fkbp8	0.12787	-0.14814	0.15215	0.0051037	0.037956	FKBP prolyl isomerase 8	9.43659	9.3836	9.2691	9.36755	9.42353	9.40092	9.7334	9.38611	9.00326	9.20848	9.30437	9.33111	9.45867	9.52291	9.41819	9.65898
307029	Wac	-0.023096	-0.074864	-0.28886	0.0051031	0.037956	WW domain containing adaptor with coiled-coil	6.51165	6.52885	6.86592	6.77361	6.59213	6.81538	6.56941	6.63089	6.605	6.59121	6.63871	6.57937	6.39515	6.31798	6.42874	6.41531
299626	Gadd45b	0.32647	-0.05364	0.020515	0.0051199	0.038052	growth arrest and DNA-damage-inducible, beta	5.08128	4.81241	4.62606	4.92607	5.13108	4.96909	5.372	5.28496	4.77052	4.66211	4.81956	4.99968	5.02772	4.86922	4.76704	4.8829
316524	Zfp142	0.18956	0.042806	0.36145	0.0051353	0.038142	zinc finger protein 142	5.89438	6.03823	5.92657	5.84155	5.77322	6.17087	6.36843	6.09333	5.83505	6.09957	5.94349	5.98846	6.06318	6.39076	6.20286	6.4643
64157	Ddah1	-0.090596	0.30407	0.012482	0.0051555	0.038268	dimethylarginine dimethylaminohydrolase 1	5.16665	5.23641	4.89127	4.83969	5.21057	4.81063	4.75247	4.98798	5.30209	5.37076	5.4984	5.1961	5.15383	4.99674	4.93179	5.12555
360515	Clint1	0.18453	0.17535	-0.18363	0.0051653	0.038315	clathrin interactor 1	5.20976	5.10337	5.65131	5.50363	5.56408	5.68267	5.49693	5.52425	5.56684	5.55954	5.54108	5.57187	5.39248	4.87925	5.25246	5.22996
170699	Atp2c1	-0.060321	-0.039859	-0.28223	0.0051826	0.038419	ATPase secretory pathway Ca2+ transporting 1	7.36709	7.28114	7.43424	7.48775	7.33745	7.47519	7.12972	7.37248	7.42585	7.24317	7.42562	7.31634	7.112	7.03341	7.2109	7.08813
298683	Vwa1	0.096915	-0.20269	-0.16889	0.0051887	0.03844	von Willebrand factor A domain containing 1	6.26296	6.40887	6.14651	6.31244	6.19211	6.39051	6.57828	6.3452	5.90885	6.24953	6.0862	6.06712	5.97413	6.16449	6.18295	6.13846
29245	Klk6	-0.17165	-0.07205	0.31511	0.0051954	0.038464	kallikrein related-peptidase 6	5.68203	5.95981	5.61363	6.16828	5.82466	5.44506	6.0185	5.43361	5.87616	5.44125	6.0423	5.78221	6.2246	6.3749	6.14447	5.98155
114114	Dnm1l	-0.12779	0.10374	-0.28748	0.0052091	0.038541	dynamin 1-like	6.55979	6.65306	7.05783	6.86208	6.69423	6.80841	6.33534	6.78764	7.02525	6.81014	6.85714	6.89927	6.58288	6.37756	6.68188	6.36842
54264	Mafb	-0.57509	-0.1088	-0.46133	0.0052133	0.038547	MAF bZIP transcription factor B	3.30594	3.48314	3.044	3.06473	2.97523	2.51136	2.49787	2.60221	2.80118	3.30217	3.17647	3.1811	2.95615	2.79833	2.45912	2.83265
81632	Abat	-0.051483	0.36168	0.034111	0.0052234	0.038581	4-aminobutyrate aminotransferase	7.47563	7.51603	7.81207	7.62247	7.54041	7.82813	7.26324	7.55682	7.82389	7.93487	8.11587	8.00706	7.88044	7.16116	7.7211	7.7264
306809	Bicd2	0.032242	0.10096	-0.19958	0.0052245	0.038581	BICD cargo adaptor 2	6.98368	7.12257	7.24436	7.18322	7.14801	7.35026	7.11212	7.04702	7.15401	7.23286	7.32758	7.23209	6.93926	6.77804	7.01385	7.00657
296368	Ube2c	1.608	0.80411	1.7338	0.0052306	0.038601	ubiquitin-conjugating enzyme E2C	-1.03705	-1.80897	-2.15676	-1.442	0.536659	-0.211106	0.114865	-0.79338	-1.27733	-0.107613	-0.974242	-1.19278	-0.967367	0.131838	0.648271	0.231014
299643	Ndufa7	0.14586	-0.18931	-0.010523	0.0052409	0.038607	NADH:ubiquinone oxidoreductase subunit A7	6.78049	6.85798	6.51998	6.71888	6.78092	6.72671	7.0064	6.95033	6.57047	6.56711	6.51264	6.48764	6.67806	6.89879	6.53588	6.71951
59295	Nucb2	-0.25439	-0.02875	0.07132	0.0052414	0.038607	nucleobindin 2	5.46701	5.20834	5.23078	5.19123	5.11422	5.07006	4.96746	4.93195	5.1231	5.24502	5.32082	5.30228	5.33164	5.37534	5.41937	5.2652
81922	Sh3gl1	0.20309	-0.035522	0.25803	0.0052351	0.038607	SH3 domain containing GRB2 like 1, endophilin A2	5.96361	5.69377	5.90754	5.80149	5.95229	5.97079	6.31427	5.92087	5.79046	5.7773	5.86526	5.80346	6.00443	6.05042	6.03767	6.3011
304127	Bach1	-0.43977	-0.14635	-0.87801	0.005256	0.038689	BTB domain and CNC homolog 1	2.59658	2.65641	2.65631	2.42589	2.45196	2.39432	1.7509	1.84773	2.80118	2.60055	2.25549	1.93375	1.92692	0.855321	1.77686	2.02392
363555	Wfikkn1	0.54668	-0.061965	0.49829	0.0052654	0.038734	WAP, follistatin/kazal, immunoglobulin, kunitz and netrin domain containing 1	2.25919	2.23144	2.00423	2.46489	2.61666	2.68752	3.31055	2.40676	2.03699	2.25402	2.27007	2.17645	2.36082	2.67712	2.92045	2.95957
65036	Bche	-1.3089	0.043416	-0.19631	0.0052757	0.038785	butyrylcholinesterase	1.61695	1.10663	1.41478	1.22096	0.812294	-0.130936	-0.050194	-0.93777	0.884138	1.12433	1.68872	1.72051	1.40389	1.44704	1.5071	-0.551395
116967	Magt1	-0.11594	0.34125	-0.29497	0.005326	0.03913	magnesium transporter 1	2.83548	2.9556	2.96334	2.51529	2.77523	3.01276	2.58489	2.39173	3.01002	3.20421	3.31644	3.12433	2.73307	2.44028	2.32787	2.59265
25393	Bcan	0.15731	0.25535	0.39517	0.00533	0.039134	brevican	9.02404	9.16694	8.99151	9.01312	9.19706	9.22382	9.24575	9.16365	8.88844	9.18182	9.58641	9.4687	9.45236	9.33544	9.32483	9.64666
65195	Kcnd3	-0.31216	-0.085069	-0.41463	0.0053468	0.039209	potassium voltage-gated channel subfamily D member 3	4.96427	4.99721	4.98733	4.76094	4.48677	4.6999	4.40326	4.84083	5.05312	5.02167	4.74848	4.47208	4.60842	4.37623	4.60326	4.46117
288701	Srsf9	0.24021	0.096128	0.41049	0.0053471	0.039209	serine and arginine rich splicing factor 9	4.74739	5.08584	4.88399	4.91672	4.95998	5.2342	5.31162	5.08693	5.01681	5.13235	4.96771	4.91016	5.15563	5.31568	5.09093	5.66661
302915	Pmm2	0.14158	-0.017088	0.28189	0.0053532	0.039229	phosphomannomutase 2	5.58198	5.54136	5.51331	5.58701	5.65578	5.57025	5.91594	5.62728	5.35356	5.47944	5.65234	5.65438	5.79158	5.91076	5.74791	5.89552
362787	Mok	0.10319	-0.34238	0.040197	0.0053889	0.039466	MOK protein kinase	4.81653	4.85442	4.74075	4.79449	4.62114	4.78244	5.26406	4.87905	4.43909	4.49817	4.45521	4.44529	4.45012	4.97587	4.89104	4.99334
84491	Qsox1	-0.013004	0.3206	0.19681	0.0054003	0.039517	quiescin sulfhydryl oxidase 1	4.87689	4.76088	4.55443	4.58921	4.671	4.64403	4.50346	4.90044	4.88095	5.13943	5.04389	5.00493	4.83438	4.90892	4.84645	4.99334
191576	Tecr	0.1348	0.034481	0.26093	0.0054027	0.039517	trans-2,3-enoyl-CoA reductase	8.97096	8.812	8.88132	8.86793	8.92422	9.04149	9.1421	8.95824	8.80685	8.81865	8.98362	9.05079	9.10065	9.14806	9.10722	9.22122
310756	Mov10	0.078308	-0.074036	0.56739	0.0054118	0.039559	Mov10 RISC complex RNA helicase	3.75507	3.93861	3.2917	3.86785	2.97523	4.01936	4.00607	4.0066	3.61685	3.84333	3.56122	3.5973	3.93324	4.5744	4.08981	4.50692
117243	Acsl6	-0.012726	0.21327	0.21204	0.0054404	0.039742	acyl-CoA synthetase long-chain family member 6	7.56264	7.4205	7.37311	7.50928	7.47092	7.58646	7.3429	7.40933	7.50075	7.60231	7.78652	7.81453	7.7202	7.58841	7.70429	7.70392
290232	Tinf2	0.05184	0.17037	0.37718	0.0054509	0.039794	TERF1 interacting nuclear factor 2	3.94962	3.95801	3.92361	3.99318	3.96351	4.02812	3.97419	4.0646	4.09863	4.24912	3.95311	4.18804	4.22503	4.38329	4.31445	4.40652
294674	Enc1	0.060876	-0.2	-0.13875	0.0054691	0.039901	ectodermal-neural cortex 1	9.53453	9.41234	9.63761	9.66987	9.70258	9.65365	9.53665	9.61374	9.28195	9.29441	9.40126	9.48182	9.47805	9.36763	9.5456	9.31025
116479	F11r	-0.69102	-0.12133	-0.21474	0.0054797	0.039953	F11 receptor	3.89507	4.32218	4.01094	4.07107	2.42487	3.54531	3.63673	3.65665	3.89891	3.94388	4.17454	3.80421	3.6815	3.60946	3.99685	4.12893
290679	Ints10	0.042251	0.19368	0.38399	0.0054964	0.040024	integrator complex subunit 10	5.64615	5.11206	5.41563	5.5811	5.32674	5.48218	5.47242	5.67771	5.70296	5.68105	5.3278	5.82885	5.70075	5.94458	5.84711	5.84435
140661	Rplp1	0.17442	-0.17918	0.090633	0.0054946	0.040024	ribosomal protein lateral stalk subunit P1	9.76712	9.66071	9.3135	9.63405	9.73749	9.65851	9.96395	9.73293	9.27893	9.49562	9.59294	9.30541	9.51667	9.77616	9.66645	9.79994
64027	Bspry	0.01925	0.43396	0.40698	0.0055377	0.040274	B-box and SPRY domain containing	4.64862	4.81241	4.36506	4.37049	4.66522	4.40613	4.88698	4.29206	5.05123	4.61714	5.2764	4.95967	5.27808	4.64368	5.0591	4.80616
301446	Carf	-0.36239	0.18805	-0.041319	0.0055359	0.040274	calcium responsive transcription factor	3.6068	3.64149	3.96564	3.56698	3.29248	3.30707	3.20462	3.54562	3.84325	3.86913	3.82079	4.03219	3.95822	3.63926	3.63907	3.34002
288478	Rsph10b	-0.15175	0.29395	-0.7799	0.0055425	0.040284	radial spoke head 10 homolog B	3.04039	3.40755	3.22406	3.24729	3.43509	2.75237	2.08532	3.59894	3.92802	3.90283	2.40823	3.41208	2.24378	2.89045	2.55353	1.98466
314855	Cpm	-0.46212	0.11365	-0.07507	0.0055898	0.040487	carboxypeptidase M	4.65848	5.0524	4.62022	5.05731	4.5414	4.43933	4.47337	4.11122	5.16387	4.63479	5.37575	4.56033	5.07036	4.7154	4.63753	4.67973
83631	Dedd	0.24084	-0.064376	0.089421	0.005594	0.040487	death effector domain-containing	4.8909	5.00656	5.07313	4.98538	5.26315	5.09111	5.2486	5.31713	4.85304	4.95497	4.96995	4.92685	5.03165	5.03537	5.14392	5.10967
287835	Galk1	0.031583	0.058964	0.34099	0.0055861	0.040487	galactokinase 1	4.96162	5.02507	4.77792	4.82977	4.94337	4.94154	5.00476	4.83806	4.84216	5.01205	4.92461	5.05641	5.42719	5.25536	4.92424	5.31155
305475	Osbp2	0.0069213	0.14548	0.23023	0.0055951	0.040487	oxysterol binding protein 2	7.46724	7.42225	7.54272	7.50031	7.45301	7.53977	7.51667	7.45161	7.56138	7.50556	7.64484	7.79154	7.7049	7.69373	7.73843	7.71895
316013	Setd2	-0.18891	-0.023468	-0.2642	0.005589	0.040487	SET domain containing 2, histone lysine methyltransferase	6.18439	6.0864	6.37592	6.28274	6.11157	6.16095	5.88912	6.01213	6.2242	6.33147	6.13876	6.14766	5.95564	5.93499	6.03183	5.96651
499702	Synpo2	0.74719	0.33106	-0.24323	0.0055917	0.040487	synaptopodin 2	4.12578	4.24926	3.84073	4.26765	4.34582	5.47259	5.339	3.62487	4.53949	3.97193	4.85865	4.33287	3.56706	3.1192	4.32978	4.21626
246332	Uhmk1	-0.24863	0.12469	-0.47471	0.0055902	0.040487	U2AF homology motif kinase 1	5.59573	5.81175	6.18655	5.90908	5.67316	5.99779	5.13543	5.63687	6.11001	6.05343	6.022	5.86828	5.67586	4.61697	5.51968	5.62573
365493	Cacul1	-0.15836	0.039348	-0.28926	0.0056178	0.040609	CDK2-associated, cullin domain 1	5.1055	5.45013	5.47987	5.22381	5.26315	5.10152	5.08159	5.20769	5.43257	5.30769	5.30144	5.40713	4.92376	5.07299	4.92424	5.20242
362081	Fbxw5	0.10655	0.15	0.33079	0.005619	0.040609	F-box and WD repeat domain containing 5	6.5386	6.60234	6.4152	6.53718	6.54808	6.58182	6.8607	6.5091	6.54989	6.68074	6.8043	6.65313	6.79418	6.93168	6.66158	7.01085
81640	Amd1	0.02814	-0.1832	-0.20556	0.0056272	0.040617	adenosylmethionine decarboxylase 1	7.80419	7.69684	7.69794	7.79497	7.87604	7.78744	7.58994	7.83927	7.65295	7.43317	7.55918	7.61049	7.49224	7.63945	7.58441	7.45153
29734	Hspa13	-0.45191	-0.034608	-0.42237	0.0056258	0.040617	heat shock protein family A (Hsp70) member 13	4.64862	4.80975	5.11522	4.90967	4.64188	4.565	3.86831	4.51648	4.88732	4.65965	4.78952	5.02832	4.71974	3.92232	4.47471	4.59754
29699	Prkar2a	-0.051903	0.052625	-0.53858	0.0056311	0.04062	protein kinase cAMP-dependent type II regulatory subunit alpha	4.08737	4.50143	5.03855	4.39089	4.54455	4.77205	4.27392	4.3359	4.7613	4.60951	4.4584	4.55318	4.13295	3.70839	3.69341	4.38406
65044	C1galt1	0.068178	0.33418	-0.46616	0.0056467	0.040682	core 1 synthase, glycoprotein-N-acetylgalactosamine 3-beta-galactosyltransferase, 1	2.18837	2.30902	3.16116	2.64546	2.77523	2.56048	2.54204	2.88577	3.06346	2.72822	3.05551	2.98248	2.37326	1.7168	2.43096	2.02392
310352	Jade1	-0.093584	-0.14331	-0.29636	0.0056454	0.040682	jade family PHD finger 1	5.99766	5.98367	6.18951	5.97021	5.98396	6.02101	5.82948	5.93519	5.92853	5.82422	5.95255	5.87116	5.70567	5.72725	5.863	5.66506
293844	Haus7	0.14803	-0.023522	0.49231	0.0056504	0.040683	HAUS augmin-like complex, subunit 7	3.49387	3.20327	3.044	3.43574	3.26219	3.35658	3.60238	3.56585	3.43764	3.33957	3.08877	3.22676	3.50059	4.11708	3.76844	3.73253
444984	Dnmt3a	0.088157	0.37641	0.097584	0.0056619	0.040715	DNA methyltransferase 3 alpha	4.86842	4.82831	5.29994	5.03157	4.97173	5.27708	5.12337	5.04192	5.45703	5.43118	5.35539	5.336	5.25475	4.87425	5.0999	5.21095
311952	Galnt11	0.17248	-0.11692	-0.049395	0.0056596	0.040715	polypeptide N-acetylgalactosaminyltransferase 11	6.51618	6.49937	6.42695	6.39888	6.71185	6.61708	6.55601	6.64363	6.48562	6.22226	6.2532	6.39968	6.33204	6.41336	6.3043	6.58159
365396	Ssh3	0.34576	0.12511	0.51541	0.0056673	0.040728	slingshot protein phosphatase 3	3.77333	4.17661	3.87544	3.61977	3.96351	4.16145	4.30416	4.41978	4.16649	4.14031	3.63626	3.99573	4.21124	4.65831	4.22711	4.4213
29272	Dpp6	-0.071921	0.29648	-0.012918	0.0056826	0.040813	dipeptidyl peptidase like 6	7.81928	7.70619	8.25299	7.99415	7.74902	8.04345	7.8076	7.92723	8.27514	8.12355	8.32049	8.29198	8.21977	7.69479	7.90566	7.91115
499716	Dnajb14	-0.30062	0.2394	-0.4489	0.00569	0.040835	DnaJ heat shock protein family (Hsp40) member B14	3.6	3.77872	4.13888	3.9014	3.52714	3.96567	3.10998	3.53882	4.33428	4.24912	3.94405	3.83991	3.90781	2.68857	3.44862	3.3784
316737	Lpin2	0.013603	-0.17989	-0.29766	0.0056928	0.040835	lipin 2	5.94762	5.89462	6.23413	6.08313	6.07064	6.27662	5.98022	5.87972	5.99389	5.91372	5.75562	5.78679	5.85281	5.83421	5.65513	5.63685
310324	Dcun1d1	-0.18658	-0.17048	-0.53473	0.005728	0.041062	defective in cullin neddylation 1 domain containing 1	4.24835	3.8788	4.44646	4.25658	4.22929	4.00612	3.77886	4.0881	4.33738	3.91114	3.99319	3.91435	3.64606	3.88299	3.67552	3.52243
24247	Casr	0.60718	0.43215	-0.64502	0.0057484	0.041182	calcium-sensing receptor	1.58973	0.960413	2.14092	2.31644	2.46532	2.995	2.57075	1.25725	2.31395	1.90075	2.95085	1.52969	0.391714	1.04542	1.58581	1.51899
59324	Kcnk1	0.30287	0.041665	-0.0023972	0.0057647	0.041274	potassium two pore domain channel subfamily K member 1	5.99507	5.85894	5.99468	5.9313	6.28826	6.21564	6.2324	6.25776	5.95402	5.82312	5.8973	6.24518	6.01339	5.78038	5.7621	6.17707
300117	Phf21b	0.63153	0.13455	0.24915	0.0057857	0.041398	PHD finger protein 21B	2.67638	2.24729	2.60995	2.27316	2.90834	3.07324	2.88841	3.43269	2.45774	2.60055	2.73673	2.57981	2.71364	2.44028	2.80455	2.8546
361623	Trim66	-0.39428	0.34473	-0.35641	0.0058468	0.04181	tripartite motif-containing 66	3.65356	3.60504	3.97938	3.6707	3.12583	3.97928	2.84205	3.14073	4.1595	4.19914	4.09901	3.82811	3.88194	2.46712	3.19608	3.60241
171146	Kcnh5	-0.52089	0.74003	-1.22	0.0058564	0.041826	potassium voltage-gated channel subfamily H member 5	-2.31716	0.286184	1.94944	-0.394699	0.43169	-0.295995	-0.140392	0.240567	1.63462	1.33649	1.00848	1.27537	-0.0646643	-2.1245	-0.376391	-0.551395
292401	Smoc2	0.031204	-0.41658	-1.0208	0.0058531	0.041826	SPARC related modular calcium binding 2	2.58284	2.54538	2.64486	2.49031	3.1591	2.51136	2.45231	2.03347	2.18211	2.9459	1.07638	1.74582	1.13843	1.9817	1.88457	0.913273
246255	Ppp2r2d	0.15366	-0.037603	-0.17347	0.0058648	0.041835	protein phosphatase 2, regulatory subunit B, delta	5.87054	5.83947	5.95235	5.8733	6.04529	6.08115	5.90752	6.1095	6.05642	5.81651	5.8435	5.63419	5.84502	5.69497	5.6383	5.65415
362711	Tmem214	0.0037691	0.13227	0.28007	0.0058634	0.041835	transmembrane protein 214	5.89299	5.78212	5.82243	5.97472	5.72127	5.86845	6.03405	5.85665	5.952	5.95145	6.01768	6.08583	6.05452	6.18384	6.00821	6.33271
294917	Tnik	-0.19307	0.27408	-0.12379	0.0058706	0.041849	TRAF2 and NCK interacting kinase	6.14753	6.25172	6.81829	6.55235	6.3872	6.53574	5.99619	6.11179	6.86626	6.80402	6.51799	6.75247	6.51083	5.95172	6.37896	6.46697
298101	Col27a1	0.43501	0.2532	0.60041	0.0058897	0.04196	collagen type XXVII alpha 1 chain	3.64697	3.95801	4.07633	3.85323	4.06352	4.35484	4.45423	4.40863	4.40991	4.00334	3.65303	4.39018	4.28221	4.86671	4.13849	4.57459
316258	Cd2ap	-0.62155	0.10147	-0.15935	0.0059051	0.042035	CD2-associated protein	3.21087	3.29002	3.39099	3.75177	2.29623	3.12314	2.49787	3.12264	3.7899	3.73992	3.25915	3.21774	3.17085	3.57285	3.33168	2.91849
64678	Tfrc	-0.31611	0.11184	0.057754	0.0059075	0.042035	transferrin receptor	6.44391	6.67814	6.41099	6.14746	6.1729	6.07588	5.91454	6.27629	6.63997	6.71908	6.4887	6.28889	6.58288	6.13655	6.7786	6.38359
307271	Mex3c	-0.067161	-0.067139	-0.314	0.0059199	0.042071	mex-3 RNA binding family member C	5.56984	5.57944	5.72248	5.67417	5.70869	5.63761	5.49693	5.42071	5.52935	5.55159	5.53808	5.66437	5.44792	5.37711	5.31926	5.13005
289369	Ush2a	-0.82389	0.49279	-0.43904	0.005918	0.042071	usherin	2.77635	3.94834	2.39442	3.05625	2.18759	1.57847	2.28912	2.97921	3.70597	4.3069	2.9049	3.33078	3.55619	2.54478	2.72563	1.1446
306022	Fndc3a	-0.13786	0.047774	-0.43513	0.0059283	0.042105	fibronectin type III domain containing 3a	4.69407	4.75812	5.45713	5.05518	4.95998	4.88241	4.8168	4.88442	5.23879	5.25973	4.85624	4.87904	4.81627	4.48529	4.44335	4.58118
362160	Celf1	-0.16613	0.15505	-0.33131	0.00594	0.042136	CUGBP, Elav-like family member 1	5.79955	5.81308	6.31762	6.01031	5.8693	6.18562	5.32432	5.83041	6.2392	6.0665	6.13876	6.17471	5.86167	5.33948	5.74933	5.67742
294333	Fam207a	0.13256	-0.1109	0.17553	0.0059389	0.042136	family with sequence similarity 207, member A	5.69965	5.54938	5.50066	5.73392	5.89174	5.73308	5.72639	5.66371	5.51298	5.62031	5.43676	5.47303	5.81342	5.86859	5.68375	5.82503
313308	Thoc2	-0.30656	0.064103	-0.21564	0.00598	0.042393	THO complex 2	5.09828	4.97358	5.19394	5.17565	4.92898	4.91109	4.39526	4.9189	5.35815	5.18465	5.07327	5.069	4.96131	4.93319	4.99324	4.67973
362156	Zdhhc5	0.13241	-0.088337	-0.2252	0.0059865	0.042414	zinc finger DHHC-type palmitoyltransferase 5	5.34817	5.45184	5.71703	5.7836	5.64261	5.75698	5.7055	5.77068	5.70417	5.41668	5.36561	5.48435	5.32525	5.38241	5.30576	5.43319
360768	Ccz1b	0.0802	0.27209	0.33332	0.0060118	0.042567	CCZ1 homolog B, vacuolar protein trafficking and biogenesis associated	5.62116	5.27559	5.27787	5.49895	5.52952	5.43357	5.52838	5.52941	5.70777	5.62536	5.58108	5.8625	5.82025	5.96473	5.72635	5.47806
305287	Exoc1	-0.30172	0.13866	-0.060633	0.0060408	0.042745	exocyst complex component 1	4.86275	4.48146	4.83193	4.91672	4.49656	4.63259	4.11243	4.62005	5.04175	4.82477	4.8778	4.93238	4.85448	4.58055	4.77546	4.66117
29598	Atp2b1	-0.067914	0.25965	-0.1439	0.0060502	0.042765	ATPase plasma membrane Ca2+ transporting 1	9.54564	9.45765	9.99006	9.95692	9.73457	9.87306	9.44705	9.6698	10.0322	9.77649	10.0538	10.1763	9.76804	9.37595	9.67941	9.60084
361420	Taf1c	0.41022	0.037929	0.54054	0.006051	0.042765	TATA-box binding protein associated factor, RNA polymerase 1 subunit C	4.17698	3.93861	3.9975	4.23794	4.00983	4.40276	4.91804	4.54052	4.36501	4.27187	3.82573	3.99044	4.34354	4.9875	4.21478	4.8423
29179	Syn2	-0.11962	-0.19405	-0.44806	0.0060633	0.0428	synapsin II	7.61336	7.47496	8.02246	7.70112	7.55063	7.69733	7.38342	7.73372	7.56998	7.46524	7.46732	7.58705	7.44626	6.79536	7.22685	7.50671
316531	Tuba4a	0.21824	0.22446	0.27161	0.0060614	0.0428	tubulin, alpha 4A	9.06028	8.97082	8.92117	8.99061	9.15852	9.12957	9.36286	9.15603	9.05176	9.14939	9.27769	9.34774	9.25774	9.30252	9.156	9.31112
171119	Dscam	-0.29514	0.23323	-0.45283	0.0060809	0.042898	DS cell adhesion molecule	3.93888	4.55655	4.24886	3.83846	3.8253	4.10876	3.3442	4.10662	4.4333	4.79367	4.04495	4.2424	3.74509	3.23305	3.54371	4.19492
54244	Crebbp	0.24435	-0.089157	0.14338	0.0060898	0.042928	CREB binding protein	5.94493	5.80239	5.88094	5.91731	5.97465	6.25253	6.29181	5.97732	5.76764	5.87604	5.75821	5.78679	6.00842	6.30688	5.9122	5.84983
100909408	Zfp397	0.0013178	0.56319	-0.078996	0.0060926	0.042928	zinc finger protein 397	2.45291	2.18281	2.42151	2.27316	2.32582	2.12722	1.8941	2.83111	2.85413	3.04732	2.71559	2.95018	2.38559	2.03649	2.51382	2.02392
259241	Nr1d2	-0.14814	-0.30688	-0.18897	0.0061045	0.042985	nuclear receptor subfamily 1, group D, member 2	7.11419	7.21011	7.31695	7.1507	7.27149	7.05541	6.93435	6.91726	6.99806	6.8678	6.78794	6.91121	6.91288	7.04013	6.99835	7.08871
361694	Pitpnm1	0.21305	0.018514	0.31675	0.0061095	0.042994	phosphatidylinositol transfer protein, membrane-associated 1	8.96021	9.04582	8.85935	8.85972	9.0146	9.25504	9.2178	9.08511	8.6155	8.99488	9.12561	9.02227	9.119	9.11198	9.2296	9.50405
294288	Cuta	0.28631	0.050433	0.26375	0.0061177	0.042999	cutA divalent cation tolerance homolog	6.97121	6.82468	6.80549	6.90288	7.03888	7.05005	7.41593	7.1178	6.75465	6.7495	7.0468	7.12403	7.07774	7.19014	7.04901	7.23964
298425	Efcab14	-0.16613	0.14777	-0.18596	0.0061159	0.042999	EF-hand calcium binding domain 14	5.61611	5.89587	5.83885	5.84525	5.6069	5.74508	5.58753	5.60302	6.04508	5.79648	6.07483	5.86828	5.74927	5.32854	5.84711	5.48511
366473	Azin2	0.051729	-0.080487	0.25786	0.0061376	0.043047	antizyme inhibitor 2	6.2478	6.19461	6.38283	6.34154	6.31802	6.28029	6.64054	6.08985	6.09084	6.12924	6.25595	6.36437	6.50378	6.53411	6.50499	6.65845
362634	C1qc	0.11016	-0.2023	0.24318	0.006141	0.043047	complement C1q C chain	5.40198	5.26784	5.24791	5.34894	5.54376	5.2917	5.22395	5.61439	4.92699	5.05577	5.4922	4.90455	5.55824	5.2971	5.56086	5.78703
29364	Cd47	-0.070835	0.081959	-0.28339	0.006142	0.043047	Cd47 molecule	6.4581	6.40535	6.72351	6.72424	6.5799	6.59146	6.23128	6.62125	6.75581	6.61174	6.7449	6.54554	6.42458	6.07026	6.43673	6.24614
245983	Il11ra1	0.2487	-0.10537	0.18926	0.0061369	0.043047	interleukin 11 receptor subunit alpha 1	5.16204	5.35639	5.00535	5.18541	5.36109	5.2342	5.62052	5.48407	4.90833	5.00431	5.19854	5.18226	5.34591	5.13707	5.43717	5.53861
308458	Sptbn4	0.15463	-0.017107	0.28694	0.0061432	0.043047	spectrin, beta, non-erythrocytic 4	8.79127	8.71948	8.83074	8.74757	8.65697	8.93741	9.13686	8.93931	8.59361	8.72917	8.87966	8.80562	8.96613	9.0448	8.921	9.28029
688746	Hdhd3	-0.14573	0.07402	0.31943	0.00615	0.043069	haloacid dehalogenase-like hydrolase domain containing 3	3.90062	3.89901	3.7528	3.88233	3.80968	3.67363	3.74146	3.62487	4.01584	3.58766	4.09492	3.99044	4.26896	4.02975	4.29896	4.09707
84492	Tec	-0.019071	-0.2483	-0.52823	0.0061659	0.043154	tec protein tyrosine kinase	3.33081	3.70601	3.55901	3.73591	3.26219	3.50196	3.6435	3.83389	3.34203	3.52411	3.40493	3.05515	2.99691	3.12764	3.25347	2.8546
63882	Asic4	0.179	0.096454	0.34976	0.0062281	0.043516	acid sensing ion channel subunit family member 4	8.31311	8.1593	8.15297	8.41484	8.39932	8.33744	8.68236	8.3242	8.07175	8.40983	8.49249	8.43329	8.57053	8.56579	8.55261	8.75722
29467	Ddit3	0.25136	-0.14812	-0.026869	0.0062276	0.043516	DNA-damage inducible transcript 3	4.64532	4.7217	4.66058	4.68865	4.70518	4.81569	5.13062	5.0371	4.47334	4.44483	4.69008	4.50581	4.55483	4.89169	4.60641	4.52756
298500	Smap2	0.14125	-0.10588	-0.09329	0.006229	0.043516	small ArfGAP2	8.39966	8.22658	8.49599	8.42867	8.40323	8.59634	8.48861	8.63019	8.2814	8.26023	8.3031	8.296	8.30318	8.25283	8.27726	8.3561
444983	Apold1	-0.43758	-0.89228	-1.1786	0.0062485	0.043573	apolipoprotein L domain containing 1	5.8202	4.79634	4.10586	3.72525	4.51595	4.50667	4.30842	4.26757	3.27241	3.31474	3.65303	4.89327	3.87758	4.00249	3.68747	2.82156
312675	Fbxl14	0.15276	-0.040599	-0.15639	0.0062477	0.043573	F-box and leucine-rich repeat protein 14	5.58715	5.69521	5.64701	5.65743	5.86301	5.7714	5.73593	5.82623	5.63777	5.6871	5.66342	5.41702	5.58254	5.36468	5.577	5.42589
64846	Slc13a3	0.9814	0.82864	1.0321	0.0062523	0.043573	solute carrier family 13 member 3	3.27209	5.48398	4.68034	3.80845	5.7296	5.59256	5.21033	5.56501	4.29333	5.5896	5.559	5.70527	5.94734	5.43774	5.35341	5.53522
299738	Vezt	0.023107	-0.1921	-0.22787	0.0062523	0.043573	vezatin, adherens junctions transmembrane protein	5.58198	5.69087	5.64701	5.69755	5.64848	5.69784	5.7827	5.57834	5.43547	5.62536	5.37743	5.39718	5.37248	5.56588	5.35902	5.40373
24411	Grin2c	0.062628	0.27397	0.37288	0.0062747	0.043703	glutamate ionotropic receptor NMDA type subunit 2C	7.34538	7.59791	7.15738	7.37626	7.39529	7.16963	7.70692	7.43978	7.36444	7.61444	7.89186	7.68762	7.65389	7.80771	7.588	7.92839
296048	Lpcat4	0.24057	0.15596	0.31904	0.0062848	0.043747	lysophosphatidylcholine acyltransferase 4	8.08051	8.1366	7.9761	7.98608	8.1471	8.28017	8.54713	8.1344	8.10217	8.08646	8.34349	8.26131	8.41718	8.39873	8.26659	8.37401
83574	Rxrg	0.28504	0.3544	0.25704	0.0063037	0.043852	retinoid X receptor gamma	7.38946	7.23914	7.09827	7.14321	7.3742	7.68458	7.55579	7.38913	7.30586	7.44858	7.81723	7.67943	7.40332	7.44219	7.45366	7.60747
360616	Ppp1r1b	0.24607	0.0072158	0.29506	0.0063214	0.043949	protein phosphatase 1, regulatory (inhibitor) subunit 1B	12.9534	12.7817	12.8873	12.8186	13.0334	13.0521	13.3802	12.9241	12.5728	12.7202	13.0093	13.1096	13.1423	13.1089	13.0344	13.3255
361729	Cyb561a3	-0.53621	0.12462	-0.58984	0.0063329	0.044002	cytochrome b561 family, member A3	3.80326	3.33522	3.47098	3.51219	3.75089	2.31066	3.0087	2.49378	3.80342	3.10637	3.81086	3.82217	3.04435	3.29429	2.79353	2.5663
29637	Hmgcs1	-0.20105	0.056489	0.19937	0.0063683	0.044215	3-hydroxy-3-methylglutaryl-CoA synthase 1	7.84145	7.94728	7.6382	7.88637	7.91581	7.51934	7.67628	7.35613	7.66225	7.81554	8.12842	7.91173	8.04277	8.14527	8.06355	7.86257
365985	LOC365985	-0.47395	-0.19695	-0.44587	0.0063712	0.044215	similar to adenylate kinase 5 isoform 1	6.75545	6.3822	6.79128	6.6373	5.99782	6.41825	5.56452	6.53069	6.55723	6.53187	6.20661	6.49045	6.43796	6.00878	6.33311	5.98155
289883	Tmed5	-0.27362	0.13095	-0.23578	0.0063908	0.044324	transmembrane p24 trafficking protein 5	4.28275	4.32218	4.11833	4.06685	4.01438	3.91935	3.69657	4.05032	4.46485	4.34417	4.19759	4.30334	4.1034	3.86292	4.1558	3.68433
314259	Mpp5	-0.15328	-0.081839	-0.48765	0.0063982	0.044348	membrane palmitoylated protein 5	5.23852	5.10337	5.66696	5.34546	5.28967	5.39855	4.68184	5.32507	5.34125	5.32021	5.20993	5.21208	5.09497	4.63187	5.00761	4.67357
313557	Hivep3	0.17224	0.20364	-0.38248	0.0064033	0.044357	human immunodeficiency virus type I enhancer binding protein 3	3.97615	4.17246	4.41647	4.00646	3.85605	4.50039	4.23409	4.60384	4.3528	4.55226	4.39	4.09262	4.0424	3.14437	3.83977	3.90541
306338	Abhd8	0.26778	-0.154	0.13626	0.0064265	0.044491	abhydrolase domain containing 8	8.97146	9.15373	8.97574	8.80125	8.99098	9.28481	9.54718	9.11029	8.54344	8.91301	9.09255	8.6983	8.98474	9.06292	9.02692	9.36251
117088	Adarb2	-0.1813	0.74084	-0.50115	0.0064453	0.044595	adenosine deaminase, RNA-specific, B2	1.28487	2.00772	2.54983	2.70095	1.90344	2.36697	1.09524	2.47964	3.19242	3.03977	2.84776	2.77685	2.56977	-0.00902426	1.39498	1.90278
300679	Mpzl2	0.4517	-1.5144	-0.32251	0.0064637	0.044641	myelin protein zero-like 2	-0.876589	-0.410424	-0.11723	-0.139441	0.769859	-0.386193	0.577837	-1.72627	-1.82481	-1.44642	-2.5592	-1.64024	-0.632948	-0.770865	-0.376391	-0.947323
361241	Serpinb9	-0.47976	0.13846	-0.17685	0.0064611	0.044641	serpin family B member 9	3.80917	4.22945	3.80002	4.18443	3.51434	3.278	3.49413	3.82832	4.25447	4.45339	4.26462	3.46638	3.87321	3.89293	3.95298	3.63447
338474	Tmem132a	0.2059	0.24415	0.064718	0.006463	0.044641	transmembrane protein 132A	9.32366	9.27481	9.47336	9.3116	9.42353	9.56128	9.66014	9.56066	9.52012	9.56313	9.5385	9.73633	9.50267	9.42982	9.34994	9.36263
282840	Atf5	0.43706	0.11611	0.39786	0.0064742	0.044683	activating transcription factor 5	6.00412	5.89336	5.55825	5.63339	6.10625	5.93166	6.58533	6.17789	5.47545	5.83408	6.27685	5.90103	5.97719	6.23939	6.28084	6.20936
25693	Slc18a1	0.30255	-0.16566	1.0667	0.0064775	0.044683	solute carrier family 18 member A1	0.603403	1.87115	1.21248	0.205694	0.195622	1.34611	1.47527	2.07169	1.13296	1.09548	0.564178	0.922698	2.30997	2.45377	0.994447	2.48423
365903	Fam102b	-0.20643	-0.13165	-0.35388	0.0065139	0.044907	family with sequence similarity 102, member B	6.61906	6.73054	6.90364	6.72022	6.58297	6.5601	6.20634	6.75865	6.71584	6.55987	6.49103	6.68456	6.53386	6.38285	6.3473	6.2971
362453	Crebl2	-0.042449	-0.25059	-0.19321	0.006533	0.04499	cAMP responsive element binding protein-like 2	7.1028	7.06615	6.98932	7.01442	6.98773	7.05166	6.83504	7.11494	6.70807	6.72557	6.97357	6.74934	6.92191	6.78339	6.8226	6.86983
308457	Egln2	0.16635	-0.15044	0.071089	0.0065415	0.04499	egl-9 family hypoxia-inducible factor 2	7.97532	7.95363	7.85151	7.86952	7.89868	8.15059	8.254	7.9897	7.63257	7.69749	7.88003	7.82903	7.91514	7.9917	7.85392	8.15914
302288	Fem1c	-0.071989	0.0068866	-0.31103	0.0065402	0.04499	fem-1 homolog C	5.31115	5.35273	5.40548	5.65322	5.50871	5.39855	5.30309	5.23532	5.62513	5.33108	5.31907	5.48059	5.08933	5.16193	5.16971	5.08436
292732	Numbl	0.1437	0.16344	0.30742	0.0065361	0.04499	NUMB-like, endocytic adaptor protein	6.94393	6.79398	6.9808	6.78521	6.88337	7.03655	7.19457	6.95673	7.06276	6.93653	7.08851	7.07557	7.21362	7.0418	7.14582	7.32758
499877	Ubr1	-0.26767	0.31013	-0.21356	0.0065463	0.044996	ubiquitin protein ligase E3 component n-recognin 1	4.46232	4.71601	5.26857	5.09922	4.5695	5.03574	4.1173	4.7406	5.43547	5.36321	5.1041	4.97045	4.81627	4.26208	4.92928	4.73991
65025	Rims3	-0.32891	0.26736	-0.44322	0.0065604	0.045066	regulating synaptic membrane exocytosis 3	2.78837	3.0308	3.16116	2.45201	2.53032	2.48616	2.32326	2.83111	3.37259	3.28311	3.02146	2.8487	2.72339	1.67136	2.48673	2.6565
310644	Pbxip1	0.12888	0.28287	0.33032	0.0065782	0.045128	PBX homeobox interacting protein 1	6.28646	6.33661	5.95814	6.0256	6.35527	6.19828	6.24915	6.34812	6.26224	6.44447	6.67954	6.35206	6.43574	6.43562	6.39635	6.67781
302965	Tnfrsf12a	0.52901	-0.145	0.27718	0.0065812	0.045128	TNF receptor superfamily member 12A	2.40686	2.32405	2.25075	2.06896	2.32582	2.79404	3.21375	2.71517	2.0968	1.81485	2.2259	2.31818	2.52588	2.69993	2.45912	2.47008
679921	Vasn	0.32959	-0.11961	-0.066584	0.0065734	0.045128	vasorin	4.09223	4.24137	4.31175	3.85812	4.50629	4.3338	4.47716	4.53711	3.7203	4.14031	3.88847	4.26446	3.91208	3.9747	4.05334	4.31056
363232	Bzw1	-0.15603	-0.030661	-0.31546	0.0066025	0.045247	basic leucine zipper and W2 domains 1	6.60553	6.66786	6.79323	6.73159	6.75464	6.58924	6.16574	6.60587	6.74592	6.58409	6.65338	6.69515	6.41258	6.36602	6.4665	6.29309
304645	Tbc1d9	0.17844	-0.10521	-0.14201	0.006612	0.045259	TBC1 domain family member 9	6.34054	6.3095	6.76177	6.39972	6.55357	6.77952	6.44893	6.76376	6.39025	6.30493	6.3524	6.39068	6.4298	6.28724	6.33025	6.23677
300446	Zfp653	0.033344	0.10608	0.3565	0.0066106	0.045259	zinc finger protein 653	4.64862	4.32592	4.40633	4.50441	4.40247	4.54072	4.55467	4.53369	4.46769	4.55491	4.60642	4.69312	4.80024	4.98053	4.5874	4.92758
54249	Cfd	1.0729	1.1443	0.4801	0.0066243	0.045289	complement factor D	-0.600955	-0.224011	-0.682827	0.628385	1.36198	0.999461	0.633332	0.647193	1.0446	1.09548	0.900227	1.00885	0.341961	0.814098	0.191893	-0.065968
363024	Slc44a2	0.0069973	0.15401	0.30048	0.0066211	0.045289	solute carrier family 44 member 2	6.01055	6.06419	5.66838	5.97922	6.02175	5.81253	6.03276	5.90375	5.98105	6.17908	6.26961	5.90666	6.19601	6.21485	6.31878	6.22207
315496	Dpy19l1	-0.23342	0.15219	-0.021436	0.0066324	0.045291	dpy-19 like C-mannosyltransferase 1	6.91748	6.84826	6.65453	6.80687	6.77221	6.54416	6.47764	6.4907	7.11567	6.72439	7.19878	6.74464	6.93455	6.68964	6.86728	6.6404
313436	Zcchc12	-0.27102	-0.34085	-0.45351	0.0066317	0.045291	zinc finger CCHC-type containing 12	7.51821	7.40909	7.60054	7.29158	7.04334	7.34677	6.8343	7.44798	7.40899	7.27529	6.68567	6.99935	6.99062	7.0987	7.08276	6.83714
58948	Dlg3	-0.20682	0.058061	-0.26042	0.0066531	0.045405	discs large MAGUK scaffold protein 3	7.35653	7.2282	7.60165	7.37966	7.20436	7.37063	6.90717	7.2424	7.49382	7.37395	7.44341	7.50928	7.38348	6.89138	7.14419	7.08697
29665	P2rx7	-0.38446	0.34329	0.14249	0.006667	0.045473	purinergic receptor P2X 7	2.88111	3.15366	3.09538	2.72257	2.21947	2.89323	2.45231	2.70305	3.65714	3.50778	3.08052	2.86033	3.38865	3.01391	3.21271	2.76475
25165	Zfp386	-0.18593	0.24182	0.29807	0.0066799	0.045534	zinc finger protein 386 (Kruppel-like)	3.65356	3.76777	3.89006	4.20761	3.76716	3.75501	3.5743	3.73614	4.31867	4.24584	3.87899	4.06272	3.92903	4.43859	4.33738	4.01176
287464	Dhx33	-0.20155	0.21891	-0.32576	0.0067028	0.045654	DEAH-box helicase 33	3.02014	3.3573	3.68734	3.56698	3.44186	3.24833	2.99817	3.19368	3.81682	3.68287	3.46316	3.61114	3.21988	2.94875	3.05565	3.18413
362176	Lmo2	0.049181	0.41955	0.38655	0.0067055	0.045654	LIM domain only 2	3.86132	3.99134	3.78445	3.77781	3.86616	4.07535	3.59541	4.03105	4.53949	4.34417	4.29344	3.81621	4.37789	4.2389	4.3183	4.00197
361149	Ankrd37	0.36477	-0.091708	0.18472	0.0067111	0.045666	ankyrin repeat domain 37	4.47725	4.2053	4.00199	4.37732	4.65068	4.46213	4.68513	4.74947	4.12759	4.10456	4.14717	4.34948	4.26229	4.79965	4.51885	4.17761
497897	Zfp2	-0.099614	0.011974	-0.4659	0.0067175	0.045682	zinc finger protein 2	3.62032	3.42159	3.74746	3.66513	3.39377	3.5207	3.53841	3.61843	3.7899	3.31474	3.75497	3.61801	3.07513	3.11071	3.35434	3.05741
362618	Fam76a	-0.20458	-0.24435	-0.22056	0.0067308	0.045691	family with sequence similarity 76, member A	6.3598	6.33383	6.40251	6.34503	6.18809	6.1175	6.05198	6.25776	6.08531	6.02119	6.17599	6.17936	6.2246	6.16449	6.12922	6.03297
304979	Igsf8	0.05761	-0.17086	0.15043	0.0067306	0.045691	immunoglobulin superfamily, member 8	7.62305	7.507	7.43549	7.4909	7.43911	7.5835	7.85287	7.36961	7.30665	7.42413	7.23498	7.4054	7.73684	7.5926	7.65342	7.67723
117036	Lamc1	0.30785	0.11933	0.19226	0.0067243	0.045691	laminin subunit gamma 1	5.97549	6.19563	6.16667	6.03751	6.34627	6.43151	6.52884	6.30264	6.01245	6.17736	6.27414	6.38062	6.24336	6.35976	6.30042	6.25028
29430	Hap1	-0.42511	-0.33324	-0.92017	0.0067426	0.04573	huntingtin-associated protein 1	7.38699	7.9191	7.68542	6.68005	6.91292	7.09814	6.79606	7.37487	7.58376	7.76576	6.32997	6.3166	6.70167	6.31429	6.64483	6.57912
29633	Ndst1	-0.15648	0.24838	-0.31373	0.0067444	0.04573	N-deacetylase and N-sulfotransferase 1	5.1411	5.3417	5.51645	5.1238	4.89236	5.57922	4.96476	4.98297	5.55756	5.67497	5.51685	5.38717	5.38789	4.37623	4.89362	5.06567
192351	Fbxo6	0.098114	-0.034357	0.25405	0.0067654	0.045845	F-box protein 6	5.97022	5.75881	5.79161	5.89725	5.73237	5.98323	6.15156	5.92348	5.7339	5.85468	5.86406	5.83328	6.13979	6.15421	6.02596	6.1182
689414	Slc25a42	0.071638	-0.08286	0.24781	0.0068087	0.046112	solute carrier family 25, member 42	6.01439	5.98249	6.09486	5.80782	5.90773	6.13484	6.13963	6.00598	5.75378	5.94033	5.94235	5.93856	5.99339	6.16859	6.27491	6.43547
767613	Gpr17	-0.46654	0.12893	-0.42484	0.0068253	0.046144	G protein-coupled receptor 17	3.95497	4.59423	4.63766	4.52301	4.18153	3.93806	3.90259	3.90442	4.62576	4.65718	4.81708	4.13634	4.58455	3.2094	3.92802	4.06449
29569	Pcolce	0.13286	-0.90937	-0.5273	0.0068255	0.046144	procollagen C-endopeptidase enhancer	0.603403	2.1153	1.75013	1.09405	1.86364	1.69303	1.69983	1.22369	0.583272	0.247482	0.564178	0.966419	0.57516	0.814098	1.10548	1.34391
64521	Tspan2	-0.37547	0.10714	0.0011648	0.0068245	0.046144	tetraspanin 2	7.78143	8.22157	7.67771	7.91657	7.82773	7.45504	7.53591	7.28114	8.2049	7.7955	8.12967	7.91836	8.13558	7.90632	8.09248	7.42199
312310	RGD1559747	0.092585	0.15057	0.43491	0.0068477	0.046267	similar to Zinc finger and SCAN domain containing protein 2 (Zinc finger protein 29)	4.82239	4.5629	4.38928	4.56549	4.50951	4.71082	4.84646	4.65508	4.35586	4.97094	4.89906	4.66686	4.90888	5.13707	4.92928	5.11877
317260	Zmym3	0.087731	-0.052884	0.27098	0.006852	0.046269	zinc finger MYM-type containing 3	7.61758	7.35753	7.67314	7.48617	7.4135	7.75451	7.63482	7.681	7.54067	7.57872	7.27572	7.52855	7.71318	7.9943	7.66139	7.84658
595134	Akirin1	0.16565	-0.018141	-0.10676	0.0068705	0.046367	akirin 1	6.84954	6.85604	6.84918	6.74089	7.02598	6.96937	6.96442	7.00011	6.83477	6.65564	6.79615	6.92858	6.69488	6.85119	6.72744	6.58488
83632	Deaf1	0.034368	-0.091887	0.25799	0.006904	0.046457	DEAF1 transcription factor	5.80104	5.89084	5.73198	5.76028	5.67172	5.67154	6.13483	5.80086	5.63146	5.73349	5.61144	5.83623	6.08319	6.13864	5.84311	6.13511
114587	Dlk1	-0.67107	-0.4645	-1.4753	0.0069028	0.046457	delta like non-canonical Notch ligand 1	4.25703	3.62944	4.92243	2.73325	2.8787	3.51448	3.06023	3.99172	4.25118	3.7948	2.9049	3.19954	3.72096	1.69426	1.88457	2.17107
66023	Gfra4	0.07095	-0.13496	0.40833	0.0068968	0.046457	GDNF family receptor alpha 4	3.11866	2.94591	3.02646	2.81601	2.80706	3.00391	3.26736	3.09507	2.61941	2.88819	2.7262	3.11465	3.38865	3.38857	3.33928	3.43046
290657	Klhl26	0.16107	-0.19882	-0.06358	0.0068981	0.046457	kelch-like family member 26	6.01567	5.84859	5.87238	5.79257	6.15137	5.8818	6.0172	6.11637	5.60339	5.69914	5.52294	5.89398	5.78345	5.6634	5.72491	6.0768
682902	Taf12	0.12754	-0.17351	-0.22669	0.0068956	0.046457	TATA-box binding protein associated factor 12	4.15857	4.18487	4.13888	4.08782	4.29436	4.23515	4.29987	4.25101	4.03508	3.91114	3.84046	4.08272	3.94994	3.84256	3.95298	3.91588
289089	Ivns1abp	0.17155	0.30784	0.27391	0.0069183	0.046526	influenza virus NS1A binding protein	7.67051	7.72329	7.62442	7.93694	7.95422	7.83656	7.91681	7.95145	7.94579	7.86847	8.076	8.28363	8.02342	8.15253	8.00984	7.87168
25416	Dpysl2	-0.14916	-0.24261	-0.19162	0.0069309	0.046583	dihydropyrimidinase-like 2	9.5203	9.54843	9.50932	9.62476	9.47273	9.31877	9.4416	9.37111	9.3643	9.19855	9.34763	9.31917	9.34783	9.36105	9.44021	9.28598
315259	Prickle1	0.21428	-0.093426	-0.023324	0.0069364	0.046593	prickle planar cell polarity protein 1	5.6642	5.7491	5.78641	5.92548	6.06297	5.98885	6.11182	5.81641	5.64655	5.56613	5.66893	5.87259	5.80885	5.75746	5.8148	5.65884
362046	Dapp1	-0.95689	0.23785	-0.092948	0.0069473	0.046639	dual adaptor of phosphotyrosine and 3-phosphoinositides 1	1.64367	1.74282	1.41478	1.56997	1.30368	0.963391	-0.050194	-0.231501	1.46343	2.41449	2.03432	1.00885	1.7852	1.41982	1.66045	1.03357
311203	Pex16	0.093201	0.039756	0.36632	0.0070133	0.047041	peroxisomal biogenesis factor 16	5.56111	5.10119	5.22886	5.22381	5.47113	5.30076	5.46288	5.28089	5.16212	5.27267	5.2137	5.62399	5.59587	5.61171	5.52468	5.86342
25731	Syt3	0.093327	0.098282	0.31655	0.0070154	0.047041	synaptotagmin 3	6.45244	6.2576	6.38111	6.42548	6.37575	6.36999	6.78461	6.31863	6.47087	6.50607	6.50111	6.43706	6.73639	6.73313	6.56612	6.74616
313024	Wasf2	-0.39395	0.16383	-0.24102	0.0070201	0.047046	WASP family member 2	3.53012	3.76777	3.80002	3.73059	3.14256	3.70127	2.93332	3.37272	4.03508	4.03787	3.85985	3.48904	3.67649	3.25632	3.43451	3.48071
310787	Fndc7	-0.87416	0.085438	-2.0971	0.0070626	0.047303	fibronectin type III domain containing 7	1.06531	0.0891468	-0.197401	-2.17897	-0.772669	-0.948072	-0.846661	-0.541841	0.35739	0.574646	-2.19663	0.572755	-1.243	-3.70946	-2.06445	-1.73582
84408	Cdh8	-0.11724	0.067183	-0.31442	0.0070701	0.047326	cadherin 8	6.70639	6.38399	6.89581	6.91818	6.64078	6.87787	6.34991	6.57793	6.86034	6.65255	6.80868	6.90209	6.53801	6.33083	6.51592	6.30808
25359	Tmpo	0.0073552	-0.035691	-0.27485	0.0070804	0.047367	thymopoietin	5.97286	5.71815	5.71839	5.90672	5.92354	5.84387	5.80703	5.78225	5.84489	5.91888	5.67578	5.73401	5.47269	5.45125	5.66423	5.63526
29301	Hal	-0.39885	-0.95967	-0.26138	0.0070847	0.047368	histidine ammonia lyase	2.58284	2.18281	1.70674	1.54592	1.33313	1.77855	1.47527	1.97417	0.624494	1.40864	1.07638	1.20411	1.56435	1.78239	1.9653	1.86003
25426	Cyp1b1	2.4836	2.9441	3.322	0.0071001	0.047444	cytochrome P450, family 1, subfamily b, polypeptide 1	-5.12452	-3.68344	-2.51933	-5.34889	-2.12631	-2.53303	-0.339701	-2.37834	-1.43779	-0.489484	-1.90713	-1.01221	-0.536733	-5.29443	-0.280175	-0.241055
171335	Cox8a	0.22632	-0.073158	0.22446	0.007106	0.047456	cytochrome c oxidase subunit 8A	9.4853	9.37618	9.04883	9.24304	9.38748	9.35304	9.81179	9.4956	9.08779	9.11251	9.34828	9.32862	9.44059	9.57541	9.43822	9.62368
288924	Wdr83	-0.0069486	0.093655	0.33612	0.0071174	0.047505	WD repeat domain 83	4.73502	4.39515	4.42319	4.66373	4.6271	4.50039	4.50718	4.57752	4.70717	4.49817	4.57449	4.82366	4.70997	4.98518	4.90646	4.97342
363256	Speg	0.25808	0.10178	0.35333	0.0071656	0.047798	striated muscle enriched protein kinase	8.36144	8.43496	8.22611	8.1743	8.29844	8.63734	8.75901	8.50964	8.12681	8.358	8.59877	8.49337	8.63553	8.60389	8.52208	8.84358
311404	Ap4e1	-0.25277	0.43404	0.15564	0.0072128	0.047974	adaptor related protein complex 4 subunit epsilon 1	2.66339	2.6916	3.11211	2.76485	2.17137	2.69853	2.6802	2.66605	3.33583	3.32721	3.02146	3.30547	3.24716	3.24085	2.45912	2.7991
116679	Cgrrf1	0.2365	-0.16832	0.11667	0.007211	0.047974	cell growth regulator with ring finger domain 1	4.88531	4.93494	4.71634	4.89309	5.01097	4.94617	5.42995	4.9423	4.70717	4.60439	4.60067	4.84431	4.81399	5.13916	5.05219	4.87755
282587	Cttnbp2	0.20677	0.095492	0.41139	0.0072106	0.047974	cortactin binding protein 2	7.75142	7.58938	7.76723	7.94788	7.52932	8.0082	8.16118	8.12421	7.82306	7.73569	7.83541	8.04833	7.91088	8.40569	8.0992	8.26175
311909	Rc3h2	-0.3134	0.18498	-0.39649	0.0072107	0.047974	ring finger and CCCH-type domains 2	3.1655	3.76226	4.30813	3.70367	3.23125	3.64545	3.39325	3.61196	4.0728	3.97985	3.95311	3.89751	3.6306	3.23305	3.54371	3.11309
363487	RGD1566265	-0.46966	-0.037174	-0.5811	0.0072072	0.047974	similar to RIKEN cDNA 2610002M06	3.49387	3.32031	3.76343	3.80339	3.17544	3.45727	2.28912	3.36505	3.59628	3.58247	3.52522	3.58332	3.03655	2.81932	3.40587	2.76475
364227	Asb3	-0.28676	-0.051929	-0.35743	0.0072213	0.047988	ankyrin repeat and SOCS box-containing 3	4.26565	4.15995	4.07633	4.01524	3.92052	3.89562	3.71598	3.83389	4.1168	3.95195	4.09901	4.14588	3.81057	3.69142	3.87676	3.70863
499308	Flrt1	0.013927	0.16914	-0.27271	0.0072232	0.047988	fibronectin leucine rich transmembrane protein 1	5.22753	5.37815	5.48308	5.42672	5.31202	5.66313	5.28154	5.28902	5.51161	5.54361	5.72818	5.40117	5.08556	4.66122	5.33453	5.26929
84551	Slc7a8	0.17589	-0.023086	0.28009	0.0072707	0.048276	solute carrier family 7 member 8	6.1991	6.05634	6.00143	6.14246	5.98975	6.27478	6.44989	6.35782	6.03269	6.04308	6.05603	6.17936	6.34315	6.61134	6.19556	6.34439
309684	Itgb2	-0.37923	0.069195	0.11121	0.0073059	0.048481	integrin subunit beta 2	3.38724	3.77325	3.64773	3.87752	3.2076	3.30707	3.28479	3.41793	3.57541	3.86913	3.81584	3.73638	3.77351	3.4638	3.91283	3.98217
299620	Sf3a2	0.088994	0.098321	0.34621	0.0073161	0.048522	splicing factor 3a, subunit 2	5.28381	5.12069	5.3867	5.29946	5.23027	5.32406	5.42407	5.47162	5.17605	5.55292	5.22122	5.51043	5.56096	5.57671	5.53299	5.80263
502873	Prrt3	-0.037337	0.098359	0.26543	0.0073274	0.048541	proline-rich transmembrane protein 3	5.84343	5.54457	5.77332	5.70163	5.6069	5.6799	5.77501	5.66371	5.63525	5.71464	5.91942	5.98048	5.88248	6.06916	5.92865	6.05208
300996	Rbm5	0.035168	-0.032618	0.30112	0.0073252	0.048541	RNA binding motif protein 5	7.24644	7.06559	7.1488	7.20065	7.08017	7.17358	7.23829	7.30691	7.34492	7.1524	6.79929	7.1866	7.17862	7.67298	7.53856	7.43797
298744	Crim1	-0.18486	-0.076355	-0.47568	0.0073403	0.048551	cysteine rich transmembrane BMP regulator 1	5.46513	5.13354	5.84387	5.34372	5.00641	5.43687	5.27719	5.38511	5.47122	5.51529	5.41889	5.13754	5.29452	4.87425	4.72128	5.02271
81826	Slc20a1	-0.059882	0.14868	0.20911	0.007339	0.048551	solute carrier family 20 member 1	6.61315	6.72063	6.4236	6.33629	6.45322	6.47459	6.50486	6.45138	6.61078	6.73496	6.72057	6.6481	6.79649	6.76728	6.81105	6.57169
307494	Wdr55	0.36078	-0.24848	0.20965	0.0073417	0.048551	WD repeat domain 55	2.95763	2.9556	2.32437	2.81601	3.0302	3.14745	3.25856	3.13172	2.59887	2.73758	2.43434	2.31818	2.81741	2.81932	3.14501	3.1579
64362	Des	0.40882	0.02068	-0.52982	0.0073601	0.048645	desmin	1.79435	2.66823	2.29537	1.88951	2.84843	2.56048	2.84205	2.07169	2.08208	2.36699	2.50996	1.84284	1.72824	0.934392	1.9848	1.86003
313539	Kdm4a	0.11372	0.21102	0.35479	0.0073959	0.04884	lysine demethylase 4A	6.14403	6.19154	6.362	5.76028	6.02062	6.29215	6.32485	6.31863	6.337	6.45161	6.20567	6.36027	6.49456	6.54281	6.40633	6.49344
312694	Necap1	0.0048424	-0.15837	-0.2128	0.0073981	0.04884	NECAP endocytosis associated 1	7.76404	7.74927	7.78787	7.84263	7.8232	7.84433	7.64751	7.84031	7.69497	7.66533	7.50861	7.6361	7.58204	7.53787	7.66932	7.49976
114862	Cacna1h	0.20062	0.21267	0.36977	0.0074232	0.048978	calcium voltage-gated channel subunit alpha1 H	7.44747	7.51439	7.47846	7.40035	7.31502	7.77449	7.88609	7.60811	7.4597	7.66103	7.70205	7.84596	7.76425	7.75695	7.79785	7.9904
289992	Fermt2	-0.0443	0.23616	0.1311	0.0074336	0.049018	fermitin family member 2	6.73463	7.12633	6.76045	6.82009	6.95081	6.77563	6.75208	6.81254	7.02381	7.11201	7.19735	7.08303	7.03043	7.04403	7.04843	6.8705
303794	Dgcr6	0.21866	-0.11553	0.11924	0.0074784	0.049285	DiGeorge syndrome critical region gene 6	6.95196	7.0368	6.78673	6.97557	6.98599	7.09554	7.36407	7.16607	6.85926	6.73379	6.85714	6.84687	6.95641	7.09063	6.81921	7.32512
25315	Ephx1	-0.25955	0.024181	0.10962	0.0074963	0.049327	epoxide hydrolase 1	5.48927	5.13141	5.25357	5.27041	5.11422	4.98041	5.04112	4.98798	5.252	5.08909	5.25824	5.61886	5.42121	5.43264	5.27243	5.4692
294962	Gnb4	-0.060669	-0.29732	-0.59182	0.0074976	0.049327	G protein subunit beta 4	4.90201	4.65195	5.33776	4.86664	4.53191	5.44996	4.58665	4.83806	4.84434	4.88713	4.58035	4.25568	4.46762	4.06532	4.48159	4.42863
29653	Gpam	-0.35933	0.20914	-0.22236	0.0074938	0.049327	glycerol-3-phosphate acyltransferase, mitochondrial	5.5681	6.00597	6.00703	5.82416	5.38413	5.97419	5.20576	5.31514	6.07605	6.19617	6.24585	5.70688	5.77527	4.96884	5.87872	5.76981
444982	Eml5	0.37232	0.24165	0.44329	0.0075044	0.049344	EMAP like 5	4.53904	4.63698	4.93188	4.8739	4.75498	5.42862	4.96476	5.26654	5.14275	4.86807	4.87304	5.08397	5.39857	5.13498	5.08643	5.15015
83721	Dvl1	0.18789	-0.0016298	0.22504	0.0075153	0.049349	dishevelled segment polarity protein 1	6.94594	7.01266	6.93218	6.94773	6.95614	7.22018	7.20777	7.19178	6.84843	6.97317	7.03459	6.97146	7.14411	7.13785	7.06627	7.37342
84014	Ralbp1	-0.0011938	-0.21293	-0.16117	0.0075162	0.049349	ralA binding protein 1	7.03315	6.9934	7.00227	6.9823	7.01069	7.0522	7.0523	6.88476	6.8468	6.68741	6.88463	6.73124	6.83184	6.77737	6.95761	6.79308
500288	Thumpd3	0.041748	-0.046932	-0.30446	0.007518	0.049349	THUMP domain containing 3	4.97483	4.98308	4.92953	5.15394	5.00183	5.03139	5.09894	5.08693	5.11228	4.85306	4.88018	5.00493	4.78868	4.69568	4.87807	4.43228
360814	Rasal1	-0.26896	-0.6825	-0.55327	0.007534	0.049426	RAS protein activator like 1	4.94023	4.32965	4.72995	3.94802	4.05912	4.565	4.18386	4.20447	4.29652	4.02645	2.97774	3.79818	3.93324	4.02975	3.98722	3.97718
362332	Flnc	-0.36235	0.39326	-0.10072	0.0075483	0.049465	filamin C	4.1067	4.56922	4.49828	4.19993	4.14464	3.80682	4.19312	3.78872	4.97559	4.38349	5.13029	4.33704	4.77703	3.34582	4.35622	4.19492
287452	RGD1308134	0.13867	-0.10257	0.20885	0.0075527	0.049465	similar to RIKEN cDNA 1110020A23	5.42911	5.45355	5.30176	5.33673	5.38061	5.43027	5.65946	5.59484	5.04745	5.46823	5.27097	5.298	5.65564	5.59051	5.53464	5.57541
296182	Tmx4	-0.15595	-0.0018287	-0.29834	0.0075528	0.049465	thioredoxin-related transmembrane protein 4	8.08356	8.07131	8.18544	8.08977	8.03958	7.97773	7.66176	8.09232	8.25498	8.09855	7.93308	8.12086	7.96504	7.73882	7.89957	7.60908
289085	Edem3	-0.2056	0.24351	-0.39051	0.00757	0.049549	ER degradation enhancing alpha-mannosidase like protein 3	4.81065	4.71316	5.23651	5.08051	4.77925	5.1404	4.41122	4.64877	5.4253	5.18465	5.16189	5.07899	4.90888	3.67999	4.73573	4.72808
303351	Rhot1	-0.079979	-0.033085	-0.32262	0.0075744	0.04955	ras homolog family member T1	6.07577	6.12015	6.29216	6.26167	6.26649	6.13484	5.85743	6.15137	6.22671	6.06185	6.12379	6.21265	5.9577	5.98692	5.90454	5.58693
299507	Asnsd1	-0.017975	-0.19243	-0.28057	0.0076131	0.049746	asparagine synthetase domain containing 1	5.74662	5.9931	5.75213	5.88652	5.92475	5.78179	5.78116	5.82902	5.79611	5.49886	5.63836	5.67594	5.56639	5.68785	5.63522	5.3603
25484	Myo1e	-0.26743	0.15926	0.027798	0.0076126	0.049746	myosin IE	4.50666	4.55018	4.48228	4.47288	4.4094	4.34436	4.16985	3.97669	4.66581	4.74573	4.78192	4.42193	4.72945	4.50809	4.52884	4.32242
286901	Brinp3	-0.26183	-0.10742	-0.51571	0.0076197	0.049761	BMP/retinoic acid inducible neural specific 3	4.28699	4.54377	4.65773	4.93304	4.4802	4.12109	4.22959	4.57752	4.79329	4.20927	4.53582	4.47208	4.29534	4.06092	4.19817	3.84092
24884	Yes1	-0.32335	0.3223	-0.15232	0.0076528	0.049949	YES proto-oncogene 1, Src family tyrosine kinase	2.71469	3.21138	2.98166	3.26213	2.46532	2.86418	2.51274	3.02862	3.36044	3.45764	3.41808	3.27971	3.18503	2.50647	3.16223	2.64395
311760	Ism1	0.58899	-0.11428	-0.15613	0.0076659	0.05	isthmin 1	2.3593	2.41107	2.81797	3.00425	3.41458	3.24081	3.26736	3.11351	2.16823	2.08817	2.3408	3.31396	2.46907	2.03649	2.54042	2.90804
316275	Paqr8	-0.044678	0.48146	0.13128	0.0076692	0.05	progestin and adipoQ receptor family member 8	5.28381	5.91585	5.90634	5.46248	5.71988	5.91759	5.30095	5.47875	5.9671	6.03645	6.31687	6.25072	5.99037	5.18838	5.74076	6.11479
