# Supplementary material for: Striatal transcriptomic alterations immediately after short-term abstinence from methamphetamine self-administration in rats
Source: Mol Brain. 2025 Nov 4;18:82. doi: 10.1186/s13041-025-01249-z (PMC12584396; doi:10.1186/s13041-025-01249-z)
Supplement: Supplementary file 2 — Supplementary Material 2 [file 13041_2025_1249_MOESM2_ESM.xlsx]

## Sheet: Sheet1
Table S2. List of 194 DEGs in M vs S.
Table S3. List of 128 DEGs in MA12 vs S
Table S4. List of 283 DEGs in MA24 vs S.
Table S5. List of 443 DEGs.

## Sheet: Table S2
EntrezID	Symbols	M vs S	MA12 vs S	MA24 vs S	adj.P.Val	Name
310694	Fcrl2	3.701	4.7729	0.22018	0.00010707	Fc receptor-like 2
25504	Oxt	3.6461	-2.4306	-1.5989	9.3535e-05	oxytocin/neurophysin I prepropeptide
60449	Gnb3	2.9897	1.2252	2.4201	0.019752	G protein subunit beta 3
307919	Snai3	2.8228	2.2859	3.6219	0.025868	snail family transcriptional repressor 3
58853	Nr4a3	2.7552	-0.97205	-1.1425	5.4497e-55	nuclear receptor subfamily 4, group A, member 3
25426	Cyp1b1	2.4836	2.9441	3.322	0.047444	cytochrome P450, family 1, subfamily b, polypeptide 1
114090	Egr2	2.4442	0.35271	-0.13536	1.3476e-08	early growth response 2
287527	Serpinf2	2.1992	-0.5941	1.6738	0.00018336	serpin family F member 2
25446	Fosl2	2.0478	-0.57177	-0.46312	5.1945e-49	FOS like 2, AP-1 transcription factor subunit
79240	Nr4a1	1.9109	0.16308	0.022686	8.1705e-09	nuclear receptor subfamily 4, group A, member 1
24472	Hspa1a	1.882	-1.2115	-1.0106	1.6609e-13	heat shock 70kD protein 1A
293052	Isg20	1.8026	2.3734	2.3826	0.0061315	interferon stimulated exonuclease gene 20
54323	Arc	1.7985	0.41176	0.20868	1.5478e-07	activity-regulated cytoskeleton-associated protein
50692	Plaur	1.7754	0.51002	-1.0345	0.0011532	plasminogen activator, urokinase receptor
314322	Fos	1.6929	0.15462	-0.64478	1.5393e-05	Fos proto-oncogene, AP-1 transcription factor subunit
25129	Egr4	1.6646	-0.18101	-0.22479	8.1923e-32	early growth response 4
266734	Npas4	1.6423	1.2375	1.2741	0.0049887	neuronal PAS domain protein 4
296368	Ube2c	1.608	0.80411	1.7338	0.038601	ubiquitin-conjugating enzyme E2C
171109	Dusp5	1.501	-0.25782	-0.090856	1.152e-13	dual specificity phosphatase 5
24517	Junb	1.4962	-0.066734	-0.14313	2.0846e-15	JunB proto-oncogene, AP-1 transcription factor subunit
266769	Gpr3	1.46	-0.048315	-0.28877	1.2524e-07	G protein-coupled receptor 3
287925	Pkp2	1.408	-0.67224	-0.46667	6.3428e-12	plakophilin 2
60587	Dusp4	1.3916	0.3764	0.25289	2.3239e-08	dual specificity phosphatase 4
100360880	Fosb	1.2612	-0.42744	-0.53041	3.5564e-28	FosB proto-oncogene, AP-1 transcription factor subunit
499660	Sprr1a	1.1642	1.1191	0.86627	0.024402	small proline-rich protein 1A
117184	Ctrl	1.1465	0.087767	1.0335	0.0025036	chymotrypsin-like
25756	Cpt1b	1.1224	-0.19857	1.1682	0.019472	carnitine palmitoyltransferase 1B
58936	Plk3	1.1193	0.30829	0.26749	0.0001097	polo-like kinase 3
296130	Gpat2	1.0851	0.22328	1.7182	0.0052657	glycerol-3-phosphate acyltransferase 2, mitochondrial
78969	Trib1	1.0827	0.23323	0.16764	2.3186e-05	tribbles pseudokinase 1
499839	RGD1564664	1.0734	-0.12349	-0.30966	2.1404e-37	similar to LOC387763 protein
54249	Cfd	1.0729	1.1443	0.4801	0.045289	complement factor D
498256	Ier5	1.0566	0.29839	0.089772	8.075e-25	immediate early response 5
308586	Sec1	1.0501	0.79116	1.811	0.0068375	secretory blood group 1
24471	Hspb1	1.0377	-0.54577	-0.57048	6.2784e-15	heat shock protein family B (small) member 1
24330	Egr1	1.0172	0.28402	0.12923	4.777e-07	early growth response 1
114108	Pdlim3	1.0091	-0.10935	0.23847	2.2081e-06	PDZ and LIM domain 3
29527	Ptgs2	1.0011	-0.26842	-0.054314	1.4929e-06	prostaglandin-endoperoxide synthase 2
64626	Rem2	0.99747	-0.036474	0.12976	1.8729e-28	RRAD and GEM like GTPase 2
100189544	Nrn1l	0.98768	0.6329	0.11047	6.7791e-05	neuritin 1-like
64846	Slc13a3	0.9814	0.82864	1.0321	0.043573	solute carrier family 13 member 3
53949	Chrm5	0.9812	-0.88348	-2.3741	5.1602e-06	cholinergic receptor, muscarinic 5
24716	Ret	0.97512	0.68806	0.335	0.037833	ret proto-oncogene
25204	Pcsk1	0.96332	-0.18656	-0.63722	1.2428e-12	proprotein convertase subtilisin/kexin type 1
25378	Amh	0.95703	-0.79861	1.5803	0.015079	anti-Mullerian hormone
246771	Slc25a25	0.95608	0.065103	0.18722	4.7015e-06	solute carrier family 25 member 25
311336	Nusap1	0.95336	0.67155	-0.86098	0.024894	nucleolar and spindle associated protein 1
29376	Irs2	0.94342	-0.37554	-0.59054	2.3047e-48	insulin receptor substrate 2
291005	Gadd45g	0.9389	0.3811	-0.20394	8.0664e-07	growth arrest and DNA-damage-inducible, gamma
114519	Nfil3	0.93405	0.12352	0.25408	9.5783e-06	nuclear factor, interleukin 3 regulated
365394	Cabp4	0.93375	0.72535	1.0165	0.0052949	calcium binding protein 4
295588	Rnd3	0.92837	0.3722	-0.1268	1.5783e-06	Rho family GTPase 3
314623	Midn	0.92327	0.19189	0.069578	2.0157e-17	midnolin
304268	Rasl11a	0.91027	-0.079098	-0.24236	0.00024126	RAS-like family 11 member A
114851	Cdkn1a	0.90821	0.22515	0.63464	1.1176e-05	cyclin-dependent kinase inhibitor 1A
81813	Klf10	0.8855	0.019573	-0.34418	4.2296e-14	Kruppel-like factor 10
114856	Dusp1	0.88306	-0.1273	-0.39074	9.176e-06	dual specificity phosphatase 1
499968	Galntl5	0.87757	-2.9045	-1.4455	0.00091396	polypeptide N-acetylgalactosaminyltransferase-like 5
308445	Cyp2s1	0.87252	-0.16676	0.091183	7.873e-06	cytochrome P450, family 2, subfamily s, polypeptide 1
685161	Eppin	0.86793	0.42735	0.89153	0.028882	epididymal peptidase inhibitor
29200	Inhba	0.85608	0.69825	-0.12123	0.0037465	inhibin subunit beta A
310683	Itga10	0.84723	0.58051	1.2127	0.028862	integrin subunit alpha 10
314627	Plk5	0.8382	0.032491	0.84949	3.2647e-07	polo-like kinase 5
288475	Nptx2	0.83472	-0.23345	0.054316	1.1722e-07	neuronal pentraxin 2
116593	Upb1	0.8299	1.2636	0.73555	0.00042624	beta-ureidopropionase 1
689986	LOC689986	0.8252	0.013677	-0.1071	4.1448e-21	hypothetical protein LOC689986
25153	Mas1	0.81445	-0.86808	-0.42702	0.017577	MAS1 proto-oncogene, G protein-coupled receptor
313811	Dnajb5	0.80408	0.19277	0.041181	2.8146e-13	DnaJ heat shock protein family (Hsp40) member B5
170944	Dkc1	0.80264	0.52099	0.95204	0.016941	dyskerin pseudouridine synthase 1
287702	Krt17	0.75388	0.60645	0.93245	0.0046676	keratin 17
499702	Synpo2	0.74719	0.33106	-0.24323	0.040487	synaptopodin 2
366960	Maff	0.74412	-1.0348	-0.67288	0.0016687	MAF bZIP transcription factor F
287422	Per1	0.74026	-0.34236	0.14931	9.1395e-08	period circadian regulator 1
54705	Pdp1	0.7225	0.040453	-0.22133	1.6624e-13	pyruvate dehyrogenase phosphatase catalytic subunit 1
293524	Bag3	0.7132	-0.19702	-0.040248	8.3061e-07	BAG cochaperone 3
311406	Dusp2	0.71286	-0.24224	-0.27922	0.00088751	dual specificity phosphatase 2
304816	Lmod1	0.70613	-0.092112	0.2076	0.0083105	leiomodin 1
305549	Peli1	0.7037	-0.19497	-0.22347	4.2128e-14	pellino E3 ubiquitin protein ligase 1
25420	Cryab	0.69559	-0.11295	0.11907	0.0049373	crystallin, alpha B
500717	RGD1566401	0.69231	0.44972	1.381	9.8114e-09	similar to GTL2, imprinted maternally expressed untranslated
289309	Kif28p	0.68561	0.86447	1.595	4.6618e-05	kinesin family member 28, pseudogene
291610	Spry4	0.67301	-0.098618	-0.39812	0.00098985	sprouty RTK signaling antagonist 4
83466	Celsr3	0.67068	0.11244	0.46651	0.0010548	cadherin, EGF LAG seven-pass G-type receptor 3
363165	Csrnp1	0.67	0.07646	0.2019	0.02041	cysteine and serine rich nuclear protein 1
266689	Cyp4f6	0.66913	0.24457	1.0599	0.0024173	cytochrome P450, family 4, subfamily f, polypeptide 6
362256	Snhg11	0.65953	0.55738	1.1367	8.4357e-06	small nucleolar RNA host gene 11
292658	Prkd2	0.65877	-0.19442	0.29612	0.011851	protein kinase D2
84388	Il18bp	0.65573	0.29894	0.83537	0.021525	interleukin 18 binding protein
686081	B3galt2	0.64777	0.16216	-0.21222	0.0001129	Beta-1,3-galactosyltransferase 2
363630	Kdm6b	0.64767	0.10933	0.19205	1.3097e-06	lysine demethylase 6B
293996	Pdzd7	0.64555	0.60691	1.4407	4.8821e-10	PDZ domain containing 7
114496	Bik	0.64254	-0.41715	-0.50907	0.030932	BCL2-interacting killer
114490	Cited2	0.6419	-0.059833	0.052724	8.3493e-09	Cbp/p300-interacting transactivator, with Glu/Asp-rich carboxy-terminal domain, 2
56817	Kcnip2	0.64162	0.036128	0.87312	0.0002049	potassium voltage-gated channel interacting protein 2
290541	Arhgef3	0.63949	-0.31726	-0.20476	8.6465e-29	Rho guanine nucleotide exchange factor 3
300117	Phf21b	0.63153	0.13455	0.24915	0.041398	PHD finger protein 21B
365395	Clcf1	0.63073	0.37749	0.85882	0.0023991	cardiotrophin-like cytokine factor 1
291962	Elmo3	0.62979	0.46963	1.017	0.0034988	engulfment and cell motility 3
366262	Rbm38	0.62884	-0.07954	0.27475	0.027741	RNA binding motif protein 38
362289	Lime1	0.6277	0.30536	0.99354	1.1577e-05	Lck interacting transmembrane adaptor 1
296621	Phyhd1	0.62494	0.27763	0.68285	0.0032689	phytanoyl-CoA dioxygenase domain containing 1
63840	Per2	0.61882	-0.97061	-0.0086607	4.8681e-11	period circadian regulator 2
298908	Kcnf1	0.61829	-0.05247	-0.59451	5.0448e-23	potassium voltage-gated channel modifier subfamily F member 1
313838	Cdc42ep3	0.6123	-0.1819	-0.28928	1.5227e-10	CDC42 effector protein 3
294279	Col11a2	0.6116	0.27024	0.72072	0.00032047	collagen type XI alpha 2 chain
116663	Dusp6	0.61065	0.31189	-0.065253	0.017769	dual specificity phosphatase 6
297952	Gpr63	0.61064	0.41339	-0.15876	0.0036522	G protein-coupled receptor 63
24247	Casr	0.60718	0.43215	-0.64502	0.041182	calcium-sensing receptor
24253	Cebpb	0.60662	-0.7109	-0.236	4.8681e-11	CCAAT/enhancer binding protein beta
689907	Ankrd61	0.60485	0.95251	1.5858	0.0073225	ankyrin repeat domain 61
25620	Crem	0.60352	0.068974	-0.17624	1.1444e-07	cAMP responsive element modulator
298944	Gpr22	0.60289	0.12643	-0.33112	0.0001129	G protein-coupled receptor 22
257646	Frmd6	0.60242	-0.018137	0.13091	2.3239e-08	FERM domain containing 6
680945	Sdf2l1	0.60199	-0.27852	-0.40788	1.1601e-07	stromal cell-derived factor 2-like 1
171071	Ppp1r15a	0.60006	0.029334	0.11096	0.0015407	protein phosphatase 1, regulatory subunit 15A
309208	Lrrc10b	0.59962	0.33583	0.3832	0.031267	leucine rich repeat containing 10B
29380	Phlda1	0.59324	0.049489	-0.012208	4.196e-08	pleckstrin homology-like domain, family A, member 1
307799	Pard6a	0.5909	-0.28779	-0.14759	7.1477e-09	par-6 family cell polarity regulator alpha
685072	Rarg	0.58967	0.23319	0.42568	0.015429	retinoic acid receptor, gamma
311760	Ism1	0.58899	-0.11428	-0.15613	0.05	isthmin 1
362831	Dot1l	0.5881	0.28883	0.52785	0.001572	DOT1 like histone lysine methyltransferase
301127	Znrf4	-0.58872	0.96815	-0.93026	0.0099211	zinc and ring finger 4
25743	Kcnj6	-0.5998	0.45116	-1.0913	0.015291	potassium inwardly-rectifying channel, subfamily J, member 6
363909	Caln1	-0.6019	0.12262	-0.55811	0.0037985	calneuron 1
84429	Kcnk9	-0.603	0.76231	-0.13776	0.0017191	potassium two pore domain channel subfamily K member 9
24886	Tbxas1	-0.60634	-0.38136	0.61808	0.017331	thromboxane A synthase 1
282824	Elavl3	-0.60894	0.060182	-0.45237	7.7104e-06	ELAV like RNA binding protein 3
24323	Edn1	-0.6112	0.69999	0.60357	0.00081197	endothelin 1
303970	Bbx	-0.61128	0.17242	-0.79599	0.001602	BBX high mobility group box domain containing
312952	Impad1	-0.61783	-0.052207	-1.0207	0.03419	inositol monophosphatase domain containing 1
316258	Cd2ap	-0.62155	0.10147	-0.15935	0.042035	CD2-associated protein
81680	Lifr	-0.62501	0.36281	-0.19726	0.0051222	LIF receptor subunit alpha
361895	Elovl7	-0.63152	0.11092	-0.12307	0.013258	ELOVL fatty acid elongase 7
25666	Dgkg	-0.63268	-0.032987	-0.89946	0.019749	diacylglycerol kinase, gamma
293774	Dtx4	-0.63448	0.12979	-0.48147	0.036974	deltex E3 ubiquitin ligase 4
24922	Gabrb3	-0.63602	0.024014	-0.62881	0.0010581	gamma-aminobutyric acid type A receptor beta 3 subunit
59323	Erbb4	-0.63713	0.33964	-0.7306	0.017838	erb-b2 receptor tyrosine kinase 4
29659	P2rx4	-0.63945	-0.39211	-0.18926	0.017433	purinergic receptor P2X 4
291936	Hhip	-0.643	0.047013	-0.61396	0.019472	Hedgehog-interacting protein
360835	Cdh19	-0.65806	0.83565	0.19593	0.0013572	cadherin 19
362520	Fktn	-0.661	0.11066	-0.68388	9.7457e-07	fukutin
500798	C2cd4c	-0.66249	-0.29883	-0.71029	0.024294	C2 calcium-dependent domain containing 4C
84550	Slc24a2	-0.66702	0.12864	-0.73649	9.7877e-08	solute carrier family 24 member 2
305066	Prox1	-0.66767	0.45703	-0.13541	0.0034318	prospero homeobox 1
114587	Dlk1	-0.67107	-0.4645	-1.4753	0.046457	delta like non-canonical Notch ligand 1
309186	Fermt3	-0.67262	0.16371	0.35036	0.013836	fermitin family member 3
29227	Nfib	-0.686	0.75085	-0.5629	2.1178e-05	nuclear factor I/B
116479	F11r	-0.69102	-0.12133	-0.21474	0.039953	F11 receptor
170496	Lcn2	-0.70272	-0.48224	-1.922	0.0061204	lipocalin 2
362342	Hipk2	-0.70298	0.32598	-0.53181	0.00059677	homeodomain interacting protein kinase 2
292172	Eya4	-0.70766	0.23502	-0.45621	0.032547	EYA transcriptional coactivator and phosphatase 4
79211	Gabrg3	-0.71355	0.15983	-0.88606	0.015508	gamma-aminobutyric acid type A receptor gamma 3 subunit
84589	Rab9a	-0.71572	0.046596	-0.28302	4.989e-05	RAB9A, member RAS oncogene family
83830	Gtf2a1	-0.72283	-0.040865	-0.30447	0.0048132	general transcription factor 2A subunit 1
306055	Pcdh17	-0.72472	-0.17439	-0.57636	0.035649	protocadherin 17
171056	Cx3cr1	-0.72665	0.066803	-0.27249	0.00013359	C-X3-C motif chemokine receptor 1
308015	Clca1	-0.74674	0.10555	-1.7775	0.0035788	chloride channel accessory 1
171078	Mlxipl	-0.74866	0.16642	0.27488	0.032523	MLX interacting protein-like
304138	Cyyr1	-0.75166	-0.061072	-0.21879	0.0023055	cysteine and tyrosine rich 1
294520	Mical1	-0.75213	-0.19464	0.20177	0.0046378	microtubule associated monooxygenase, calponin and LIM domain containing 1
317420	Wnk3	-0.75344	0.22921	-0.62555	0.027333	WNK lysine deficient protein kinase 3
310553	Tlr2	-0.76476	0.44086	0.12023	0.00040846	toll-like receptor 2
498849	Pcdhga10	-0.78861	0.10645	-0.44661	0.0026446	protocadherin gamma subfamily A, 10
64552	Mpeg1	-0.79185	-0.031816	-0.26816	3.2655e-05	macrophage expressed 1
361673	Ifitm3	-0.79335	-0.62908	-0.87531	0.015187	interferon induced transmembrane protein 3
29600	Atp2b4	-0.79437	0.21834	-1.2082	0.0006161	ATPase plasma membrane Ca2+ transporting 4
309526	Ifit3	-0.79778	-1.6888	-1.0251	0.037073	interferon-induced protein with tetratricopeptide repeats 3
500131	Creb5	-0.79917	0.46819	-0.84011	0.0013291	cAMP responsive element binding protein 5
361268	Asb13	-0.80423	-0.0019296	-0.48679	0.0022144	ankyrin repeat and SOCS box-containing 13
681337	Acot4	-0.80669	-0.39152	-0.27371	0.013258	acyl-CoA thioesterase 4
289369	Ush2a	-0.82389	0.49279	-0.43904	0.042071	usherin
313373	Cyp2j10	-0.83564	0.45629	0.53849	1.5616e-05	cytochrome P450, family 2, subfamily j, polypeptide 10
170909	Erg	-0.83584	-0.16965	-0.28082	0.015229	ETS transcription factor ERG
310787	Fndc7	-0.87416	0.085438	-2.0971	0.047303	fibronectin type III domain containing 7
25341	Tnfrsf11b	-0.8742	-0.16491	-0.12239	9.5166e-07	TNF receptor superfamily member 11B
314917	Pkhd1l1	-0.88696	-1.2776	-2.7283	0.030352	PKHD1 like 1
311210	Tspan18	-0.89704	0.52461	-0.42531	0.03335	tetraspanin 18
64037	Slc22a4	-0.94026	0.10969	-0.56349	0.037052	solute carrier family 22 member 4
81527	Nrp2	-0.94676	0.1037	-1.3812	0.0035555	neuropilin 2
362046	Dapp1	-0.95689	0.23785	-0.092948	0.046639	dual adaptor of phosphotyrosine and 3-phosphoinositides 1
306534	Unc5d	-0.95948	0.32156	-2.1903	0.00075572	unc-5 netrin receptor D
81529	Pde1a	-0.97861	-0.77502	-1.6668	0.00065828	phosphodiesterase 1A
64019	Pag1	-0.99126	0.2358	-0.79513	0.033022	phosphoprotein membrane anchor with glycosphingolipid microdomains 1
295356	Slc16a4	-0.99487	-0.0040122	0.059455	0.029655	solute carrier family 16, member 4
289270	Pld5	-1.023	0.46972	-0.61498	0.0061353	phospholipase D family, member 5
24248	Cat	-1.0267	0.068571	-0.59934	2.4129e-08	catalase
304071	Sim2	-1.1357	0.28832	0.80402	0.0066025	SIM bHLH transcription factor 2
116547	S100a8	-1.1738	-4.0171	-5.0815	7.6722e-10	S100 calcium binding protein A8
65036	Bche	-1.3089	0.043416	-0.19631	0.038785	butyrylcholinesterase
302378	Lpar4	-1.3644	0.0034693	-0.60179	0.02551	lysophosphatidic acid receptor 4
116638	Slc17a7	-1.5599	-2.7835	-1.7437	0.0068047	solute carrier family 17 member 7
29131	Cartpt	-1.7476	-2.245	-2.8139	3.783e-09	CART prepropeptide
116506	Calcr	-2.318	-1.2337	-4.2239	0.0070657	calcitonin receptor
302377	RGD1560455	-3.8814	-0.7754	-0.70359	0.0039692	similar to RIKEN cDNA A630033H20 gene

## Sheet: Table S3
EntrezID	Symbols	M vs S	MA12 vs S	MA24 vs S	adj.P.Val	Name
310694	Fcrl2	3.701	4.7729	0.22018	0.00010707	Fc receptor-like 2
25426	Cyp1b1	2.4836	2.9441	3.322	0.047444	cytochrome P450, family 1, subfamily b, polypeptide 1
293052	Isg20	1.8026	2.3734	2.3826	0.0061315	interferon stimulated exonuclease gene 20
307919	Snai3	2.8228	2.2859	3.6219	0.025868	snail family transcriptional repressor 3
304000	Igsf5	0.35234	1.8624	1.4562	0.036957	immunoglobulin superfamily, member 5
64680	Crhr2	0.24501	1.8549	-1.4989	0.019749	corticotropin releasing hormone receptor 2
116593	Upb1	0.8299	1.2636	0.73555	0.00042624	beta-ureidopropionase 1
266734	Npas4	1.6423	1.2375	1.2741	0.0049887	neuronal PAS domain protein 4
60449	Gnb3	2.9897	1.2252	2.4201	0.019752	G protein subunit beta 3
63887	Nmu	0.29905	1.1561	0.24614	0.0065166	neuromedin U
54249	Cfd	1.0729	1.1443	0.4801	0.045289	complement factor D
687813	Traf1	-0.043939	1.1425	0.24493	0.036272	TNF receptor-associated factor 1
499660	Sprr1a	1.1642	1.1191	0.86627	0.024402	small proline-rich protein 1A
25313	Egf	0.30022	1.075	0.28071	0.023099	epidermal growth factor
140635	Flt3	-0.13597	1.0606	0.30699	0.03154	fms-related tyrosine kinase 3
363984	Ikbke	0.35929	0.9809	1.1131	0.0028358	inhibitor of nuclear factor kappa B kinase subunit epsilon
310418	Frem2	0.34192	0.97736	0.67097	0.0077181	FRAS1 related extracellular matrix 2
81707	Mmp14	-0.14722	0.973	0.070878	1.3193e-05	matrix metallopeptidase 14
301127	Znrf4	-0.58872	0.96815	-0.93026	0.0099211	zinc and ring finger 4
689907	Ankrd61	0.60485	0.95251	1.5858	0.0073225	ankyrin repeat domain 61
58981	Kcnab3	0.51655	0.94264	0.25098	0.00057044	potassium voltage-gated channel subfamily A regulatory beta subunit 3
314214	L3hypdh	0.40037	0.93109	1.0074	0.00686	trans-L-3-hydroxyproline dehydratase
303373	Unc45b	0.18777	0.91324	0.13953	0.0024221	unc-45 myosin chaperone B
498650	Rab11fip1	-0.10196	0.9106	-0.0020427	0.026435	RAB11 family interacting protein 1
102552664	Miat	0.56365	0.88352	1.083	0.00027123	myocardial infarction associated transcript
289309	Kif28p	0.68561	0.86447	1.595	4.6618e-05	kinesin family member 28, pseudogene
360835	Cdh19	-0.65806	0.83565	0.19593	0.0013572	cadherin 19
310849	Sgms2	-0.37885	0.83044	-0.13949	0.0021625	sphingomyelin synthase 2
64846	Slc13a3	0.9814	0.82864	1.0321	0.043573	solute carrier family 13 member 3
296368	Ube2c	1.608	0.80411	1.7338	0.038601	ubiquitin-conjugating enzyme E2C
308586	Sec1	1.0501	0.79116	1.811	0.0068375	secretory blood group 1
29175	Ctsk	0.30684	0.78539	0.57904	0.023586	cathepsin K
291445	Megf10	-0.16118	0.77586	0.15151	6.0812e-07	multiple EGF-like domains 10
84429	Kcnk9	-0.603	0.76231	-0.13776	0.0017191	potassium two pore domain channel subfamily K member 9
294103	Papss2	0.018704	0.7605	-0.063382	4.0877e-06	3'-phosphoadenosine 5'-phosphosulfate synthase 2
25236	Gpc3	-0.23276	0.75104	-0.43864	0.0037668	glypican 3
29227	Nfib	-0.686	0.75085	-0.5629	2.1178e-05	nuclear factor I/B
117088	Adarb2	-0.1813	0.74084	-0.50115	0.044595	adenosine deaminase, RNA-specific, B2
171146	Kcnh5	-0.52089	0.74003	-1.22	0.041826	potassium voltage-gated channel subfamily H member 5
24409	Grin2a	-0.40534	0.7385	-0.50409	0.00055479	glutamate ionotropic receptor NMDA type subunit 2A
365394	Cabp4	0.93375	0.72535	1.0165	0.0052949	calcium binding protein 4
24323	Edn1	-0.6112	0.69999	0.60357	0.00081197	endothelin 1
29200	Inhba	0.85608	0.69825	-0.12123	0.0037465	inhibin subunit beta A
25468	Kcna2	-0.53863	0.69812	-0.68106	0.00035523	potassium voltage-gated channel subfamily A member 2
25248	Cnr1	0.33784	0.69309	0.1913	0.00032047	cannabinoid receptor 1
24716	Ret	0.97512	0.68806	0.335	0.037833	ret proto-oncogene
24329	Egfr	-0.56923	0.68595	-0.29541	0.0016196	epidermal growth factor receptor
315311	Slc4a8	-0.31971	0.68432	-0.10187	0.024856	solute carrier family 4 member 8
66022	Kcns2	0.068033	0.68353	-0.40946	3.8906e-09	potassium voltage-gated channel, modifier subfamily S, member 2
171409	Tnnt1	0.38098	0.68039	0.39354	0.028992	troponin T1, slow skeletal type
315174	Scube1	-0.21911	0.6797	-0.11856	0.02435	signal peptide, CUB domain and EGF like domain containing 1
81574	Scn1a	-0.014919	0.67859	0.2223	0.0008262	sodium voltage-gated channel alpha subunit 1
361548	Dmkn	0.31816	0.67191	0.55123	0.0022449	dermokine
311336	Nusap1	0.95336	0.67155	-0.86098	0.024894	nucleolar and spindle associated protein 1
170538	Prkcd	-0.48022	0.66945	-0.27385	3.1979e-06	protein kinase C, delta
316527	Wnt10a	0.35164	0.66616	0.77856	0.0078387	Wnt family member 10A
25589	Kdr	-0.28296	0.66604	0.43792	0.0001277	kinase insert domain receptor
140588	Gli3	0.13889	0.66556	0.24774	0.017654	GLI family zinc finger 3
29482	Slc1a2	-0.18497	0.66038	-0.039947	0.0056625	solute carrier family 1 member 2
298186	Ttc39b	0.1433	0.65955	-0.10611	6.0888e-05	tetratricopeptide repeat domain 39B
303786	Aifm3	0.38699	0.63373	0.62076	3.4376e-05	apoptosis inducing factor, mitochondria associated 3
100189544	Nrn1l	0.98768	0.6329	0.11047	6.7791e-05	neuritin 1-like
84390	Hcn1	0.44127	0.62985	-0.36244	0.013971	hyperpolarization-activated cyclic nucleotide-gated potassium channel 1
29504	Slc22a3	0.24543	0.62082	0.38697	0.0022144	solute carrier family 22 member 3
266998	Slc13a5	0.29892	0.61553	0.66766	0.010818	solute carrier family 13 member 5
293996	Pdzd7	0.64555	0.60691	1.4407	4.8821e-10	PDZ domain containing 7
287702	Krt17	0.75388	0.60645	0.93245	0.0046676	keratin 17
171142	Ehhadh	-0.13085	0.60202	0.87454	0.013099	enoyl-CoA hydratase and 3-hydroxyacyl CoA dehydrogenase
293165	Sox6	-0.18913	0.59616	-0.41589	0.0089183	SRY-box transcription factor 6
100363074	Acot11	-0.019133	0.59336	0.27318	0.025249	acyl-CoA thioesterase 11
311358	Serinc4	-0.43783	0.59254	1.3849	0.034604	serine incorporator 4
191571	Fat3	0.30592	0.59014	-0.046429	0.010008	FAT atypical cadherin 3
500032	Thsd7a	-0.0535	0.58672	-0.0043425	0.019915	thrombospondin type 1 domain containing 7A
304982	Igsf9	0.26274	0.5853	0.67799	0.0021698	immunoglobulin superfamily, member 9
287527	Serpinf2	2.1992	-0.5941	1.6738	0.00018336	serpin family F member 2
83567	Mchr1	0.15779	-0.59733	-0.50979	2.9419e-06	melanin-concentrating hormone receptor 1
25493	Nfkbia	0.10655	-0.61268	-0.26089	0.015232	NFKB inhibitor alpha
361673	Ifitm3	-0.79335	-0.62908	-0.87531	0.015187	interferon induced transmembrane protein 3
94174	Tinagl1	0.21698	-0.63532	-0.12066	0.011283	tubulointerstitial nephritis antigen-like 1
25187	Htr2c	-0.34084	-0.63844	-0.59112	0.00024274	5-hydroxytryptamine receptor 2C
287637	Samd14	-0.24012	-0.65133	-0.54851	7.3108e-05	sterile alpha motif domain containing 14
24539	Lpl	-0.076613	-0.66902	-0.80588	0.020632	lipoprotein lipase
287925	Pkp2	1.408	-0.67224	-0.46667	6.3428e-12	plakophilin 2
365871	Ciart	-0.1326	-0.67997	0.30018	0.0021412	circadian associated repressor of transcription
360814	Rasal1	-0.26896	-0.6825	-0.55327	0.049426	RAS protein activator like 1
289264	Grem2	-0.39851	-0.69466	-0.40719	0.0022809	gremlin 2, DAN family BMP antagonist
25695	Cebpd	0.3439	-0.6969	-0.34269	0.00079911	CCAAT/enhancer binding protein delta
361472	Mthfd1l	-0.06703	-0.70136	0.10498	3.5429e-05	methylenetetrahydrofolate dehydrogenase (NADP+ dependent) 1-like
24253	Cebpb	0.60662	-0.7109	-0.236	4.8681e-11	CCAAT/enhancer binding protein beta
690489	Cys1	0.29269	-0.74441	-0.24041	9.0047e-08	cystin 1
81529	Pde1a	-0.97861	-0.77502	-1.6668	0.00065828	phosphodiesterase 1A
302377	RGD1560455	-3.8814	-0.7754	-0.70359	0.0039692	similar to RIKEN cDNA A630033H20 gene
306330	Klf2	0.20912	-0.77758	-0.27342	0.026205	Kruppel-like factor 2
25378	Amh	0.95703	-0.79861	1.5803	0.015079	anti-Mullerian hormone
171358	Camk1g	-0.088914	-0.8042	-0.82436	0.00030667	calcium/calmodulin-dependent protein kinase IG
246298	Retsat	-0.06836	-0.80595	-0.44268	0.037191	retinol saturase
361300	Mocos	0.43648	-0.80756	1.7745	0.010258	molybdenum cofactor sulfurase
25265	P2ry1	-0.33635	-0.86131	-1.0821	4.0672e-07	purinergic receptor P2Y1
25153	Mas1	0.81445	-0.86808	-0.42702	0.017577	MAS1 proto-oncogene, G protein-coupled receptor
53949	Chrm5	0.9812	-0.88348	-2.3741	5.1602e-06	cholinergic receptor, muscarinic 5
444983	Apold1	-0.43758	-0.89228	-1.1786	0.043573	apolipoprotein L domain containing 1
362850	Angptl4	0.11204	-0.90357	-0.10387	3.3397e-05	angiopoietin-like 4
29569	Pcolce	0.13286	-0.90937	-0.5273	0.046144	procollagen C-endopeptidase enhancer
29475	Dio3	-0.4151	-0.9539	-1.6006	0.021964	iodothyronine deiodinase 3
29301	Hal	-0.39885	-0.95967	-0.26138	0.047368	histidine ammonia lyase
63840	Per2	0.61882	-0.97061	-0.0086607	4.8681e-11	period circadian regulator 2
58853	Nr4a3	2.7552	-0.97205	-1.1425	5.4497e-55	nuclear receptor subfamily 4, group A, member 3
25635	Mc4r	-0.091071	-0.984	-0.98482	0.014812	melanocortin 4 receptor
25026	Adm	-0.093853	-1.0238	-1.5826	0.0063429	adrenomedullin
366960	Maff	0.74412	-1.0348	-0.67288	0.0016687	MAF bZIP transcription factor F
367455	Lrg1	0.23295	-1.1708	-0.83496	0.00015412	leucine-rich alpha-2-glycoprotein 1
24472	Hspa1a	1.882	-1.2115	-1.0106	1.6609e-13	heat shock 70kD protein 1A
116506	Calcr	-2.318	-1.2337	-4.2239	0.0070657	calcitonin receptor
314917	Pkhd1l1	-0.88696	-1.2776	-2.7283	0.030352	PKHD1 like 1
316559	Slc19a3	0.34994	-1.3197	-0.35259	4.744e-05	solute carrier family 19 member 3
308097	Tagap	0.32278	-1.3644	-0.82336	0.01066	T-cell activation RhoGTPase activating protein
300679	Mpzl2	0.4517	-1.5144	-0.32251	0.044641	myelin protein zero-like 2
353227	Zbtb16	-0.030315	-1.6498	-0.64571	0.026669	zinc finger and BTB domain containing 16
309527	Ch25h	-0.53388	-1.6708	-2.0457	7.7964e-07	cholesterol 25-hydroxylase
309526	Ifit3	-0.79778	-1.6888	-1.0251	0.037073	interferon-induced protein with tetratricopeptide repeats 3
680611	Bcl3	0.30293	-1.9706	-1.3598	0.0023055	BCL3, transcription coactivator
116677	F2rl1	0.22599	-2.0635	-1.1234	0.01176	F2R like trypsin receptor 1
29131	Cartpt	-1.7476	-2.245	-2.8139	3.783e-09	CART prepropeptide
25504	Oxt	3.6461	-2.4306	-1.5989	9.3535e-05	oxytocin/neurophysin I prepropeptide
116638	Slc17a7	-1.5599	-2.7835	-1.7437	0.0068047	solute carrier family 17 member 7
499968	Galntl5	0.87757	-2.9045	-1.4455	0.00091396	polypeptide N-acetylgalactosaminyltransferase-like 5
24221	Avp	-0.40392	-3.676	-4.5498	0.004108	arginine vasopressin
116547	S100a8	-1.1738	-4.0171	-5.0815	7.6722e-10	S100 calcium binding protein A8

## Sheet: Table S4
EntrezID	Symbols	M vs S	MA12 vs S	MA24 vs S	adj.P.Val	Name
307919	Snai3	2.8228	2.2859	3.6219	0.025868	snail family transcriptional repressor 3
25426	Cyp1b1	2.4836	2.9441	3.322	0.047444	cytochrome P450, family 1, subfamily b, polypeptide 1
60449	Gnb3	2.9897	1.2252	2.4201	0.019752	G protein subunit beta 3
293052	Isg20	1.8026	2.3734	2.3826	0.0061315	interferon stimulated exonuclease gene 20
308586	Sec1	1.0501	0.79116	1.811	0.0068375	secretory blood group 1
361300	Mocos	0.43648	-0.80756	1.7745	0.010258	molybdenum cofactor sulfurase
296368	Ube2c	1.608	0.80411	1.7338	0.038601	ubiquitin-conjugating enzyme E2C
296130	Gpat2	1.0851	0.22328	1.7182	0.0052657	glycerol-3-phosphate acyltransferase 2, mitochondrial
287527	Serpinf2	2.1992	-0.5941	1.6738	0.00018336	serpin family F member 2
289309	Kif28p	0.68561	0.86447	1.595	4.6618e-05	kinesin family member 28, pseudogene
689907	Ankrd61	0.60485	0.95251	1.5858	0.0073225	ankyrin repeat domain 61
25378	Amh	0.95703	-0.79861	1.5803	0.015079	anti-Mullerian hormone
304000	Igsf5	0.35234	1.8624	1.4562	0.036957	immunoglobulin superfamily, member 5
293996	Pdzd7	0.64555	0.60691	1.4407	4.8821e-10	PDZ domain containing 7
311358	Serinc4	-0.43783	0.59254	1.3849	0.034604	serine incorporator 4
500717	RGD1566401	0.69231	0.44972	1.381	9.8114e-09	similar to GTL2, imprinted maternally expressed untranslated
313776	Perm1	0.37664	-0.48222	1.3029	0.02044	PPARGC1 and ESRR induced regulator, muscle 1
266734	Npas4	1.6423	1.2375	1.2741	0.0049887	neuronal PAS domain protein 4
54300	Slc12a3	0.38444	0.2723	1.2683	0.0014433	solute carrier family 12 member 3
310683	Itga10	0.84723	0.58051	1.2127	0.028862	integrin subunit alpha 10
361332	Adamts19	0.43979	0.41835	1.1742	4.7015e-06	ADAM metallopeptidase with thrombospondin type 1 motif, 19
25756	Cpt1b	1.1224	-0.19857	1.1682	0.019472	carnitine palmitoyltransferase 1B
298301	Mroh7	0.4337	0.30354	1.1389	2.1169e-07	maestro heat-like repeat family member 7
362256	Snhg11	0.65953	0.55738	1.1367	8.4357e-06	small nucleolar RNA host gene 11
363984	Ikbke	0.35929	0.9809	1.1131	0.0028358	inhibitor of nuclear factor kappa B kinase subunit epsilon
102552664	Miat	0.56365	0.88352	1.083	0.00027123	myocardial infarction associated transcript
25693	Slc18a1	0.30255	-0.16566	1.0667	0.044683	solute carrier family 18 member A1
266689	Cyp4f6	0.66913	0.24457	1.0599	0.0024173	cytochrome P450, family 4, subfamily f, polypeptide 6
362261	Lpin3	0.5737	0.20271	1.0533	8.3061e-07	lipin 3
117184	Ctrl	1.1465	0.087767	1.0335	0.0025036	chymotrypsin-like
64846	Slc13a3	0.9814	0.82864	1.0321	0.043573	solute carrier family 13 member 3
170841	Mutyh	0.30129	0.25973	1.0292	0.0076773	mutY DNA glycosylase
291962	Elmo3	0.62979	0.46963	1.017	0.0034988	engulfment and cell motility 3
365394	Cabp4	0.93375	0.72535	1.0165	0.0052949	calcium binding protein 4
314214	L3hypdh	0.40037	0.93109	1.0074	0.00686	trans-L-3-hydroxyproline dehydratase
316022	Trank1	0.57985	0.14706	0.99447	2.6036e-05	tetratricopeptide repeat and ankyrin repeat containing 1
362289	Lime1	0.6277	0.30536	0.99354	1.1577e-05	Lck interacting transmembrane adaptor 1
306873	Rreb1	0.48307	0.41948	0.9926	0.00082661	ras responsive element binding protein 1
499390	Clasrp	0.41801	0.19958	0.96211	4.7571e-08	CLK4-associating serine/arginine rich protein
366909	Slc26a10	0.47779	0.36507	0.9593	0.0002355	solute carrier family 26, member 10
170944	Dkc1	0.80264	0.52099	0.95204	0.016941	dyskerin pseudouridine synthase 1
362981	Hdac10	0.36683	0.18112	0.94422	7.3356e-05	histone deacetylase 10
298694	Plekhn1	0.57435	0.1979	0.94117	0.00019857	pleckstrin homology domain containing N1
287702	Krt17	0.75388	0.60645	0.93245	0.0046676	keratin 17
25024	Gipr	0.40718	0.24522	0.93078	0.0055873	gastric inhibitory polypeptide receptor
303164	Zfp692	0.47852	0.32476	0.92791	0.0034194	zinc finger protein 692
299196	Abcd4	0.35011	0.39629	0.92324	6.5453e-06	ATP binding cassette subfamily D member 4
297516	Cpne9	0.56021	0.56742	0.92112	0.0014543	copine family member 9
316062	Slc22a13	0.27582	0.1212	0.90385	0.0076882	solute carrier family 22 member 13
290639	Fcho1	0.47636	0.22094	0.89627	7.7104e-06	FCH and mu domain containing endocytic adaptor 1
100302405	Zfp958	0.29721	0.34489	0.8937	0.0015684	zinc finger protein 958
685161	Eppin	0.86793	0.42735	0.89153	0.028882	epididymal peptidase inhibitor
171142	Ehhadh	-0.13085	0.60202	0.87454	0.013099	enoyl-CoA hydratase and 3-hydroxyacyl CoA dehydrogenase
56817	Kcnip2	0.64162	0.036128	0.87312	0.0002049	potassium voltage-gated channel interacting protein 2
499660	Sprr1a	1.1642	1.1191	0.86627	0.024402	small proline-rich protein 1A
365395	Clcf1	0.63073	0.37749	0.85882	0.0023991	cardiotrophin-like cytokine factor 1
297595	P3h3	0.42082	0.15818	0.85719	5.5798e-06	prolyl 3-hydroxylase 3
292892	Irf3	0.48338	0.20576	0.85387	4.0672e-07	interferon regulatory factor 3
292793	Sbsn	0.29187	0.37393	0.8508	0.016677	suprabasin
171493	Osgin1	0.27457	0.1302	0.85004	0.017783	oxidative stress induced growth inhibitor 1
246249	Arhgap4	0.31064	0.25601	0.8496	0.0035734	Rho GTPase activating protein 4
314627	Plk5	0.8382	0.032491	0.84949	3.2647e-07	polo-like kinase 5
300074	Fam227a	0.12552	-0.029487	0.84691	0.0016015	family with sequence similarity 227, member A
25491	Nes	0.24682	0.33625	0.84367	0.0088232	nestin
89843	Cxadr	0.25398	0.35301	0.84158	0.0076773	CXADR, Ig-like cell adhesion molecule
84388	Il18bp	0.65573	0.29894	0.83537	0.021525	interleukin 18 binding protein
311337	Ltk	0.10044	-0.20657	0.82942	0.00010687	leukocyte receptor tyrosine kinase
361506	Leng8	0.25005	0.28273	0.80869	1.5876e-05	leukocyte receptor cluster member 8
304071	Sim2	-1.1357	0.28832	0.80402	0.0066025	SIM bHLH transcription factor 2
362626	Rsrp1	0.48677	0.23239	0.79649	2.0311e-05	arginine and serine rich protein 1
25654	Col11a1	0.51417	0.16715	0.79357	0.01812	collagen type XI alpha 1 chain
309465	Gsto2	0.12091	0.35232	0.78577	0.0015074	glutathione S-transferase omega 2
298086	Zcchc7	0.16704	0.20559	0.78549	0.00011167	zinc finger CCHC-type containing 7
361730	Tkfc	0.13753	0.40326	0.78474	0.02127	triokinase and FMN cyclase
316527	Wnt10a	0.35164	0.66616	0.77856	0.0078387	Wnt family member 10A
302470	F8	0.23491	0.17626	0.77763	0.00032355	coagulation factor VIII
289595	Nfxl1	-0.16726	0.26847	0.77715	2.778e-06	nuclear transcription factor, X-box binding-like 1
60444	Kcnt1	0.33364	0.25856	0.77467	7.6623e-08	potassium sodium-activated channel subfamily T member 1
298381	Echdc2	0.45407	0.0031791	0.76772	0.00089281	enoyl CoA hydratase domain containing 2
290409	Olfm4	-0.061003	-0.50729	0.75598	0.027455	olfactomedin 4
287766	Cep95	0.00014421	0.17533	0.75329	8.5589e-07	centrosomal protein 95
25130	Stx2	0.38949	0.41511	0.75283	0.026208	syntaxin 2
303812	Vwa5b2	0.56411	0.11342	0.75006	5.5138e-05	von Willebrand factor A domain containing 5B2
361574	Snrnp70	0.28995	0.27679	0.74667	3.5491e-05	small nuclear ribonucleoprotein U1 subunit 70
310326	Arse	0.41052	0.15542	0.74586	0.00035326	arylsulfatase E
297942	Pnisr	0.033352	0.47232	0.73969	8.4733e-07	PNN interacting serine and arginine rich protein
361183	Ankrd10	0.3282	0.17539	0.73953	1.1019e-05	ankyrin repeat domain 10
116593	Upb1	0.8299	1.2636	0.73555	0.00042624	beta-ureidopropionase 1
445541	Repin1	0.26621	-0.012754	0.73537	6.4417e-07	replication initiator 1
361696	Rps6kb2	0.4372	0.05616	0.7345	8.0187e-05	ribosomal protein S6 kinase B2
312382	Abcg2	-0.11268	-0.028601	0.7331	0.0049771	ATP binding cassette subfamily G member 2
652957	Csf2ra	0.3087	-0.026029	0.72671	0.0028428	colony stimulating factor 2 receptor alpha subunit
25357	Thrsp	0.4085	0.18657	0.72435	0.037594	thyroid hormone responsive
294279	Col11a2	0.6116	0.27024	0.72072	0.00032047	collagen type XI alpha 2 chain
304663	Lyl1	-0.15959	0.44344	0.71285	0.026532	LYL1, basic helix-loop-helix family member
306586	Amt	0.4066	0.099918	0.7073	9.176e-06	aminomethyltransferase
291961	Exoc3l1	0.084472	0.46804	0.70555	0.014703	exocyst complex component 3-like 1
60450	Matk	0.40184	-0.09972	0.69864	6.4417e-07	megakaryocyte-associated tyrosine kinase
498703	Fam193b	0.43019	0.11143	0.69626	0.00020611	family with sequence similarity 193, member B
361508	Mzf1	0.24392	-0.057677	0.69526	1.1019e-05	myeloid zinc finger 1
362415	Ttll3	0.37266	-0.0052125	0.69488	0.00035177	tubulin tyrosine ligase like 3
287523	Dph1	0.25751	0.42898	0.68724	3.3258e-10	diphthamide biosynthesis 1
296621	Phyhd1	0.62494	0.27763	0.68285	0.0032689	phytanoyl-CoA dioxygenase domain containing 1
29667	Srsf5	-0.12316	0.5076	0.68037	1.368e-15	serine and arginine rich splicing factor 5
304982	Igsf9	0.26274	0.5853	0.67799	0.0021698	immunoglobulin superfamily, member 9
292554	Aurkc	0.13076	0.027812	0.6776	0.0035734	aurora kinase C
64057	Hapln2	0.31884	0.24163	0.6756	0.0040625	hyaluronan and proteoglycan link protein 2
310418	Frem2	0.34192	0.97736	0.67097	0.0077181	FRAS1 related extracellular matrix 2
81670	Gpt	0.31156	0.38221	0.66841	0.001175	glutamic--pyruvic transaminase
266998	Slc13a5	0.29892	0.61553	0.66766	0.010818	solute carrier family 13 member 5
24179	Agt	0.45207	0.51867	0.66673	1.1176e-05	angiotensinogen
499270	Prss53	0.53963	-0.079971	0.66227	0.0081919	serine protease 53
299314	Cfp	0.3576	0.069383	0.65337	0.023422	complement factor properdin
362584	Col9a2	0.34163	0.34038	0.65113	0.012758	collagen type IX alpha 2 chain
296936	Iqub	0.16722	0.050143	0.65022	0.0064444	IQ motif and ubiquitin domain containing
29481	Rgs9	0.14822	0.31223	0.64631	1.2082e-06	regulator of G-protein signaling 9
266764	Tbkbp1	0.21464	-0.0054991	0.64415	0.0067584	TBK1 binding protein 1
366474	Col16a1	0.26125	0.20342	0.64365	0.0047002	collagen type XVI alpha 1 chain
287269	Clk4	0.13052	0.10033	0.64089	0.00072743	CDC-like kinase 4
290552	Rft1	-0.13058	0.2648	0.63916	0.00049996	RFT1 homolog
298019	Ctnnal1	0.064894	0.03779	0.63744	1.963e-06	catenin alpha-like 1
114851	Cdkn1a	0.90821	0.22515	0.63464	1.1176e-05	cyclin-dependent kinase inhibitor 1A
301617	Pask	0.38089	0.012722	0.62911	0.004994	PAS domain containing serine/threonine kinase
314655	Adamts10	0.32173	0.068155	0.62206	0.0022203	ADAM metallopeptidase with thrombospondin type 1 motif, 10
303786	Aifm3	0.38699	0.63373	0.62076	3.4376e-05	apoptosis inducing factor, mitochondria associated 3
311183	Fnbp4	0.21084	0.33141	0.62013	0.0026893	formin binding protein 4
24886	Tbxas1	-0.60634	-0.38136	0.61808	0.017331	thromboxane A synthase 1
304669	Hook2	0.035742	-0.037954	0.61533	0.00047642	hook microtubule-tethering protein 2
300317	Kctd17	0.51559	0.13268	0.61406	4.989e-05	potassium channel tetramerization domain containing 17
301434	Clk1	0.33849	0.063756	0.6115	0.0091131	CDC-like kinase 1
308762	Ttll13	-0.22839	0.54745	0.60918	0.03585	tubulin tyrosine ligase-like family, member 13
24504	Inha	0.21379	-0.25574	0.60855	0.0022449	inhibin subunit alpha
84359	Dffb	-0.034339	-0.078095	0.60794	0.0016687	DNA fragmentation factor subunit beta
363517	Plxnb3	-0.083862	0.47949	0.60753	1.7869e-09	plexin B3
293947	Arhgap18	0.12132	0.19283	0.6056	0.026629	Rho GTPase activating protein 18
24323	Edn1	-0.6112	0.69999	0.60357	0.00081197	endothelin 1
298101	Col27a1	0.43501	0.2532	0.60041	0.04196	collagen type XXVII alpha 1 chain
297804	Plag1	-0.16854	0.12667	0.59924	0.033646	PLAG1 zinc finger
361813	Stk38	0.41042	0.0020963	0.59901	0.00030667	serine/threonine kinase 38
299569	Akap8l	0.40862	0.033359	0.59891	1.3545e-06	A-kinase anchoring protein 8 like
681021	Paqr6	0.34846	0.25213	0.59823	0.012652	progestin and adipoQ receptor family member 6
361308	Kif20a	0.1469	0.1063	0.59632	0.0048244	kinesin family member 20A
362983	Dennd6b	0.29894	0.059907	0.59315	0.00027123	DENN domain containing 6B
245975	Setd4	0.084232	0.16177	0.59159	0.0046797	SET domain containing 4
361729	Cyb561a3	-0.53621	0.12462	-0.58984	0.044002	cytochrome b561 family, member A3
29376	Irs2	0.94342	-0.37554	-0.59054	2.3047e-48	insulin receptor substrate 2
499506	Ankrd34b	-0.15537	-0.35365	-0.59066	0.033042	ankyrin repeat domain 34B
25187	Htr2c	-0.34084	-0.63844	-0.59112	0.00024274	5-hydroxytryptamine receptor 2C
294962	Gnb4	-0.060669	-0.29732	-0.59182	0.049327	G protein subunit beta 4
362819	Sarnp	-0.36916	-0.20688	-0.59372	0.0016041	SAP domain containing ribonucleoprotein
298908	Kcnf1	0.61829	-0.05247	-0.59451	5.0448e-23	potassium voltage-gated channel modifier subfamily F member 1
116597	Opcml	-0.33942	0.083104	-0.59628	0.018929	opioid binding protein/cell adhesion molecule-like
24248	Cat	-1.0267	0.068571	-0.59934	2.4129e-08	catalase
83515	Ptbp3	-0.057096	0.041156	-0.60097	0.034403	polypyrimidine tract binding protein 3
302378	Lpar4	-1.3644	0.0034693	-0.60179	0.02551	lysophosphatidic acid receptor 4
245921	Acvr1c	-0.37466	0.3647	-0.60252	0.035323	activin A receptor type 1C
25454	Gfra1	-0.35683	0.17727	-0.60545	0.015429	GDNF family receptor alpha 1
315615	Dscaml1	-0.3583	-0.24159	-0.6058	0.0025546	DS cell adhesion molecule-like 1
315686	Peak1	-0.20178	0.1219	-0.61223	0.005496	pseudopodium-enriched atypical kinase 1
291936	Hhip	-0.643	0.047013	-0.61396	0.019472	Hedgehog-interacting protein
290533	Slmap	-0.24415	-0.1325	-0.61437	0.0092494	sarcolemma associated protein
289270	Pld5	-1.023	0.46972	-0.61498	0.0061353	phospholipase D family, member 5
317420	Wnk3	-0.75344	0.22921	-0.62555	0.027333	WNK lysine deficient protein kinase 3
24922	Gabrb3	-0.63602	0.024014	-0.62881	0.0010581	gamma-aminobutyric acid type A receptor beta 3 subunit
304832	Cdc73	-0.20424	0.023504	-0.6314	0.0019116	cell division cycle 73
315789	Fam81a	-0.2815	-0.39434	-0.63169	0.0031955	family with sequence similarity 81, member A
362263	Ptprt	-0.45389	0.21886	-0.63231	0.0034859	protein tyrosine phosphatase, receptor type, T
25204	Pcsk1	0.96332	-0.18656	-0.63722	1.2428e-12	proprotein convertase subtilisin/kexin type 1
498902	Cmtm4	-0.27623	0.27705	-0.63774	0.0024309	CKLF-like MARVEL transmembrane domain containing 4
63879	Xiap	-0.46928	0.066367	-0.63923	0.0026893	X-linked inhibitor of apoptosis
304543	Mlec	-0.20803	-0.03243	-0.64068	0.0049259	malectin
24831	Thrb	-0.10007	-0.23722	-0.6435	0.00014607	thyroid hormone receptor beta
314322	Fos	1.6929	0.15462	-0.64478	1.5393e-05	Fos proto-oncogene, AP-1 transcription factor subunit
24247	Casr	0.60718	0.43215	-0.64502	0.041182	calcium-sensing receptor
353227	Zbtb16	-0.030315	-1.6498	-0.64571	0.026669	zinc finger and BTB domain containing 16
289606	Gabra2	-0.42211	-0.013634	-0.64644	0.00094352	gamma-aminobutyric acid type A receptor alpha2 subunit
24680	Prkca	-0.44391	0.13227	-0.64723	0.0052278	protein kinase C, alpha
287706	Klhl11	-0.19469	0.26678	-0.64839	0.026743	kelch-like family member 11
25062	Gpd2	-0.5285	0.24812	-0.6522	0.0023778	glycerol-3-phosphate dehydrogenase 2
365984	St6galnac5	-0.11787	-0.21086	-0.65342	0.010202	ST6 N-acetylgalactosaminide alpha-2,6-sialyltransferase 5
116557	Foxj1	0.48265	-0.33596	-0.65711	5.9318e-05	forkhead box J1
361230	Tmem170b	-0.4498	0.14627	-0.66341	0.016894	transmembrane protein 170B
499016	Tulp4	-0.31674	0.11291	-0.66661	0.00098687	TUB like protein 4
84410	Klf5	0.4279	-0.52601	-0.66706	1.0677e-11	Kruppel-like factor 5
498160	Zkscan1	-0.38911	0.1062	-0.67004	0.013258	zinc finger with KRAB and SCAN domains 1
81633	Acta2	0.555	-0.32023	-0.67082	2.4993e-08	actin alpha 2, smooth muscle
366960	Maff	0.74412	-1.0348	-0.67288	0.0016687	MAF bZIP transcription factor F
367915	Rab9b	-0.31211	-0.16309	-0.67625	0.0080491	RAB9B, member RAS oncogene family
25468	Kcna2	-0.53863	0.69812	-0.68106	0.00035523	potassium voltage-gated channel subfamily A member 2
282635	Mbnl1	-0.085053	-0.015281	-0.68313	0.00028915	muscleblind-like splicing regulator 1
362520	Fktn	-0.661	0.11066	-0.68388	9.7457e-07	fukutin
314457	Ankrd9	0.038012	-0.19748	-0.69145	0.0084976	ankyrin repeat domain 9
245960	Alg10	-0.40598	0.19201	-0.69388	0.014244	ALG10, alpha-1,2-glucosyltransferase
315579	Ubash3b	0.25987	-0.1131	-0.69728	0.02041	ubiquitin associated and SH3 domain containing, B
302377	RGD1560455	-3.8814	-0.7754	-0.70359	0.0039692	similar to RIKEN cDNA A630033H20 gene
289084	RGD1309104	-0.44957	-0.15814	-0.70705	0.0016633	similar to RIKEN cDNA 1700025G04 gene
500798	C2cd4c	-0.66249	-0.29883	-0.71029	0.024294	C2 calcium-dependent domain containing 4C
29731	Kcna3	0.26155	0.10009	-0.71206	0.013851	potassium voltage-gated channel subfamily A member 3
25123	Tagln	0.33207	-0.31537	-0.71247	4.1158e-08	transgelin
310544	Map9	-0.028587	0.004409	-0.71618	0.00039922	microtubule-associated protein 9
363243	Klf7	-0.43633	0.23761	-0.71903	5.0415e-05	Kruppel like factor 7
59323	Erbb4	-0.63713	0.33964	-0.7306	0.017838	erb-b2 receptor tyrosine kinase 4
84550	Slc24a2	-0.66702	0.12864	-0.73649	9.7877e-08	solute carrier family 24 member 2
54305	Sstr2	0.4786	-0.29128	-0.74042	0.00023066	somatostatin receptor 2
266715	Fzd3	-0.096847	0.27439	-0.74321	0.0044215	frizzled class receptor 3
25451	Gabrb2	-0.49662	0.29164	-0.74861	0.036113	gamma-aminobutyric acid type A receptor beta 2 subunit
291354	Enkur	0.07288	-0.27768	-0.76193	0.035394	enkurin, TRPC channel interacting protein
81646	Creb1	-0.2815	0.11277	-0.76335	0.016851	cAMP responsive element binding protein 1
313241	Mcart1	-0.25197	0.1377	-0.76415	0.0092293	mitochondrial carrier triple repeat 1
500262	Kbtbd8	-0.016056	-0.0041993	-0.77525	0.0026893	kelch repeat and BTB domain containing 8
288478	Rsph10b	-0.15175	0.29395	-0.7799	0.040284	radial spoke head 10 homolog B
64019	Pag1	-0.99126	0.2358	-0.79513	0.033022	phosphoprotein membrane anchor with glycosphingolipid microdomains 1
303970	Bbx	-0.61128	0.17242	-0.79599	0.001602	BBX high mobility group box domain containing
24539	Lpl	-0.076613	-0.66902	-0.80588	0.020632	lipoprotein lipase
309135	Ano1	-0.56776	0.35753	-0.8094	0.02331	anoctamin 1
54294	Rgs5	-0.16267	-0.097295	-0.8119	0.0044385	regulator of G-protein signaling 5
29308	Arl4a	-0.42037	-0.05569	-0.81601	5.2443e-07	ADP-ribosylation factor like GTPase 4A
29707	Gabra5	-0.42861	-0.45618	-0.81793	0.0064008	gamma-aminobutyric acid type A receptor alpha 5 subunit
308097	Tagap	0.32278	-1.3644	-0.82336	0.01066	T-cell activation RhoGTPase activating protein
171358	Camk1g	-0.088914	-0.8042	-0.82436	0.00030667	calcium/calmodulin-dependent protein kinase IG
24877	Vsnl1	-0.41705	0.032081	-0.82626	0.0082516	visinin-like 1
29433	Pak3	-0.45257	0.33928	-0.83263	0.0034988	p21 (RAC1) activated kinase 3
367455	Lrg1	0.23295	-1.1708	-0.83496	0.00015412	leucine-rich alpha-2-glycoprotein 1
500131	Creb5	-0.79917	0.46819	-0.84011	0.0013291	cAMP responsive element binding protein 5
311336	Nusap1	0.95336	0.67155	-0.86098	0.024894	nucleolar and spindle associated protein 1
29619	Btg2	0.0716	-0.50352	-0.86665	0.014775	BTG anti-proliferation factor 2
83585	Gda	-0.49551	-0.34279	-0.87275	0.025998	guanine deaminase
361673	Ifitm3	-0.79335	-0.62908	-0.87531	0.015187	interferon induced transmembrane protein 3
691835	Kctd4	-0.48698	-0.48699	-0.87562	0.021716	potassium channel tetramerization domain containing 4
304127	Bach1	-0.43977	-0.14635	-0.87801	0.038689	BTB domain and CNC homolog 1
79211	Gabrg3	-0.71355	0.15983	-0.88606	0.015508	gamma-aminobutyric acid type A receptor gamma 3 subunit
25666	Dgkg	-0.63268	-0.032987	-0.89946	0.019749	diacylglycerol kinase, gamma
66012	Gucy1a2	-0.43174	0.04238	-0.91667	0.028882	guanylate cyclase 1 soluble subunit alpha 2
29430	Hap1	-0.42511	-0.33324	-0.92017	0.04573	huntingtin-associated protein 1
498060	RGD1562726	0.043895	0.12999	-0.92266	0.021484	similar to Putative protein C21orf62 homolog
291604	Dcp2	-0.5333	0.14613	-0.92782	0.0084685	decapping mRNA 2
301127	Znrf4	-0.58872	0.96815	-0.93026	0.0099211	zinc and ring finger 4
360202	Ston1	0.076029	-0.11446	-0.96442	0.0064065	stonin 1
25635	Mc4r	-0.091071	-0.984	-0.98482	0.014812	melanocortin 4 receptor
25285	Igfbp5	-0.22024	-0.22907	-1.0042	0.0078583	insulin-like growth factor binding protein 5
24472	Hspa1a	1.882	-1.2115	-1.0106	1.6609e-13	heat shock 70kD protein 1A
60567	Syt10	0.061847	-0.27842	-1.0195	0.017331	synaptotagmin 10
312952	Impad1	-0.61783	-0.052207	-1.0207	0.03419	inositol monophosphatase domain containing 1
292401	Smoc2	0.031204	-0.41658	-1.0208	0.041826	SPARC related modular calcium binding 2
309526	Ifit3	-0.79778	-1.6888	-1.0251	0.037073	interferon-induced protein with tetratricopeptide repeats 3
50692	Plaur	1.7754	0.51002	-1.0345	0.0011532	plasminogen activator, urokinase receptor
25265	P2ry1	-0.33635	-0.86131	-1.0821	4.0672e-07	purinergic receptor P2Y1
25743	Kcnj6	-0.5998	0.45116	-1.0913	0.015291	potassium inwardly-rectifying channel, subfamily J, member 6
116677	F2rl1	0.22599	-2.0635	-1.1234	0.01176	F2R like trypsin receptor 1
299757	Nts	0.4149	0.40315	-1.1353	8.1283e-10	neurotensin
58853	Nr4a3	2.7552	-0.97205	-1.1425	5.4497e-55	nuclear receptor subfamily 4, group A, member 3
366031	Crb2	-0.30968	0.14125	-1.1593	0.0078583	crumbs cell polarity complex component 2
444983	Apold1	-0.43758	-0.89228	-1.1786	0.043573	apolipoprotein L domain containing 1
29600	Atp2b4	-0.79437	0.21834	-1.2082	0.0006161	ATPase plasma membrane Ca2+ transporting 4
171146	Kcnh5	-0.52089	0.74003	-1.22	0.041826	potassium voltage-gated channel subfamily H member 5
100361083	LOC100361083	-0.48913	0.026797	-1.2311	3.6639e-05	hypothetical LOC100361083
140933	Trpc5	-0.34614	0.28833	-1.2641	0.032154	transient receptor potential cation channel, subfamily C, member 5
680611	Bcl3	0.30293	-1.9706	-1.3598	0.0023055	BCL3, transcription coactivator
81527	Nrp2	-0.94676	0.1037	-1.3812	0.0035555	neuropilin 2
84402	Sfrp1	-0.28067	-0.25068	-1.3846	0.013007	secreted frizzled-related protein 1
24224	Bcl2	-0.17687	-0.1858	-1.4102	0.0089183	BCL2, apoptosis regulator
499968	Galntl5	0.87757	-2.9045	-1.4455	0.00091396	polypeptide N-acetylgalactosaminyltransferase-like 5
114587	Dlk1	-0.67107	-0.4645	-1.4753	0.046457	delta like non-canonical Notch ligand 1
64680	Crhr2	0.24501	1.8549	-1.4989	0.019749	corticotropin releasing hormone receptor 2
310358	Plcxd3	-0.3273	-0.12336	-1.5127	0.0035734	phosphatidylinositol-specific phospholipase C, X domain containing 3
305230	Shroom3	-0.14506	-0.52836	-1.5573	0.0026315	shroom family member 3
25026	Adm	-0.093853	-1.0238	-1.5826	0.0063429	adrenomedullin
25504	Oxt	3.6461	-2.4306	-1.5989	9.3535e-05	oxytocin/neurophysin I prepropeptide
29475	Dio3	-0.4151	-0.9539	-1.6006	0.021964	iodothyronine deiodinase 3
81529	Pde1a	-0.97861	-0.77502	-1.6668	0.00065828	phosphodiesterase 1A
116638	Slc17a7	-1.5599	-2.7835	-1.7437	0.0068047	solute carrier family 17 member 7
308015	Clca1	-0.74674	0.10555	-1.7775	0.0035788	chloride channel accessory 1
25157	Plagl1	0.075756	0.24178	-1.8557	0.028683	PLAG1 like zinc finger 1
170496	Lcn2	-0.70272	-0.48224	-1.922	0.0061204	lipocalin 2
309527	Ch25h	-0.53388	-1.6708	-2.0457	7.7964e-07	cholesterol 25-hydroxylase
310787	Fndc7	-0.87416	0.085438	-2.0971	0.047303	fibronectin type III domain containing 7
306534	Unc5d	-0.95948	0.32156	-2.1903	0.00075572	unc-5 netrin receptor D
53949	Chrm5	0.9812	-0.88348	-2.3741	5.1602e-06	cholinergic receptor, muscarinic 5
314917	Pkhd1l1	-0.88696	-1.2776	-2.7283	0.030352	PKHD1 like 1
29131	Cartpt	-1.7476	-2.245	-2.8139	3.783e-09	CART prepropeptide
116506	Calcr	-2.318	-1.2337	-4.2239	0.0070657	calcitonin receptor
24221	Avp	-0.40392	-3.676	-4.5498	0.004108	arginine vasopressin
116547	S100a8	-1.1738	-4.0171	-5.0815	7.6722e-10	S100 calcium binding protein A8

## Sheet: Table S5
EntrezID	Symbols	M.S	MA12.S	MA24.S	P.Value	adj.P.Val	Name	S_1	S_2	S_3	S_4	M_1	M_2	M_3	M_4	MA12_1	MA12_2	MA12_3	MA12_4	MA24_1	MA24_2	MA24_3	MA24_4
58853	Nr4a3	2.7552	-0.97205	-1.1425	4.7307e-59	5.4497e-55	nuclear receptor subfamily 4, group A, member 3	3.28911	2.9556	3.51567	3.54895	5.94038	6.19245	6.16692	6.08401	3.08577	1.36094	2.05129	2.47776	1.40389	2.23695	1.5071	3.05741
25446	Fosl2	2.0478	-0.57177	-0.46312	9.0182e-53	5.1945e-49	FOS like 2, AP-1 transcription factor subunit	2.58284	1.69738	2.63332	2.198	4.19762	4.35484	4.44651	4.45274	2.15423	1.47735	1.34769	1.88901	1.74748	1.84512	1.77686	2.06214
29376	Irs2	0.94342	-0.37554	-0.59054	6.0019e-52	2.3047e-48	insulin receptor substrate 2	6.29912	6.07423	6.50026	6.14946	7.11024	7.21588	7.10355	7.38534	6.0714	5.90439	5.74523	5.81397	5.76115	5.40341	5.62283	5.87017
499839	RGD1564664	1.0734	-0.12349	-0.30966	7.432e-41	2.1404e-37	similar to LOC387763 protein	7.38005	7.11773	6.9944	7.04476	8.00769	8.0356	8.24901	8.51094	6.98427	6.8816	7.04469	7.15092	6.83015	6.78272	6.61542	7.06479
25129	Egr4	1.6646	-0.18101	-0.22479	3.5557e-35	8.1923e-32	early growth response 4	7.11598	6.70493	7.14372	7.19535	8.5823	8.30087	9.11753	8.74569	6.8009	6.31357	6.91044	7.29667	6.58756	6.9662	6.42518	7.20269
290541	Arhgef3	0.63949	-0.31726	-0.20476	4.5034e-32	8.6465e-29	Rho guanine nucleotide exchange factor 3	6.44866	6.52723	6.54638	6.58295	7.22512	7.14267	7.28993	6.99266	6.26794	6.0665	6.15553	6.3386	6.21168	6.2863	6.4803	6.3001
64626	Rem2	0.99747	-0.036474	0.12976	1.3007e-31	1.8729e-28	RRAD and GEM like GTPase 2	6.59957	6.52235	6.5278	6.51413	7.44081	7.30729	7.75658	7.61095	6.46591	6.27066	6.54221	6.7097	6.65022	6.76526	6.47944	6.77017
100360880	Fosb	1.2612	-0.42744	-0.53041	2.7785e-31	3.5564e-28	FosB proto-oncogene, AP-1 transcription factor subunit	4.85705	4.32592	4.09748	4.30395	5.31756	5.48854	5.96137	5.87297	4.16998	3.58766	3.86946	4.26884	4.1655	3.77971	3.89233	3.68433
498256	Ier5	1.0566	0.29839	0.089772	7.0095e-28	8.075e-25	immediate early response 5	6.07577	6.00247	5.77464	6.0758	6.88088	6.77433	7.25883	7.20313	6.33312	6.2795	6.19902	6.32607	6.05162	6.02016	5.95484	6.26264
298908	Kcnf1	0.61829	-0.05247	-0.59451	4.8171e-26	5.0448e-23	potassium voltage-gated channel modifier subfamily F member 1	6.40833	6.42116	6.77102	6.5118	6.94605	7.3225	7.05865	7.25751	6.59984	6.38387	6.52256	6.41652	6.05645	5.65029	5.89684	6.1182
689986	LOC689986	0.8252	0.013677	-0.1071	4.3175e-24	4.1448e-21	hypothetical protein LOC689986	5.88601	5.77667	6.29491	6.15045	6.86522	6.75994	6.9752	6.86177	6.16605	5.95044	5.92404	6.16653	6.04774	5.87988	5.9474	5.85664
314623	Midn	0.92327	0.19189	0.069578	2.4497e-20	2.0157e-17	midnolin	5.44818	5.24038	5.34486	5.21621	6.09448	6.30842	6.40973	6.11523	5.5061	5.55557	5.22122	5.70527	5.39857	5.24376	5.28428	5.58693
29667	Srsf5	-0.12316	0.5076	0.68037	1.7813e-18	1.368e-15	serine and arginine rich splicing factor 5	7.63558	7.48125	7.27207	7.47944	7.25428	7.19513	7.25773	7.64502	8.03472	8.07033	7.83388	7.97028	8.18866	8.23317	8.17648	8.00273
24517	Junb	1.4962	-0.066734	-0.14313	2.8953e-18	2.0846e-15	JunB proto-oncogene, AP-1 transcription factor subunit	8.07653	7.35433	7.22045	7.28478	9.03993	8.51419	9.16464	9.27046	7.16714	7.05648	7.15086	8.16198	6.98708	7.73607	7.48009	7.23128
24471	Hspb1	1.0377	-0.54577	-0.57048	9.265e-18	6.2784e-15	heat shock protein family B (small) member 1	3.67961	3.29765	3.70949	3.81852	4.39202	4.48775	5.02824	4.71366	2.5675	3.11358	3.6751	2.76452	2.82648	3.35303	2.74862	3.26008
305549	Peli1	0.7037	-0.19497	-0.22347	7.314e-17	4.2128e-14	pellino E3 ubiquitin protein ligase 1	5.63454	5.56369	5.93952	6.1324	6.63044	6.47859	6.55512	6.49158	5.83395	5.43118	5.43191	5.81845	5.72642	5.37534	5.6166	5.70788
81813	Klf10	0.8855	0.019573	-0.34418	7.7103e-17	4.2296e-14	Kruppel-like factor 10	3.76118	3.94348	3.65916	4.21144	4.71918	4.53459	4.92917	4.96023	4.09863	3.75844	3.95311	3.88617	3.67146	3.5542	3.26148	3.73253
171109	Dusp5	1.501	-0.25782	-0.090856	2.2001e-16	1.152e-13	dual specificity phosphatase 5	3.41851	2.72595	2.59813	2.65673	3.7122	4.01936	4.82874	4.70152	2.16823	2.55888	2.58181	3.08521	2.71364	2.95824	2.55353	2.92887
24472	Hspa1a	1.882	-1.2115	-1.0106	3.4602e-16	1.6609e-13	heat shock 70kD protein 1A	0.301748	0.512955	1.81287	2.10232	2.89853	2.88361	4.23857	2.26551	-0.239851	0.532211	0.18803	0.185732	-0.632948	0.588217	0.648271	0.637639
54705	Pdp1	0.7225	0.040453	-0.22133	3.6075e-16	1.6624e-13	pyruvate dehyrogenase phosphatase catalytic subunit 1	7.23825	7.11341	7.45447	7.56081	8.1623	8.05528	8.07205	8.00582	7.62877	6.9796	7.31402	7.56367	7.07821	7.25848	7.17687	6.99797
313811	Dnajb5	0.80408	0.19277	0.041181	6.3524e-16	2.8146e-13	DnaJ heat shock protein family (Hsp40) member B5	7.01855	6.91554	7.04264	7.07185	7.66395	7.62918	8.04959	7.8866	7.25508	6.97664	7.23823	7.33157	6.92243	7.18813	6.81582	7.24795
25204	Pcsk1	0.96332	-0.18656	-0.63722	2.9127e-15	1.2428e-12	proprotein convertase subtilisin/kexin type 1	3.05041	3.01237	3.47098	3.85812	4.28685	4.45889	3.8391	4.69847	3.34203	3.15612	3.21464	3.09509	2.66389	2.45377	2.91029	2.94941
287925	Pkp2	1.408	-0.67224	-0.46667	1.5416e-14	6.3428e-12	plakophilin 2	2.07516	1.20733	1.81287	2.03481	3.3074	2.49881	3.49413	3.40302	1.26916	0.694941	1.00848	1.52969	1.54249	0.895398	0.648271	1.96462
84410	Klf5	0.4279	-0.52601	-0.66706	2.6879e-14	1.0677e-11	Kruppel-like factor 5	5.19403	4.55018	5.27602	4.9809	5.47773	5.61162	5.03341	5.61601	4.74036	4.51461	4.21652	4.47965	4.34354	4.33311	4.25948	4.493
24253	Cebpb	0.60662	-0.7109	-0.236	1.3523e-13	4.8681e-11	CCAAT/enhancer binding protein beta	5.52204	5.24236	5.20567	5.15592	5.83112	5.37814	6.15867	6.08985	4.24789	4.31631	4.65164	4.98381	4.87867	5.28772	4.73861	5.23206
63840	Per2	0.61882	-0.97061	-0.0086607	1.351e-13	4.8681e-11	period circadian regulator 2	5.75736	5.65566	6.17167	6.16434	6.58832	6.52264	6.65821	6.5264	5.18985	4.77787	4.58909	5.27862	5.45671	6.31152	5.31349	6.38924
313838	Cdc42ep3	0.6123	-0.1819	-0.28928	4.4942e-13	1.5227e-10	CDC42 effector protein 3	5.09828	4.68434	4.98279	4.70231	5.6189	5.45321	5.38418	5.48938	4.58458	4.68408	4.49917	4.97581	4.76292	4.72933	4.52552	4.27845
287523	Dph1	0.25751	0.42898	0.68724	1.0393e-12	3.3258e-10	diphthamide biosynthesis 1	4.82239	4.60042	4.7568	4.84216	5.02907	4.93457	5.10386	4.99297	5.13385	5.18808	5.11221	5.31078	5.41521	5.49266	5.43363	5.43865
293996	Pdzd7	0.64555	0.60691	1.4407	1.6528e-12	4.8821e-10	PDZ domain containing 7	2.55496	2.32405	1.79226	2.30216	2.72058	2.89323	2.83022	3.1586	2.68907	3.19744	2.63907	2.88332	3.62541	3.74723	3.4833	3.92109
116547	S100a8	-1.1738	-4.0171	-5.0815	2.7306e-12	7.6722e-10	S100 calcium binding protein A8	-0.0801229	0.346305	-0.934366	0.673473	-0.903913	-1.25293	-1.1877	-0.79338	-3.94029	-3.21195	-3.7816	-3.51471	-3.90597	-5.29443	-3.64941	-5.19525
299757	Nts	0.4149	0.40315	-1.1353	2.9634e-12	8.1283e-10	neurotensin	3.44913	4.08253	3.87053	3.21716	4.0679	3.59919	4.02695	4.57752	4.42457	4.31943	3.85985	3.63165	2.54799	2.66558	2.40225	2.61853
363517	Plxnb3	-0.083862	0.47949	0.60753	6.6699e-12	1.7869e-09	plexin B3	5.08615	5.18178	4.89127	5.07001	5.09716	4.97589	5.08656	4.71668	5.78365	5.25973	5.50612	5.563	5.72763	5.72447	5.59931	5.61452
29131	Cartpt	-1.7476	-2.245	-2.8139	1.4449e-11	3.783e-09	CART prepropeptide	5.12697	4.27269	4.8294	3.66513	2.10465	3.2558	1.6736	3.51127	2.45774	3.28311	1.23335	1.34327	1.47486	1.33493	1.20857	2.59265
66022	Kcns2	0.068033	0.68353	-0.40946	1.5198e-11	3.8906e-09	potassium voltage-gated channel, modifier subfamily S, member 2	4.34512	4.4303	4.91291	4.51684	4.51595	4.72973	4.7208	4.57086	5.252	5.17607	5.36391	5.20981	4.54112	3.59127	4.12098	4.22471
307799	Pard6a	0.5909	-0.28779	-0.14759	2.8541e-11	7.1477e-09	par-6 family cell polarity regulator alpha	4.52474	4.39515	4.2639	4.5774	4.95051	5.01165	5.372	4.73763	4.2179	4.03027	3.97106	4.38213	4.25222	4.29241	4.26348	4.38029
79240	Nr4a1	1.9109	0.16308	0.022686	3.3335e-11	8.1705e-09	nuclear receptor subfamily 4, group A, member 1	7.25838	6.04731	5.5506	6.08313	8.28673	8.16008	8.36189	8.35697	6.23754	5.46401	5.86286	7.61565	6.2518	6.87205	6.35481	5.99889
114490	Cited2	0.6419	-0.059833	0.052724	3.4789e-11	8.3493e-09	Cbp/p300-interacting transactivator, with Glu/Asp-rich carboxy-terminal domain, 2	5.97549	5.71673	6.00143	5.84401	6.67495	6.27017	6.73315	6.39409	5.98699	5.78749	5.84472	5.67594	6.00642	6.08874	5.97691	5.65572
500717	RGD1566401	0.69231	0.44972	1.381	4.1733e-11	9.8114e-09	similar to GTL2, imprinted maternally expressed untranslated	8.44759	7.84972	8.27613	8.42579	8.38358	9.08253	9.22219	9.02261	8.67173	8.80437	8.05169	9.14149	9.25301	9.99404	9.37475	9.84423
114090	Egr2	2.4442	0.35271	-0.13536	5.8492e-11	1.3476e-08	early growth response 2	4.29122	2.84534	2.43487	3.14696	6.03301	5.01826	5.4819	6.32556	3.3108	2.37901	2.99538	4.87331	1.83999	3.9979	2.99925	3.29259
257646	Frmd6	0.60242	-0.018137	0.13091	1.049e-10	2.3239e-08	FERM domain containing 6	5.75123	5.76157	5.90394	6.17516	6.62673	6.39644	6.48896	6.52382	6.01342	5.71464	5.79016	6.02251	5.89763	6.08982	6.13468	6.02815
60587	Dusp4	1.3916	0.3764	0.25289	1.0429e-10	2.3239e-08	dual specificity phosphatase 4	1.86417	1.65046	2.15713	2.42589	2.99379	3.60505	3.31904	3.74799	2.5246	2.35487	2.08465	2.70123	2.32285	2.15678	2.09655	2.60565
24248	Cat	-1.0267	0.068571	-0.59934	1.1101e-10	2.4129e-08	catalase	5.00605	4.92512	5.44233	5.31377	4.14878	4.20458	4.07283	4.21731	5.63525	5.29505	5.13229	4.84431	3.95822	4.61697	4.97386	4.63606
81633	Acta2	0.555	-0.32023	-0.67082	1.1715e-10	2.4993e-08	actin alpha 2, smooth muscle	4.52833	4.87242	4.04618	4.15294	5.03132	5.12211	5.07408	4.70152	3.82569	4.40129	4.32169	3.81022	3.39477	3.68571	3.93806	3.98217
25123	Tagln	0.33207	-0.31537	-0.71247	1.965e-10	4.1158e-08	transgelin	5.02904	5.2659	4.6463	4.74254	5.43933	5.04655	5.56452	4.95257	4.42457	4.94893	4.6207	4.44143	4.17618	4.28866	4.26348	4.18629
29380	Phlda1	0.59324	0.049489	-0.012208	2.0397e-10	4.196e-08	pleckstrin homology-like domain, family A, member 1	6.1311	5.62868	6.03581	5.97134	6.39158	6.51565	6.54791	6.71328	5.99684	5.90543	5.96604	6.13575	5.8803	6.08333	5.77336	6.00871
499390	Clasrp	0.41801	0.19958	0.96211	2.3538e-10	4.7571e-08	CLK4-associating serine/arginine rich protein	5.96096	5.68215	5.62824	5.72592	5.74748	6.15896	6.56764	6.10028	5.85358	6.15131	5.63836	6.11526	6.50307	6.92927	6.44906	6.91621
60444	Kcnt1	0.33364	0.25856	0.77467	3.9242e-10	7.6623e-08	potassium sodium-activated channel subfamily T member 1	7.17841	7.0219	7.27995	7.20305	7.25139	7.56029	7.79549	7.36337	7.30467	7.3634	7.3354	7.69251	7.8524	8.13433	7.7463	8.0295
690489	Cys1	0.29269	-0.74441	-0.24041	4.6899e-10	9.0047e-08	cystin 1	4.14461	4.40579	4.43653	4.34285	4.34582	4.60652	4.89835	4.62005	3.15774	3.67314	3.65303	3.82217	3.82874	4.28489	4.02066	4.21626
287422	Per1	0.74026	-0.34236	0.14931	4.8395e-10	9.1395e-08	period circadian regulator 1	6.53235	6.3541	6.66661	6.50402	7.31087	7.23444	7.39651	7.07375	6.29133	6.02598	5.52294	6.64306	6.53386	6.92383	6.2759	6.84743
84550	Slc24a2	-0.66702	0.12864	-0.73649	5.2677e-10	9.7877e-08	solute carrier family 24 member 2	8.18624	8.34135	8.77373	8.66417	7.54789	8.17025	7.60173	7.96262	8.75385	8.57587	8.70096	8.51423	7.54816	7.50019	8.26136	7.64926
25620	Crem	0.60352	0.068974	-0.17624	6.457e-10	1.1444e-07	cAMP responsive element modulator	4.32875	4.68434	4.38584	4.47606	5.02457	5.03356	5.05134	5.19909	4.51229	4.36548	4.76658	4.50581	4.29534	4.52416	4.31059	4.02149
680945	Sdf2l1	0.60199	-0.27852	-0.40788	6.6464e-10	1.1601e-07	stromal cell-derived factor 2-like 1	4.61526	4.90527	5.03855	5.13391	5.21255	5.44179	5.91314	5.49817	4.74738	4.42757	4.94292	4.44915	4.27228	4.77032	4.1729	4.79485
288475	Nptx2	0.83472	-0.23345	0.054316	6.8173e-10	1.1722e-07	neuronal pentraxin 2	5.32772	5.161	5.23651	4.56549	5.73098	5.95939	6.19946	5.80653	5.01488	4.42177	5.30321	4.55318	5.4257	4.98982	5.13086	5.02996
266769	Gpr3	1.46	-0.048315	-0.28877	7.3924e-10	1.2524e-07	G protein-coupled receptor 3	2.2064	0.708875	1.24317	1.85078	2.65214	2.82452	3.3525	3.30214	1.6143	0.973917	1.5523	1.95561	0.812852	0.895398	1.53381	1.81598
54323	Arc	1.7985	0.41176	0.20868	9.2704e-10	1.5478e-07	activity-regulated cytoskeleton-associated protein	7.89698	6.9143	6.28941	6.68831	8.92905	8.31324	8.97495	9.15589	6.81766	6.88266	7.15725	8.43159	6.83859	7.69373	7.4818	6.95545
298301	Mroh7	0.4337	0.30354	1.1389	1.3047e-09	2.1169e-07	maestro heat-like repeat family member 7	2.72723	2.8965	2.99073	2.94112	3.03916	3.27064	3.76028	3.13172	3.45489	3.20421	2.7781	3.26227	3.79216	4.07408	4.2189	4.00687
314627	Plk5	0.8382	0.032491	0.84949	2.0688e-09	3.2647e-07	polo-like kinase 5	5.57332	4.95921	4.96449	4.78681	5.66015	5.87089	6.44893	5.62407	4.89996	5.11628	5.13029	5.36079	5.58388	6.08007	6.11712	5.96903
292892	Irf3	0.48338	0.20576	0.85387	2.6479e-09	4.0672e-07	interferon regulatory factor 3	4.99831	4.60658	4.55443	4.80719	5.02457	5.1763	5.58049	5.09391	5.01099	4.94691	4.74588	5.10368	5.37248	5.81997	5.3886	5.77988
25265	P2ry1	-0.33635	-0.86131	-1.0821	2.6456e-09	4.0672e-07	purinergic receptor P2Y1	4.91028	4.41634	5.51331	5.07632	4.76851	4.97136	4.34628	4.62327	4.46485	4.24255	4.01065	3.89185	3.76881	3.9979	3.91283	4.10625
24330	Egr1	1.0172	0.28402	0.12923	3.193e-09	4.777e-07	early growth response 1	6.88426	6.16779	6.58358	6.69925	7.83932	7.31358	7.50509	7.77593	6.81654	6.54127	6.54745	7.45468	6.3898	6.94785	6.76598	6.78453
29308	Arl4a	-0.42037	-0.05569	-0.81601	3.5508e-09	5.2443e-07	ADP-ribosylation factor like GTPase 4A	4.54968	4.79903	4.4919	4.36363	4.04139	4.20458	4.16044	4.14746	4.80454	4.49817	4.20519	4.43755	3.88628	3.76357	3.72852	3.57624
291445	Megf10	-0.16118	0.77586	0.15151	4.1703e-09	6.0812e-07	multiple EGF-like domains 10	4.1115	4.21339	4.11003	4.34633	4.14048	4.28714	3.7665	3.89379	4.93315	4.85522	5.20614	4.87331	4.71731	3.81148	4.43628	4.28655
60450	Matk	0.40184	-0.09972	0.69864	4.5525e-09	6.4417e-07	megakaryocyte-associated tyrosine kinase	7.47934	7.23914	7.12736	7.39025	7.47216	7.61653	8.06702	7.64224	6.94668	7.33282	7.04204	7.47799	7.70152	8.27436	7.84027	8.16491
445541	Repin1	0.26621	-0.012754	0.73537	4.6411e-09	6.4417e-07	replication initiator 1	5.81138	5.83685	5.70605	5.83908	5.63081	6.03736	6.40077	6.09333	5.67381	5.84604	5.67442	5.93582	6.25264	6.71085	6.29847	6.79663
309527	Ch25h	-0.53388	-1.6708	-2.0457	5.6849e-09	7.7964e-07	cholesterol 25-hydroxylase	3.18382	3.05802	1.35982	2.08573	2.50467	1.45403	1.98223	2.12719	1.01391	0.973917	0.564178	1.12915	0.984804	0.895398	-0.0249183	0.0901512
291005	Gadd45g	0.9389	0.3811	-0.20394	5.9518e-09	8.0664e-07	growth arrest and DNA-damage-inducible, gamma	5.08859	4.74142	4.4726	3.86785	5.70165	5.12416	5.83836	5.417	4.79103	5.11628	4.83679	5.17063	4.14388	4.55263	4.66196	4.18629
362261	Lpin3	0.5737	0.20271	1.0533	6.284e-09	8.3061e-07	lipin 3	4.8909	4.35181	4.57267	4.89309	4.6536	5.30076	5.56452	5.40208	4.8023	4.94287	4.53582	5.22564	5.38942	6.05042	5.62594	5.84161
293524	Bag3	0.7132	-0.19702	-0.040248	6.3449e-09	8.3061e-07	BAG cochaperone 3	4.23523	4.35913	4.37202	4.51684	5.13527	4.8482	5.50811	4.73466	3.94439	3.87763	4.50226	4.30334	4.30835	4.28111	4.22301	4.51038
297942	Pnisr	0.033352	0.47232	0.73969	6.5462e-09	8.4733e-07	PNN interacting serine and arginine rich protein	6.60723	6.12338	6.40251	6.66128	6.28073	6.51097	6.39877	6.75425	7.1754	6.95973	6.51723	7.01179	6.93769	7.42304	7.22532	7.18602
287766	Cep95	0.00014421	0.17533	0.75329	6.6867e-09	8.5589e-07	centrosomal protein 95	3.83838	3.48314	3.71498	3.99318	3.58947	3.72839	3.7665	3.97165	4.10592	3.93169	3.77043	3.94745	4.37171	4.67855	4.63136	4.38029
25341	Tnfrsf11b	-0.8742	-0.16491	-0.12239	7.5174e-09	9.5166e-07	TNF receptor superfamily member 11B	4.08737	4.38085	3.93306	4.16877	3.40767	3.18709	3.03984	3.44001	4.02357	4.15787	3.9395	3.79211	4.14025	3.93679	4.12098	3.90015
362520	Fktn	-0.661	0.11066	-0.68388	7.783e-09	9.7457e-07	fukutin	5.13875	5.25025	5.56282	5.32971	4.66522	4.95078	4.02695	4.86006	5.64655	5.41668	5.54258	5.09139	4.81627	4.46879	4.81139	4.43956
29481	Rgs9	0.14822	0.31223	0.64631	9.7536e-09	1.2082e-06	regulator of G-protein signaling 9	9.45356	9.33087	9.30591	9.55569	9.44234	9.44297	9.85802	9.46451	9.46206	9.63303	9.8287	9.93955	9.97288	10.187	10.0275	10.0492
363630	Kdm6b	0.64767	0.10933	0.19205	1.0687e-08	1.3097e-06	lysine demethylase 6B	5.28169	5.19818	5.24602	4.93766	5.53745	5.8138	6.03405	5.84979	5.17605	5.48223	5.10206	5.33183	5.29125	5.41552	5.32882	5.41485
299569	Akap8l	0.40862	0.033359	0.59891	1.117e-08	1.3545e-06	A-kinase anchoring protein 8 like	6.69446	6.43766	6.51763	6.62731	6.61179	7.01689	7.25828	6.96627	6.63367	6.61046	6.47304	6.69759	7.02107	7.39535	7.03036	7.2059
29527	Ptgs2	1.0011	-0.26842	-0.054314	1.257e-08	1.4929e-06	prostaglandin-endoperoxide synthase 2	2.58284	2.64448	2.39442	2.57592	3.41458	3.47659	3.62993	3.66917	2.41139	1.31161	2.36815	2.72688	2.71364	2.1402	2.78244	2.23938
295588	Rnd3	0.92837	0.3722	-0.1268	1.3563e-08	1.5783e-06	Rho family GTPase 3	4.12104	4.22545	4.09328	4.17663	5.38237	4.71896	5.03598	5.11694	4.64842	5.02359	4.16677	4.04244	3.83775	4.05209	4.41488	3.70863
298019	Ctnnal1	0.064894	0.03779	0.63744	1.721e-08	1.963e-06	catenin alpha-like 1	5.24508	4.95921	5.02315	5.26857	5.04696	5.17826	5.18037	5.3583	5.29572	5.28869	4.91073	5.13993	5.57583	6.00535	5.9007	5.53012
114108	Pdlim3	1.0091	-0.10935	0.23847	1.9551e-08	2.2081e-06	PDZ and LIM domain 3	3.13758	3.04901	2.76607	3.75177	4.27173	4.574	3.77886	4.18717	3.09313	3.09912	2.99538	3.26227	3.7782	3.3092	3.10102	3.56297
289595	Nfxl1	-0.16726	0.26847	0.77715	2.5321e-08	2.778e-06	nuclear transcription factor, X-box binding-like 1	4.37732	3.79499	4.14296	3.99762	3.99609	3.74972	3.97955	3.96659	4.45917	4.57072	3.7341	4.53151	4.75581	5.15369	4.70961	4.81458
83567	Mchr1	0.15779	-0.59733	-0.50979	2.707e-08	2.9419e-06	melanin-concentrating hormone receptor 1	5.0009	4.26103	5.06456	4.96739	4.8649	4.99165	5.17337	5.0152	4.00808	4.50915	4.22777	4.25127	4.33403	4.40775	4.35247	4.2946
170538	Prkcd	-0.48022	0.66945	-0.27385	2.9703e-08	3.1979e-06	protein kinase C, delta	4.37333	4.64897	4.61143	4.29316	3.96821	3.87636	3.72878	4.38226	5.69935	5.3388	4.30763	4.93238	4.31159	4.07844	4.07169	4.3765
294103	Papss2	0.018704	0.7605	-0.063382	3.9387e-08	4.0877e-06	3'-phosphoadenosine 5'-phosphosulfate synthase 2	3.67961	3.76226	3.6129	3.71988	4.03692	3.55746	3.30202	3.84497	4.48177	4.39538	4.53582	4.39818	3.14207	3.72516	3.83977	3.73253
361332	Adamts19	0.43979	0.41835	1.1742	4.5795e-08	4.7015e-06	ADAM metallopeptidase with thrombospondin type 1 motif, 19	3.37134	2.80306	3.47745	2.41266	3.34401	3.56349	3.39325	3.73018	3.25282	3.68287	3.34425	3.65187	4.46181	4.30363	4.30672	3.85187
246771	Slc25a25	0.95608	0.065103	0.18722	4.6404e-08	4.7015e-06	solute carrier family 25 member 25	7.33466	6.83521	6.62205	6.67174	8.01764	7.64492	7.98773	7.71574	6.89234	6.61746	6.46039	7.59316	7.01909	7.31452	7.05478	6.90771
53949	Chrm5	0.9812	-0.88348	-2.3741	5.196e-08	5.1602e-06	cholinergic receptor, muscarinic 5	-0.480661	-0.513518	1.51881	0.75963	1.21156	1.4278	0.788055	2.33	0.256107	-0.107613	-1.2791	-0.455814	-2.0315	-2.1245	-0.71081	-2.87332
297595	P3h3	0.42082	0.15818	0.85719	5.7154e-08	5.5798e-06	prolyl 3-hydroxylase 3	5.44629	5.02507	5.12143	5.32265	5.45615	5.60579	5.9573	5.56668	5.52391	5.62157	4.85624	5.46543	5.77761	6.3363	5.92865	6.26469
299196	Abcd4	0.35011	0.39629	0.92324	6.8748e-08	6.5453e-06	ATP binding cassette subfamily D member 4	3.08005	3.0308	3.20079	3.36878	3.40074	3.47018	3.48661	3.73018	3.37863	3.63354	3.38498	3.85161	3.83325	4.22717	4.23527	4.06919
290639	Fcho1	0.47636	0.22094	0.89627	8.6345e-08	7.7104e-06	FCH and mu domain containing endocytic adaptor 1	7.08889	6.79802	6.73232	7.04369	6.83144	7.41512	7.79966	7.39527	6.88493	7.20822	7.1074	7.34094	7.53853	8.05665	7.54514	8.04956
282824	Elavl3	-0.60894	0.060182	-0.45237	8.7009e-08	7.7104e-06	ELAV like RNA binding protein 3	6.07086	6.23194	6.58583	6.45886	5.62784	5.92464	5.63418	5.76048	6.61142	6.56185	6.3524	6.04944	5.73729	5.62667	6.04233	6.13062
308445	Cyp2s1	0.87252	-0.16676	0.091183	9.0212e-08	7.873e-06	cytochrome P450, family 2, subfamily s, polypeptide 1	3.71783	3.58646	3.73671	3.76745	3.97756	4.49092	5.1014	4.51648	3.59628	3.25728	3.82079	3.41208	3.34512	3.97002	4.03942	3.73253
362256	Snhg11	0.65953	0.55738	1.1367	9.8856e-08	8.4357e-06	small nucleolar RNA host gene 11	6.37682	5.72666	6.31492	6.1243	6.16576	7.00585	7.05991	6.87128	6.98526	6.79732	5.95481	6.90701	7.05138	7.37069	7.29237	7.43114
306586	Amt	0.4066	0.099918	0.7073	1.0882e-07	9.176e-06	aminomethyltransferase	5.03913	4.79903	4.72453	4.71045	5.03804	5.18806	5.45712	5.20769	4.91873	5.03882	4.87304	4.85307	5.20517	5.90095	5.32692	5.5902
114856	Dusp1	0.88306	-0.1273	-0.39074	1.0912e-07	9.176e-06	dual specificity phosphatase 1	6.56679	6.105	5.29078	5.37988	6.98309	6.24973	6.83947	7.06015	5.45417	5.48502	5.65095	6.40862	5.31239	5.76424	5.64138	5.40559
114519	Nfil3	0.93405	0.12352	0.25408	1.1474e-07	9.5783e-06	nuclear factor, interleukin 3 regulated	3.1655	3.59268	3.16917	3.54289	4.10251	4.3338	4.55467	4.23426	3.55956	3.27025	3.28808	3.83991	3.59918	4.01164	3.56976	3.26008
361508	Mzf1	0.24392	-0.057677	0.69526	1.3487e-07	1.1019e-05	myeloid zinc finger 1	5.62619	5.34722	5.31266	5.44145	5.2497	5.58813	5.94227	5.84841	5.16212	5.4484	5.16969	5.67594	5.86497	6.32166	5.97447	6.31106
361183	Ankrd10	0.3282	0.17539	0.73953	1.3424e-07	1.1019e-05	ankyrin repeat domain 10	5.3502	5.3509	5.22502	5.34372	5.30461	5.58665	5.93815	5.68852	5.54285	5.57268	5.08774	5.70204	5.81798	6.27875	6.08586	6.01115
24179	Agt	0.45207	0.51867	0.66673	1.397e-07	1.1176e-05	angiotensinogen	5.74353	5.84208	5.66271	5.87571	6.46823	6.10307	6.47384	5.788	6.41175	6.16092	6.33605	6.28781	6.41784	6.44578	6.46303	6.47319
114851	Cdkn1a	0.90821	0.22515	0.63464	1.3845e-07	1.1176e-05	cyclin-dependent kinase inhibitor 1A	3.21978	3.34998	3.52818	3.46809	4.02344	4.07535	4.61104	4.43085	3.55956	3.28949	3.59054	3.97981	4.13295	3.73071	4.12538	4.09707
362289	Lime1	0.6277	0.30536	0.99354	1.4624e-07	1.1577e-05	Lck interacting transmembrane adaptor 1	4.36533	3.70026	3.87053	3.96172	4.22929	4.75633	4.91524	4.49554	4.28371	4.15087	4.11927	4.59903	4.52727	5.33037	5.01711	4.96588
81707	Mmp14	-0.14722	0.973	0.070878	1.6949e-07	1.3193e-05	matrix metallopeptidase 14	2.8003	2.90652	3.06992	3.18638	3.0302	2.58442	2.38923	3.24476	3.83888	4.21264	4.25366	3.41997	2.9726	2.54478	3.22096	3.40838
314322	Fos	1.6929	0.15462	-0.64478	2.0043e-07	1.5393e-05	Fos proto-oncogene, AP-1 transcription factor subunit	4.46232	3.09354	2.47422	3.05625	5.22242	4.47179	5.13062	5.61115	3.12221	2.86273	2.85744	4.71571	2.05597	3.64515	3.11878	1.62493
313373	Cyp2j10	-0.83564	0.45629	0.53849	2.0469e-07	1.5616e-05	cytochrome P450, family 2, subfamily j, polypeptide 10	2.58284	3.19512	2.28065	2.83598	1.92294	1.77855	2.32326	1.60872	3.45489	2.98576	3.61928	2.57981	3.44276	3.07626	3.63291	2.93918
361506	Leng8	0.25005	0.28273	0.80869	2.0947e-07	1.5876e-05	leukocyte receptor cluster member 8	7.26646	6.76398	7.26273	7.21359	6.98367	7.4998	7.61729	7.38913	7.69437	7.58458	7.11751	7.21689	7.71654	8.16923	7.82142	8.04777
362626	Rsrp1	0.48677	0.23239	0.79649	2.7152e-07	2.0311e-05	arginine and serine rich protein 1	8.22407	7.58198	7.89082	8.05904	8.43413	8.41168	8.6415	8.26667	8.35194	8.10964	7.6821	8.49267	8.55389	8.94659	8.78235	8.70722
29227	Nfib	-0.686	0.75085	-0.5629	2.8495e-07	2.1178e-05	nuclear factor I/B	1.72097	2.29384	2.03964	1.66233	1.21156	1.79916	1.3148	0.429013	2.9865	2.75614	2.7262	2.21321	1.64862	0.682853	1.70814	1.31254
78969	Trib1	1.0827	0.23323	0.16764	3.2002e-07	2.3186e-05	tribbles pseudokinase 1	3.05041	2.90652	2.57418	3.19414	3.95407	4.11288	3.99552	4.05032	3.24624	2.75614	2.59344	3.82217	2.98075	3.40254	2.98963	3.04792
316022	Trank1	0.57985	0.14706	0.99447	3.6614e-07	2.6036e-05	tetratricopeptide repeat and ankyrin repeat containing 1	7.9001	7.44863	7.63675	7.76566	7.40052	8.47309	8.53784	8.43005	7.78664	7.99201	7.37554	8.11814	8.30237	8.9515	8.51015	8.9027
64552	Mpeg1	-0.79185	-0.031816	-0.26816	4.6204e-07	3.2655e-05	macrophage expressed 1	6.37881	6.44713	6.28388	6.61581	5.42401	5.90813	5.67938	5.5208	6.26794	6.5486	6.66376	6.06083	5.58922	6.21386	6.43496	6.3031
362850	Angptl4	0.11204	-0.90357	-0.10387	4.7544e-07	3.3397e-05	angiopoietin-like 4	3.29755	3.71744	3.5406	3.40933	3.57105	3.33557	3.36894	4.05509	2.54621	2.36699	2.58181	2.87187	3.3132	3.65686	3.13632	3.43046
303786	Aifm3	0.38699	0.63373	0.62076	4.9236e-07	3.4376e-05	apoptosis inducing factor, mitochondria associated 3	5.64449	5.70529	5.46203	5.47845	5.68462	5.83516	6.04048	6.23374	5.97509	6.0393	6.50727	6.25733	5.99037	6.2306	6.21323	6.33271
361472	Mthfd1l	-0.06703	-0.70136	0.10498	5.1052e-07	3.5429e-05	methylenetetrahydrofolate dehydrogenase (NADP+ dependent) 1-like	4.6017	4.35548	4.41983	4.67486	4.81099	4.36869	4.39124	4.15192	3.95655	3.82587	3.64187	3.82811	4.76528	4.69568	4.21478	4.74873
361574	Snrnp70	0.28995	0.27679	0.74667	5.1552e-07	3.5491e-05	small nuclear ribonucleoprotein U1 subunit 70	7.25025	6.52642	6.97109	7.10154	6.88709	7.40339	7.3156	7.43567	7.33059	7.2873	6.93007	7.4542	7.64398	7.80377	7.72726	7.7522
100361083	LOC100361083	-0.48913	0.026797	-1.2311	5.38e-07	3.6639e-05	hypothetical LOC100361083	2.27636	3.01237	3.11211	2.64546	2.1384	2.65396	2.32326	2.05271	2.68907	2.78353	2.8282	2.99309	2.00892	0.855321	1.45213	1.72361
289309	Kif28p	0.68561	0.86447	1.595	7.0817e-07	4.6618e-05	kinesin family member 28, pseudogene	0.984007	1.23939	0.781841	1.74914	1.715	1.81948	2.42111	1.58249	1.50817	1.94994	1.89083	2.76452	2.63319	2.86039	2.59218	3.14904
316559	Slc19a3	0.34994	-1.3197	-0.35259	7.3074e-07	4.744e-05	solute carrier family 19 member 3	2.48281	3.1282	2.90694	2.9132	3.53982	2.67642	3.60932	2.85322	0.405484	1.33649	1.42786	2.43171	2.36082	2.76627	2.47299	2.47008
300317	Kctd17	0.51559	0.13268	0.61406	7.8639e-07	4.989e-05	potassium channel tetramerization domain containing 17	7.97335	7.97759	7.8633	7.92067	8.24837	8.35929	8.85861	8.23965	7.85209	7.87777	8.26314	8.22606	8.37258	8.67793	8.38528	8.72221
84589	Rab9a	-0.71572	0.046596	-0.28302	7.8327e-07	4.989e-05	RAB9A, member RAS oncogene family	4.48466	4.14734	4.19884	4.32882	3.53982	3.68475	3.19543	3.82273	4.37712	4.57856	4.35283	3.98514	3.9949	4.10004	3.93806	4.01176
363243	Klf7	-0.43633	0.23761	-0.71903	8.0087e-07	5.0415e-05	Kruppel like factor 7	3.83838	3.74562	4.26016	4.10849	3.55864	3.7391	3.0087	3.82832	4.29013	4.29743	4.49298	3.78603	3.19907	3.5353	3.33928	3.01907
303812	Vwa5b2	0.56411	0.11342	0.75006	8.9025e-07	5.5138e-05	von Willebrand factor A domain containing 5B2	5.1079	4.99721	5.31807	5.23513	5.03132	5.72503	6.11547	5.85938	5.40622	5.26459	5.19854	5.25458	5.74449	6.21386	5.73069	5.93596
116557	Foxj1	0.48265	-0.33596	-0.65711	9.6804e-07	5.9318e-05	forkhead box J1	4.25269	4.82567	4.98052	4.74254	5.40681	4.82577	5.27501	5.26035	4.46201	5.06138	3.70222	3.931	3.93743	4.32946	4.03942	3.93145
298186	Ttc39b	0.1433	0.65955	-0.10611	9.9894e-07	6.0888e-05	tetratricopeptide repeat domain 39B	3.33901	3.58022	3.79485	3.81852	3.80443	4.00169	3.49413	3.81148	4.45917	4.24584	4.29344	4.21094	3.74509	3.48365	3.66347	3.20989
100189544	Nrn1l	0.98768	0.6329	0.11047	1.1475e-06	6.7791e-05	neuritin 1-like	2.42238	2.67996	1.9307	2.3993	3.19161	3.15547	3.68349	3.38036	3.08577	2.64105	3.18419	3.08521	2.8355	2.35663	2.35809	2.33613
287637	Samd14	-0.24012	-0.65133	-0.54851	1.2566e-06	7.3108e-05	sterile alpha motif domain containing 14	5.65602	5.6211	5.61363	5.20089	4.97873	5.40023	5.33482	5.42071	4.87456	5.00819	4.91073	4.71891	4.85891	4.68999	5.27441	5.05623
362981	Hdac10	0.36683	0.18112	0.94422	1.2672e-06	7.3356e-05	histone deacetylase 10	4.38526	3.56765	3.6246	3.9526	4.2332	4.20843	4.37505	4.32011	3.82126	3.93576	3.93494	4.58508	4.57919	5.14955	4.59694	5.03477
361696	Rps6kb2	0.4372	0.05616	0.7345	1.413e-06	8.0187e-05	ribosomal protein S6 kinase B2	5.06901	4.85183	4.69707	4.99651	5.01097	4.99388	5.82502	5.39833	4.90206	4.92453	4.90607	5.12313	5.36472	5.93379	5.50288	5.71239
25504	Oxt	3.6461	-2.4306	-1.5989	1.675e-06	9.3535e-05	oxytocin/neurophysin I prepropeptide	-1.03705	1.97	-3.74172	-3.76393	0.43169	0.768135	0.114865	5.69924	-2.7179	-2.07445	-5.36656	-1.01221	-3.90597	-3.70946	-5.23437	0.477174
311337	Ltk	0.10044	-0.20657	0.82942	1.9575e-06	0.00010687	leukocyte receptor tyrosine kinase	4.51753	4.09573	4.58471	4.60385	4.09823	4.21994	4.96205	4.79872	4.31238	4.06045	4.04071	4.56033	4.67523	5.45125	5.00999	5.79272
310694	Fcrl2	3.701	4.7729	0.22018	1.9703e-06	0.00010707	Fc receptor-like 2	-1.21763	-2.94648	-3.74172	-1.26143	-2.12631	2.39432	-3.50963	2.83111	-0.881397	3.58766	-1.2791	3.76761	-1.58404	-2.48707	-0.71081	-3.61029
58936	Plk3	1.1193	0.30829	0.26749	2.0378e-06	0.0001097	polo-like kinase 3	2.29334	1.98898	2.75547	2.72257	3.44186	3.20264	3.7224	3.9097	2.94642	2.51597	2.91421	2.71411	3.06749	2.3422	2.34306	3.03837
298086	Zcchc7	0.16704	0.20559	0.78549	2.0939e-06	0.00011167	zinc finger CCHC-type containing 7	4.4548	4.33337	4.01983	4.41099	4.08963	4.50667	4.69495	4.56752	4.50403	4.7176	4.35625	4.47208	4.6319	5.47293	5.03592	5.13455
298944	Gpr22	0.60289	0.12643	-0.33112	2.1272e-06	0.0001129	G protein-coupled receptor 22	4.11627	3.67117	3.87053	3.44227	4.73029	4.31246	4.11243	4.35927	4.19755	3.66334	3.60211	4.12674	3.62541	3.40254	3.51046	3.29259
686081	B3galt2	0.64777	0.16216	-0.21222	2.1364e-06	0.0001129	Beta-1,3-galactosyltransferase 2	3.56548	3.3128	2.80774	3.04771	4.04139	3.72301	3.86251	3.7714	3.43764	3.23761	3.2809	3.51135	3.09027	2.91989	3.11878	2.83265
25589	Kdr	-0.28296	0.66604	0.43792	2.483e-06	0.0001277	kinase insert domain receptor	3.42623	3.89901	3.73671	4.19607	3.72336	3.5207	3.12941	3.7772	4.39807	4.67436	4.8245	3.99573	4.41145	4.0432	4.54863	4.04554
171056	Cx3cr1	-0.72665	0.066803	-0.27249	2.6208e-06	0.00013359	C-X3-C motif chemokine receptor 1	4.77182	5.02277	4.97596	5.26121	4.42658	4.50039	3.86251	4.2961	5.18297	5.19659	5.23242	4.6502	4.85891	4.35483	4.69784	4.99827
24831	Thrb	-0.10007	-0.23722	-0.6435	2.9036e-06	0.00014607	thyroid hormone receptor beta	6.45527	6.34584	6.66732	6.63517	6.32811	6.54264	6.0596	6.71479	6.21579	6.13545	6.5564	6.23516	5.77058	5.85087	5.78313	6.12273
367455	Lrg1	0.23295	-1.1708	-0.83496	3.0904e-06	0.00015412	leucine-rich alpha-2-glycoprotein 1	3.75507	4.04674	3.34927	3.79321	3.55239	3.64545	4.80779	3.5043	2.42311	2.97787	2.87661	1.77069	2.79909	2.18939	2.84778	3.54284
287527	Serpinf2	2.1992	-0.5941	1.6738	3.8358e-06	0.00018336	serpin family F member 2	-0.600955	-2.09848	-2.15676	-2.17897	0.195622	0.387531	1.38115	-0.43081	-1.82481	-1.62699	-3.7816	-2.29231	-0.281476	0.636311	0.191893	-0.947323
298694	Plekhn1	0.57435	0.1979	0.94117	4.1886e-06	0.00019857	pleckstrin homology domain containing N1	3.80326	3.42856	2.93541	3.22475	3.37265	4.03682	4.22056	4.05509	3.43764	3.83463	3.39831	3.5973	4.09966	4.55576	4.08981	4.47541
56817	Kcnip2	0.64162	0.036128	0.87312	4.3755e-06	0.0002049	potassium voltage-gated channel interacting protein 2	2.81212	2.29384	2.54983	2.31644	2.91809	3.33557	3.3525	2.91759	2.24953	2.50504	2.3408	2.98248	3.30673	3.67424	3.29311	3.18413
498703	Fam193b	0.43019	0.11143	0.69626	4.4192e-06	0.00020611	family with sequence similarity 193, member B	5.61273	5.59035	5.4555	5.71787	5.69174	5.71963	6.43435	6.13228	5.71375	5.79199	5.44962	5.84797	5.96799	6.56627	6.12702	6.43456
54305	Sstr2	0.4786	-0.29128	-0.74042	5.1259e-06	0.00023066	somatostatin receptor 2	2.61019	2.97477	3.22406	2.69002	3.1591	3.55139	2.92222	3.7242	2.99438	2.72822	1.96436	2.53695	2.52588	2.15678	1.94554	1.90278
366909	Slc26a10	0.47779	0.36507	0.9593	5.2947e-06	0.0002355	solute carrier family 26, member 10	4.01759	3.74562	4.13888	4.39426	4.27173	4.66664	5.06402	4.08343	4.49295	4.39538	4.18995	4.70929	4.77469	5.34853	4.84111	5.16779
304268	Rasl11a	0.91027	-0.079098	-0.24236	5.4732e-06	0.00024126	RAS-like family 11 member A	1.6699	1.62641	1.08271	1.25102	2.32582	2.46051	1.96069	2.50779	1.29493	1.36094	1.31994	1.40812	0.531439	1.33493	1.39498	1.34391
25187	Htr2c	-0.34084	-0.63844	-0.59112	5.5416e-06	0.00024274	5-hydroxytryptamine receptor 2C	8.06916	7.64018	8.02191	8.01483	7.73943	7.72587	7.15364	7.72213	7.45185	7.4942	7.00875	7.22479	7.40786	7.42475	7.54432	6.98435
362983	Dennd6b	0.29894	0.059907	0.59315	6.3134e-06	0.00027123	DENN domain containing 6B	5.20976	4.83094	5.02315	5.1054	4.94575	5.42199	5.5663	5.387	4.97559	5.08542	5.17357	5.1915	5.4842	5.89971	5.42295	5.70938
102552664	Miat	0.56365	0.88352	1.083	6.3335e-06	0.00027123	myocardial infarction associated transcript	5.37034	5.11206	5.46692	5.12583	5.14775	6.04924	6.14918	5.82203	6.56122	6.4742	5.20614	6.03796	6.40275	6.21683	6.10381	6.65376
282635	Mbnl1	-0.085053	-0.015281	-0.68313	6.7995e-06	0.00028915	muscleblind-like splicing regulator 1	4.14928	4.45098	4.75945	4.47924	4.38852	4.50667	4.22508	4.43085	4.60532	4.47595	4.42948	4.31607	3.70629	3.38857	4.00642	3.99704
361813	Stk38	0.41042	0.0020963	0.59901	7.3319e-06	0.00030667	serine/threonine kinase 38	4.85133	4.88515	4.5787	4.82478	4.93379	5.08692	5.43777	5.29307	4.75436	4.85091	4.68737	4.86756	4.92798	5.76424	5.28821	5.45131
171358	Camk1g	-0.088914	-0.8042	-0.82436	7.3473e-06	0.00030667	calcium/calmodulin-dependent protein kinase IG	4.55672	4.29193	4.99412	4.49816	4.28685	4.41617	3.87408	5.17953	3.96058	3.84333	3.64746	3.74895	3.94578	3.38857	3.78522	3.95195
25248	Cnr1	0.33784	0.69309	0.1913	7.817e-06	0.00032047	cannabinoid receptor 1	7.88514	8.29491	8.37256	8.29778	8.78999	8.50559	8.70722	8.17172	8.87316	8.52386	9.11114	9.08961	8.56782	8.49684	8.43063	8.13188
294279	Col11a2	0.6116	0.27024	0.72072	7.7775e-06	0.00032047	collagen type XI alpha 2 chain	7.37259	7.21969	7.1493	7.32464	7.62133	7.83687	8.3503	7.57689	7.33835	7.31924	7.492	7.92322	7.74613	8.22681	7.78157	8.14223
302470	F8	0.23491	0.17626	0.77763	7.9201e-06	0.00032355	coagulation factor VIII	5.20976	5.17764	4.78576	5.00976	4.67675	5.42531	5.73593	5.11694	5.38389	5.33263	5.02253	5.15418	5.73849	5.79899	5.62283	6.12046
362415	Ttll3	0.37266	-0.0052125	0.69488	8.8552e-06	0.00035177	tubulin tyrosine ligase like 3	3.41076	3.57395	3.28434	3.30574	3.4486	3.83703	4.1173	3.59238	3.55956	3.60823	3.15308	3.17179	4.16192	4.11708	3.96284	4.11536
310326	Arse	0.41052	0.15542	0.74586	8.9236e-06	0.00035326	arylsulfatase E	4.59829	4.29955	4.54214	4.61545	4.5414	4.83828	5.39426	4.81007	4.81571	4.5602	4.66549	4.64348	5.00393	5.49103	4.98359	5.49562
25468	Kcna2	-0.53863	0.69812	-0.68106	9.004e-06	0.00035523	potassium voltage-gated channel subfamily A member 2	2.83548	3.45611	3.95177	3.72525	2.77523	3.5207	2.25414	3.19368	4.4985	4.35942	4.17841	3.87474	3.44865	1.44704	2.90005	3.01907
310544	Map9	-0.028587	0.004409	-0.71618	1.0223e-05	0.00039922	microtubule-associated protein 9	5.04666	4.68434	5.50225	5.23701	4.97173	5.45484	4.76184	5.19476	5.34434	4.9887	5.11625	5.13754	4.69022	4.13812	4.32978	4.51038
310553	Tlr2	-0.76476	0.44086	0.12023	1.0602e-05	0.00040846	toll-like receptor 2	2.48281	2.33893	2.22021	2.57592	1.49819	1.16741	1.80023	2.01398	2.77396	2.9378	3.21464	2.31818	2.5147	2.48036	2.86892	2.17107
116593	Upb1	0.8299	1.2636	0.73555	1.1174e-05	0.00042624	beta-ureidopropionase 1	1.14227	1.20733	1.04836	0.379026	1.73719	1.73643	1.91664	1.80299	2.4691	2.01302	2.03432	2.35154	1.97668	1.47376	1.75431	1.54622
304669	Hook2	0.035742	-0.037954	0.61533	1.282e-05	0.00047642	hook microtubule-tethering protein 2	3.83838	3.80574	3.60109	3.69823	3.29996	3.83204	4.06276	3.80582	3.84325	3.83463	3.37827	3.69149	4.2147	4.42496	4.45388	4.30659
290552	Rft1	-0.13058	0.2648	0.63916	1.3627e-05	0.00049996	RFT1 homolog	3.98139	3.81108	4.07633	3.97978	4.20958	3.37729	3.5238	4.05986	4.30922	4.24584	3.86466	4.44143	4.39018	4.7126	4.683	4.61049
24409	Grin2a	-0.40534	0.7385	-0.50409	1.5356e-05	0.00055479	glutamate ionotropic receptor NMDA type subunit 2A	2.92533	3.44927	4.39953	3.95717	2.94694	4.09632	2.94433	3.19368	4.77052	4.58895	4.63203	3.98514	3.41896	2.58209	3.33928	3.60241
58981	Kcnab3	0.51655	0.94264	0.25098	1.5945e-05	0.00057044	potassium voltage-gated channel subfamily A regulatory beta subunit 3	2.78837	3.14522	2.99975	3.03912	3.62561	3.52689	3.38519	3.51127	4.12759	3.54561	3.90257	4.11708	3.61498	2.45377	3.42741	3.25183
362342	Hipk2	-0.70298	0.32598	-0.53181	1.6883e-05	0.00059677	homeodomain interacting protein kinase 2	4.28275	5.12927	5.28526	4.73724	4.18153	4.73776	3.54566	4.11122	5.27322	5.41959	5.24907	4.95697	4.76999	3.65102	4.2189	4.62333
29600	Atp2b4	-0.79437	0.21834	-1.2082	1.7649e-05	0.0006161	ATPase plasma membrane Ca2+ transporting 4	4.56723	4.51131	5.37808	4.32176	3.8253	4.52225	3.33586	3.91496	5.38539	5.56613	4.39997	3.94199	3.97871	2.54478	3.83441	3.45221
81529	Pde1a	-0.97861	-0.77502	-1.6668	1.9029e-05	0.00065828	phosphodiesterase 1A	3.81506	3.50967	4.75147	3.34807	2.54297	3.34261	2.10508	3.52511	3.43185	3.34571	3.26644	2.57981	2.90568	1.36379	2.55353	1.92369
287269	Clk4	0.13052	0.10033	0.64089	2.128e-05	0.00072743	CDC-like kinase 4	4.84559	4.59423	4.5787	4.58036	4.7468	4.61526	4.92639	4.8325	4.89786	4.72939	4.34597	4.96776	4.98582	5.68643	5.2444	5.1656
306534	Unc5d	-0.95948	0.32156	-2.1903	2.2435e-05	0.00075572	unc-5 netrin receptor D	0.656843	1.33151	1.01317	0.432465	0.130034	0.274321	-1.63516	0.306156	2.16823	1.23431	0.0597056	0.454919	-0.632948	-1.59399	-2.91244	-0.802934
25695	Cebpd	0.3439	-0.6969	-0.34269	2.3966e-05	0.00079911	CCAAT/enhancer binding protein delta	3.83838	3.98662	4.01094	3.46168	4.07663	3.72839	4.79871	3.88844	2.72741	2.92965	3.29522	3.51135	3.55619	3.81148	3.40587	3.13118
24323	Edn1	-0.6112	0.69999	0.60357	2.4881e-05	0.00081197	endothelin 1	1.6699	2.26298	1.4935	1.98202	1.04362	0.590348	1.44457	1.78009	2.38764	2.92965	2.86706	1.88901	2.18855	2.12343	2.97995	2.48423
81574	Scn1a	-0.014919	0.67859	0.2223	2.5455e-05	0.0008262	sodium voltage-gated channel alpha subunit 1	4.1115	4.43723	4.79614	4.53222	4.25259	4.8654	4.34212	4.3554	5.47263	5.04638	5.00086	5.10368	5.04726	4.38681	4.63136	4.70411
306873	Rreb1	0.48307	0.41948	0.9926	2.5545e-05	0.00082661	ras responsive element binding protein 1	4.2131	3.8583	3.32795	3.56698	3.73994	4.38923	4.51089	4.29206	4.26428	4.50641	3.76015	4.15536	4.48492	5.21831	4.59059	4.66739
311406	Dusp2	0.71286	-0.24224	-0.27922	2.7966e-05	0.00088751	dual specificity phosphatase 2	2.24181	2.32405	2.3668	2.27316	3.08315	2.7629	2.86541	3.28598	1.99045	1.74225	1.89083	2.52238	2.37326	2.37091	1.75431	1.31254
298381	Echdc2	0.45407	0.0031791	0.76772	2.8288e-05	0.00089281	enoyl CoA hydratase domain containing 2	4.52114	4.37365	4.22982	4.40097	4.39551	4.77725	5.23296	4.82972	4.15599	4.59669	3.85503	4.77224	4.9489	5.48118	4.75005	5.31353
499968	Galntl5	0.87757	-2.9045	-1.4455	2.9037e-05	0.00091396	polypeptide N-acetylgalactosaminyltransferase-like 5	-0.480661	-0.744843	0.0995812	-0.705039	1.00755	0.2142	-1.92466	1.00413	-2.35533	-2.36395	-5.36656	-5.09967	-3.90597	-1.83499	-3.64941	-0.440363
289606	Gabra2	-0.42211	-0.013634	-0.64644	3.039e-05	0.00094352	gamma-aminobutyric acid type A receptor alpha2 subunit	6.25865	6.10283	6.69534	6.62588	5.87557	6.09788	5.56986	6.40629	6.71524	6.458	6.31775	6.16184	5.90514	5.84192	5.90198	5.49387
499016	Tulp4	-0.31674	0.11291	-0.66661	3.2382e-05	0.00098687	TUB like protein 4	5.96626	6.20783	6.7201	6.28637	5.73926	6.38881	5.63418	6.12889	6.51948	6.54327	6.45641	6.19208	5.85946	5.09467	5.66574	5.87286
291610	Spry4	0.67301	-0.098618	-0.39812	3.2737e-05	0.00098985	sprouty RTK signaling antagonist 4	3.33901	3.30524	2.76607	3.71988	3.8253	3.97022	3.9634	4.19151	3.37863	3.54026	2.94178	2.91714	2.88845	2.61846	2.31252	3.56962
83466	Celsr3	0.67068	0.11244	0.46651	3.5343e-05	0.0010548	cadherin, EGF LAG seven-pass G-type receptor 3	5.76954	5.55576	6.04128	5.63766	5.98975	6.75336	6.53704	6.34812	5.9731	6.01543	5.64816	5.83623	5.83831	6.46421	5.97812	6.51857
24922	Gabrb3	-0.63602	0.024014	-0.62881	3.5546e-05	0.0010581	gamma-aminobutyric acid type A receptor beta 3 subunit	5.96228	5.96222	6.7518	6.49855	5.46449	6.14393	5.15215	5.84152	6.57836	6.33687	6.27865	6.21491	5.9285	5.27448	5.8391	5.70032
50692	Plaur	1.7754	0.51002	-1.0345	3.974e-05	0.0011532	plasminogen activator, urokinase receptor	-0.369629	-2.94648	-1.41979	-0.304501	0.970556	0.590348	0.114865	1.25725	-1.61836	-0.248476	0.125294	-0.576108	-1.40347	-3.70946	-2.91244	-1.10779
81670	Gpt	0.31156	0.38221	0.66841	4.0899e-05	0.001175	glutamic--pyruvic transaminase	5.38229	5.30808	4.91768	5.0679	5.28214	5.41366	5.74225	5.49114	5.15511	5.49057	5.74523	5.77915	5.64286	5.95528	5.7118	6.04614
500131	Creb5	-0.79917	0.46819	-0.84011	4.8225e-05	0.0013291	cAMP responsive element binding protein 5	0.941572	2.36822	2.28065	2.49031	1.1795	1.34611	0.971501	1.75682	2.73684	2.87126	2.57008	2.1195	2.00892	0.682853	1.39498	0.637639
360835	Cdh19	-0.65806	0.83565	0.19593	4.9598e-05	0.0013572	cadherin 19	1.02523	1.78688	1.14905	0.717194	0.318479	0.332036	0.971501	0.595662	2.33893	2.01302	1.37491	2.30121	1.74748	1.27543	1.58581	0.913273
54300	Slc12a3	0.38444	0.2723	1.2683	5.3246e-05	0.0014433	solute carrier family 12 member 3	2.18837	0.960413	1.38756	1.4966	1.73719	2.17531	2.02435	1.84773	1.94235	2.33031	0.610721	1.97715	2.91421	3.032	2.48673	2.8546
297516	Cpne9	0.56021	0.56742	0.92112	5.4031e-05	0.0014543	copine family member 9	2.96824	2.41107	2.88764	2.90377	3.42145	3.33557	3.6435	2.99918	3.19242	3.19064	3.13727	3.86323	3.90353	3.73624	3.64521	3.60241
309465	Gsto2	0.12091	0.35232	0.78577	5.6527e-05	0.0015074	glutathione S-transferase omega 2	2.71469	2.97477	3.044	3.12278	2.91809	3.01276	3.31055	3.11351	3.21958	3.19744	3.53129	3.33078	3.37635	4.06532	3.4626	4.00197
171071	Ppp1r15a	0.60006	0.029334	0.11096	5.8043e-05	0.0015407	protein phosphatase 1, regulatory subunit 15A	5.37433	5.10337	4.78576	4.55046	5.62784	5.21516	5.75482	5.68852	4.82015	5.03122	4.90607	5.26774	5.03753	5.24376	5.01474	5.07971
100302405	Zfp958	0.29721	0.34489	0.8937	5.9498e-05	0.0015684	zinc finger protein 958	3.4642	3.14522	2.87789	3.40933	3.2468	3.34961	3.43289	4.00165	3.59109	3.7903	3.17647	3.7109	3.86001	4.51132	3.98722	4.09246
362831	Dot1l	0.5881	0.28883	0.52785	6.018e-05	0.001572	DOT1 like histone lysine methyltransferase	5.46887	5.38354	5.63114	5.57071	5.63081	6.33689	6.31427	6.03044	5.98699	5.85252	5.68397	5.67264	6.0292	6.04931	5.722	6.317
300074	Fam227a	0.12552	-0.029487	0.84691	6.2281e-05	0.0016015	family with sequence similarity 227, member A	3.61358	3.19512	3.3422	3.46168	3.22341	3.4311	3.62309	3.80582	3.48877	3.79928	2.54633	3.41208	3.80599	4.75678	4.06712	4.22471
303970	Bbx	-0.61128	0.17242	-0.79599	6.244e-05	0.001602	BBX high mobility group box domain containing	2.51211	3.21943	3.3422	2.93188	2.18759	2.90278	1.72559	2.6152	3.48877	3.22435	2.91421	3.1435	2.48061	2.1402	2.38768	1.88156
362819	Sarnp	-0.36916	-0.20688	-0.59372	6.266e-05	0.0016041	SAP domain containing ribonucleoprotein	5.69646	5.44326	5.39185	5.3951	4.99033	5.16045	5.02046	5.28089	5.46839	5.55292	5.01174	4.98647	4.79794	5.1139	4.81139	4.82573
24329	Egfr	-0.56923	0.68595	-0.29541	6.3407e-05	0.0016196	epidermal growth factor receptor	1.93077	2.18281	2.99975	2.52762	1.86364	2.67642	1.1722	1.38416	3.25938	3.28949	2.95987	3.07526	2.63319	1.84512	2.18348	1.88156
289084	RGD1309104	-0.44957	-0.15814	-0.70705	6.5329e-05	0.0016633	similar to RIKEN cDNA 1700025G04 gene	4.42045	4.26881	4.28618	4.27499	3.78858	3.91464	3.66364	4.05986	4.32806	4.2654	4.32867	3.54779	3.35769	3.62145	3.84511	3.56962
84359	Dffb	-0.034339	-0.078095	0.60794	6.5785e-05	0.0016687	DNA fragmentation factor subunit beta	2.73967	2.84534	2.62168	2.92257	2.62858	2.77335	2.85378	2.75094	2.89681	2.81042	2.49763	2.57981	3.16371	3.6971	3.38401	3.27642
366960	Maff	0.74412	-1.0348	-0.67288	6.5906e-05	0.0016687	MAF bZIP transcription factor F	0.301748	1.65046	0.454676	1.52147	1.82271	1.6483	2.12458	1.75682	-0.0989881	0.138547	-1.2791	0.87761	0.57516	0.538464	-0.71081	0.913273
84429	Kcnk9	-0.603	0.76231	-0.13776	6.8046e-05	0.0017191	potassium two pore domain channel subfamily K member 9	1.56198	2.06251	2.67894	2.06896	1.21156	2.04331	1.3148	1.47251	2.99438	3.17003	2.79835	2.60769	2.25726	0.771663	2.02302	2.48423
304832	Cdc73	-0.20424	0.023504	-0.6314	7.6994e-05	0.0019116	cell division cycle 73	3.51573	3.52926	3.93306	3.89666	3.44186	3.72301	3.58841	3.33394	3.81237	3.82147	3.56122	3.81621	3.02871	3.09359	3.26148	3.01907
365871	Ciart	-0.1326	-0.67997	0.30018	8.9215e-05	0.0021412	circadian associated repressor of transcription	4.84559	4.63095	4.67191	4.34285	4.99264	4.43933	4.63163	3.61196	3.58066	3.83026	4.07431	4.25127	4.54387	5.21436	4.75857	5.11877
310849	Sgms2	-0.37885	0.83044	-0.13949	9.0894e-05	0.0021625	sphingomyelin synthase 2	1.21533	1.20733	0.940103	1.47128	1.04362	0.999461	0.520122	0.74504	2.39956	1.74225	1.73147	2.19495	1.04823	1.11496	1.56004	0.359338
304982	Igsf9	0.26274	0.5853	0.67799	9.154e-05	0.0021698	immunoglobulin superfamily, member 9	3.13758	3.18692	3.26951	2.88472	3.2076	3.5207	3.62309	3.14969	3.59628	3.86487	3.76015	3.5973	4.09591	3.70839	3.68151	3.67203
29504	Slc22a3	0.24543	0.62082	0.38697	9.4531e-05	0.0022144	solute carrier family 22 member 3	4.46607	4.66676	4.12659	4.61255	4.77657	4.75369	4.85815	4.49905	5.10501	4.74573	5.20803	5.30014	5.04337	4.83099	4.90646	4.66739
361268	Asb13	-0.80423	-0.0019296	-0.48679	9.4742e-05	0.0022144	ankyrin repeat and SOCS box-containing 13	3.52294	3.61729	4.25263	4.06685	3.07446	3.17925	2.78193	3.29408	4.06907	4.17521	3.54932	3.69149	3.05982	3.35303	3.24541	3.86814
314655	Adamts10	0.32173	0.068155	0.62206	9.5403e-05	0.0022203	ADAM metallopeptidase with thrombospondin type 1 motif, 10	4.61863	4.44412	4.63477	4.70503	4.73029	4.94386	4.94296	5.06579	4.80005	4.65718	4.29344	4.87331	4.7026	5.48118	5.12867	5.46207
24504	Inha	0.21379	-0.25574	0.60855	9.7459e-05	0.0022449	inhibin subunit alpha	3.74276	3.28234	3.5344	3.38242	3.15085	3.58145	4.14143	3.79444	3.21284	3.37	2.96883	3.37201	3.86442	4.31475	3.75715	4.3765
361548	Dmkn	0.31816	0.67191	0.55123	9.8018e-05	0.0022449	dermokine	5.60255	5.33985	5.75879	5.77587	5.91139	5.62612	6.28316	5.89579	6.23422	6.53187	5.88551	6.46876	5.88357	6.04152	6.5474	6.16614
289264	Grem2	-0.39851	-0.69466	-0.40719	0.00010098	0.0022809	gremlin 2, DAN family BMP antagonist	5.20079	4.76914	4.98279	5.06368	4.74953	4.54072	4.35456	4.76995	4.24458	4.45906	4.2827	4.2732	4.17618	4.50161	5.06369	4.54115
680611	Bcl3	0.30293	-1.9706	-1.3598	0.00010267	0.0023055	BCL3, transcription coactivator	1.28487	0.840119	0.781841	-0.594007	1.04362	1.10255	1.53477	0.023756	-1.13294	-0.176326	-1.90713	-3.51471	0.0636598	-0.436445	-2.06445	-0.802934
304138	Cyyr1	-0.75166	-0.061072	-0.21879	0.00010249	0.0023055	cysteine and tyrosine rich 1	4.43963	5.16727	4.2788	4.63267	3.83563	4.05407	3.51644	4.18281	4.51504	4.50092	4.82943	4.56744	4.72218	4.47871	4.25948	4.2946
25062	Gpd2	-0.5285	0.24812	-0.6522	0.0001065	0.0023778	glycerol-3-phosphate dehydrogenase 2	3.30594	3.36459	4.30449	3.93419	3.37973	3.53305	2.6536	3.32606	4.25118	4.22933	4.01065	3.54058	3.00493	2.90033	3.10102	3.48071
365395	Clcf1	0.63073	0.37749	0.85882	0.00010767	0.0023991	cardiotrophin-like cytokine factor 1	3.69885	3.80574	3.45795	3.69823	4.36377	3.8119	4.61104	4.30816	4.57409	3.49679	3.79079	4.10245	4.38098	4.70134	4.32978	4.66428
266689	Cyp4f6	0.66913	0.24457	1.0599	0.0001087	0.0024173	cytochrome P450, family 4, subfamily f, polypeptide 6	4.03283	3.32031	2.90694	3.86299	4.59707	4.13332	3.82129	4.38984	3.57541	3.80374	3.53129	4.31607	3.7782	4.83872	4.73861	4.99086
303373	Unc45b	0.18777	0.91324	0.13953	0.00010912	0.0024221	unc-45 myosin chaperone B	1.69566	2.1153	1.79226	1.74914	2.51755	1.77855	2.00344	1.68467	2.93827	2.54827	2.55825	2.93925	1.97668	2.08928	1.66045	2.17107
498902	Cmtm4	-0.27623	0.27705	-0.63774	0.00010973	0.0024309	CKLF-like MARVEL transmembrane domain containing 4	3.50848	3.8375	4.00199	3.67624	3.43509	3.77075	3.51644	3.18499	4.21453	4.19574	3.88847	3.83402	3.5175	2.22127	3.19608	3.28453
117184	Ctrl	1.1465	0.087767	1.0335	0.00011475	0.0025036	chymotrypsin-like	0.941572	0.016997	0.977097	0.84093	1.41801	2.07746	2.02435	1.91233	0.624494	0.841161	0.466331	1.27537	1.42793	2.29803	1.9848	1.03357
315615	Dscaml1	-0.3583	-0.24159	-0.6058	0.00011753	0.0025546	DS cell adhesion molecule-like 1	5.35829	5.22645	5.46854	5.31199	4.78192	5.19974	4.77115	5.1351	5.2221	5.22017	5.03325	4.90455	4.84111	4.28866	4.77266	4.96588
305230	Shroom3	-0.14506	-0.52836	-1.5573	0.00012198	0.0026315	shroom family member 3	0.708373	2.36822	2.30994	2.13492	1.39027	1.71489	1.53477	2.54901	2.00613	1.40864	1.2628	1.09015	0.486351	0.377999	0.787996	0.162301
498849	Pcdhga10	-0.78861	0.10645	-0.44661	0.00012282	0.0026446	protocadherin gamma subfamily A, 10	4.01247	3.48314	4.2788	4.12075	3.27742	3.47659	2.51274	3.40302	3.67687	3.90699	4.26462	4.46829	3.72096	3.06752	3.74577	3.59591
500262	Kbtbd8	-0.016056	-0.0041993	-0.77525	0.00012676	0.0026893	kelch repeat and BTB domain containing 8	2.68926	2.8965	3.06133	2.82603	2.94694	2.82452	2.86541	2.7973	3.09313	2.7093	2.91421	2.72688	2.44571	2.0719	2.20026	1.51899
63879	Xiap	-0.46928	0.066367	-0.63923	0.00012634	0.0026893	X-linked inhibitor of apoptosis	4.24399	4.40579	4.85198	4.82977	4.01438	4.4524	3.50904	4.38984	4.83779	4.78918	4.62921	4.39419	4.24885	3.68571	3.84511	4.03116
311183	Fnbp4	0.21084	0.33141	0.62013	0.00012588	0.0026893	formin binding protein 4	5.11985	4.99721	5.04944	4.91437	4.99724	5.33645	5.36382	5.20555	5.44557	5.65903	4.97663	5.23907	5.45963	6.02016	5.48758	5.52157
363984	Ikbke	0.35929	0.9809	1.1131	0.00013465	0.0028358	inhibitor of nuclear factor kappa B kinase subunit epsilon	1.06531	0.881342	0.506206	0.673473	0.893594	1.40108	1.13423	1.11808	1.65466	2.13146	1.42786	1.74582	2.00892	2.03649	1.24136	2.13567
652957	Csf2ra	0.3087	-0.026029	0.72671	0.00013528	0.0028428	colony stimulating factor 2 receptor alpha subunit	3.1091	2.8965	2.93541	2.88472	3.0302	3.23326	3.7224	2.95896	2.82789	2.91321	2.81832	3.153	3.28056	3.9606	3.50372	3.88956
315789	Fam81a	-0.2815	-0.39434	-0.63169	0.00015811	0.0031955	family with sequence similarity 81, member A	5.22973	5.02277	4.93188	5.1319	4.68534	4.97363	4.56897	4.93713	4.91042	4.90179	4.51455	4.33287	4.27891	4.51132	4.71253	4.25802
296621	Phyhd1	0.62494	0.27763	0.68285	0.00016373	0.0032689	phytanoyl-CoA dioxygenase domain containing 1	3.83259	3.61729	3.34927	3.8135	4.00069	3.89562	4.41519	4.70457	4.08393	3.89448	3.93036	3.84577	4.31481	4.63483	4.08981	4.2946
303164	Zfp692	0.47852	0.32476	0.92791	0.00017335	0.0034194	zinc finger protein 692	4.55672	4.21339	4.08483	4.51374	4.24487	4.83828	5.30736	4.75241	4.73567	4.70094	4.35966	4.87618	4.78403	5.75338	4.76985	5.55378
305066	Prox1	-0.66767	0.45703	-0.13541	0.00017427	0.0034318	prospero homeobox 1	1.79435	2.32405	2.66767	2.77523	1.73719	1.85928	1.72559	1.78009	3.12938	3.0014	3.06389	2.19495	2.6435	1.82451	2.26547	2.36699
362263	Ptprt	-0.45389	0.21886	-0.63231	0.00017732	0.0034859	protein tyrosine phosphatase, receptor type, T	5.15741	5.49895	6.10951	5.64475	5.26506	5.49329	4.78346	5.12832	5.91821	5.95747	5.93322	5.61543	5.51118	4.06532	5.12648	4.98838
29433	Pak3	-0.45257	0.33928	-0.83263	0.00017859	0.0034988	p21 (RAC1) activated kinase 3	3.18382	3.54217	4.4131	3.8434	3.50143	3.78632	2.37302	3.4473	4.50127	4.21934	4.10715	3.67841	3.50059	2.35663	2.91029	2.94941
291962	Elmo3	0.62979	0.46963	1.017	0.00017833	0.0034988	engulfment and cell motility 3	2.2064	1.17454	2.25075	2.18249	2.46532	2.54835	2.87696	2.65351	2.57803	2.62094	1.94632	2.67512	2.9726	3.27163	2.92045	2.91849
81527	Nrp2	-0.94676	0.1037	-1.3812	0.00018301	0.0035555	neuropilin 2	1.69566	1.82963	1.59218	1.61689	1.11316	0.0858754	0.577837	1.00413	2.70837	1.88397	0.937222	0.68169	0.439808	0.320283	-0.376391	0.687392
310358	Plcxd3	-0.3273	-0.12336	-1.5127	0.00018546	0.0035734	phosphatidylinositol-specific phospholipase C, X domain containing 3	2.68926	2.36822	4.13888	3.09819	2.34039	3.55139	1.77578	3.31016	3.37863	3.32721	2.69414	2.96103	2.05597	1.55106	1.5071	1.74726
292554	Aurkc	0.13076	0.027812	0.6776	0.00018507	0.0035734	aurora kinase C	3.4339	3.17868	3.10377	3.36191	3.21552	3.3977	3.40924	3.57917	3.3171	3.28949	3.2809	3.32239	3.34512	4.36557	3.95792	3.96714
246249	Arhgap4	0.31064	0.25601	0.8496	0.00018549	0.0035734	Rho GTPase activating protein 4	3.13758	3.07589	2.82813	2.67901	2.56796	3.31425	3.50904	3.44001	3.3108	3.03218	3.19949	3.22676	3.48921	4.15884	3.59535	3.81877
308015	Clca1	-0.74674	0.10555	-1.7775	0.00018609	0.0035788	chloride channel accessory 1	0.490193	2.79229	2.54983	2.94112	2.54297	0.809358	1.8941	0.83667	2.61941	1.40864	2.94178	2.82514	0.391714	0.377999	0.257481	1.40466
297952	Gpr63	0.61064	0.41339	-0.15876	0.00019213	0.0036522	G protein-coupled receptor 63	3.04039	2.88641	3.78966	3.7091	4.14048	4.27616	3.785	3.82273	4.08393	3.5023	3.6751	3.96911	3.14207	3.3092	3.29311	3.26827
29200	Inhba	0.85608	0.69825	-0.12123	0.00020052	0.0037465	inhibin subunit beta A	2.18837	1.49978	2.65631	2.55197	3.08315	3.18709	2.75716	3.46176	3.61174	2.69012	2.8282	2.55138	2.23017	1.62444	2.32787	2.38218
25236	Gpc3	-0.23276	0.75104	-0.43864	0.00020305	0.0037668	glypican 3	2.55496	3.02161	2.74478	2.05198	2.20362	2.39432	1.98223	2.875	4.17345	3.48014	2.76787	2.49279	2.27062	2.12343	2.11436	2.27235
363909	Caln1	-0.6019	0.12262	-0.55811	0.00020542	0.0037985	calneuron 1	4.57419	4.64897	5.42235	4.92839	4.25259	4.68613	3.89125	4.38606	5.05689	5.17951	5.19473	4.75052	4.84781	3.72516	4.29896	4.41393
302377	RGD1560455	-3.8814	-0.7754	-0.70359	0.00021776	0.0039692	similar to RIKEN cDNA A630033H20 gene	0.233035	-0.224011	-1.07876	-1.64846	-3.71127	-5.34039	-5.09459	-2.86377	-0.667272	-1.62699	-0.722703	-3.51471	-0.847073	-1.83499	-0.842054	-1.49481
64057	Hapln2	0.31884	0.24163	0.6756	0.00022323	0.0040625	hyaluronan and proteoglycan link protein 2	6.77748	6.91119	6.70846	7.17197	7.18532	6.91847	7.70084	6.94068	7.16409	6.72086	7.17961	7.43	7.67602	7.71732	7.33192	7.56026
24221	Avp	-0.40392	-3.676	-4.5498	0.00022715	0.004108	arginine vasopressin	-1.03705	4.87242	-5.32668	-1.88946	0.853516	-0.482408	0.114865	4.25932	-0.480859	-1.62699	-1.45967	0.0296131	-3.169	-1.59399	-1.77494	-0.671689
266715	Fzd3	-0.096847	0.27439	-0.74321	0.00024833	0.0044215	frizzled class receptor 3	3.36332	3.53573	4.36854	3.87269	3.67244	3.98379	3.39325	3.85048	4.30605	4.44769	3.75497	3.81022	3.53974	2.42667	3.10992	3.09477
54294	Rgs5	-0.16267	-0.097295	-0.8119	0.00025043	0.0044385	regulator of G-protein signaling 5	4.8599	6.00481	5.45877	5.36964	5.51193	5.41867	5.2988	4.99048	5.27646	5.73817	5.56639	4.77224	4.61367	4.41121	4.72708	4.88557
294520	Mical1	-0.75213	-0.19464	0.20177	0.00026329	0.0046378	microtubule associated monooxygenase, calponin and LIM domain containing 1	2.56897	2.63246	2.02204	2.42589	1.92294	1.71489	1.56362	1.47251	2.31395	2.41449	2.39499	1.66851	2.70383	2.38505	2.74862	2.6565
287702	Krt17	0.75388	0.60645	0.93245	0.00026579	0.0046676	keratin 17	3.28911	4.00539	3.00871	3.05625	4.18557	3.82703	4.61104	3.83944	3.7203	3.85629	3.90257	4.43755	4.57112	4.4181	4.03475	4.23729
245975	Setd4	0.084232	0.16177	0.59159	0.00026689	0.0046797	SET domain containing 4	3.93347	3.70026	3.5406	3.74122	3.93499	3.7176	3.89125	3.71818	3.93213	4.07899	3.55528	3.96373	4.31159	4.63187	4.07169	4.22471
366474	Col16a1	0.26125	0.20342	0.64365	0.00026943	0.0047002	collagen type XVI alpha 1 chain	4.78388	4.31468	4.34397	4.23419	4.51595	4.88482	4.904	4.41236	4.55023	4.81153	4.29344	4.83254	5.12286	4.94994	4.8962	5.30559
83830	Gtf2a1	-0.72283	-0.040865	-0.30447	0.00027952	0.0048132	general transcription factor 2A subunit 1	3.08005	3.3573	3.50937	3.48083	2.70939	2.92171	2.46765	2.42163	3.53814	3.17693	3.35112	3.20867	3.33879	2.86039	3.17077	2.81037
361308	Kif20a	0.1469	0.1063	0.59632	0.00028059	0.0048244	kinesin family member 20A	3.69885	3.3128	3.55901	3.59655	3.42828	3.76027	3.56005	3.97165	3.58588	3.83463	3.54932	3.62484	3.91634	4.34763	4.12538	4.15569
304543	Mlec	-0.20803	-0.03243	-0.64068	0.00028735	0.0049259	malectin	5.1246	5.63924	5.73063	5.37306	5.17443	5.49803	5.05134	5.34861	5.71733	5.41522	5.46078	5.16595	4.63964	4.64955	4.62827	5.33516
25420	Cryab	0.69559	-0.11295	0.11907	0.00028915	0.0049373	crystallin, alpha B	5.09102	6.04278	5.95235	6.29451	6.53864	6.45118	7.00509	6.33246	5.63273	5.13412	6.17792	6.03026	5.89655	6.06587	5.86957	6.25132
312382	Abcg2	-0.11268	-0.028601	0.7331	0.00029356	0.0049771	ATP binding cassette subfamily G member 2	4.17698	4.19716	4.30085	3.05625	3.92052	3.41115	3.83319	4.29206	3.66704	3.49679	4.18995	4.39419	4.65755	4.98053	4.67402	4.62652
266734	Npas4	1.6423	1.2375	1.2741	0.00029577	0.0049887	neuronal PAS domain protein 4	1.99442	2.1153	2.93541	3.77781	4.29436	3.78632	4.45808	5.21838	4.47334	4.0753	3.6751	4.17878	2.80828	4.9875	4.23119	3.83542
301617	Pask	0.38089	0.012722	0.62911	0.00029733	0.004994	PAS domain containing serine/threonine kinase	3.56548	3.34998	3.39099	3.69823	3.48185	4.02375	4.02695	3.95641	3.54353	3.82147	3.11322	3.51135	3.99087	4.03873	3.98722	4.47186
81680	Lifr	-0.62501	0.36281	-0.19726	0.00030858	0.0051222	LIF receptor subunit alpha	2.25919	2.86602	3.37028	2.79576	2.0525	2.38071	2.27173	2.29812	3.12221	3.48014	3.30233	3.00362	2.73307	2.0543	2.80455	2.97967
24680	Prkca	-0.44391	0.13227	-0.64723	0.00031707	0.0052278	protein kinase C, alpha	5.41948	5.39782	6.13837	5.65462	5.17646	5.60579	4.61794	5.387	5.94795	6.00285	5.87364	5.35668	5.35691	4.38681	5.21993	5.01054
296130	Gpat2	1.0851	0.22328	1.7182	0.00031996	0.0052657	glycerol-3-phosphate acyltransferase 2, mitochondrial	0.367336	-0.314209	-2.15676	-0.956577	0.769859	0.44097	0.882692	-0.0564143	-0.571057	-0.579682	-0.322165	0.185732	1.25054	1.57594	0.257481	1.31254
365394	Cabp4	0.93375	0.72535	1.0165	0.00032304	0.0052949	calcium binding protein 4	1.79435	0.459515	1.41478	1.94573	2.18759	2.47339	2.64012	2.40676	2.37561	1.93373	2.10105	2.44722	2.59122	2.59432	2.51382	2.35164
315686	Peak1	-0.20178	0.1219	-0.61223	0.00033972	0.005496	pseudopodium-enriched atypical kinase 1	4.29122	4.39871	5.11315	4.62695	4.48349	4.51604	4.33795	4.42717	4.93929	4.76189	4.81459	4.5132	4.3748	3.50324	3.8182	4.26623
25024	Gipr	0.40718	0.24522	0.93078	0.00034678	0.0055873	gastric inhibitory polypeptide receptor	3.44154	3.16205	2.82813	3.08156	3.2468	3.70673	3.90259	3.22793	3.40253	3.61333	3.08052	3.40416	3.43685	4.50486	3.6205	4.42863
29482	Slc1a2	-0.18497	0.66038	-0.039947	0.00035538	0.0056625	solute carrier family 1 member 2	6.99928	7.74544	7.70966	7.29428	7.27149	7.8149	6.75129	7.08839	7.92866	8.38321	8.29399	7.83826	7.8983	6.66594	7.2497	7.62313
170496	Lcn2	-0.70272	-0.48224	-1.922	0.0003889	0.0061204	lipocalin 2	0.603403	1.17454	1.68454	0.717194	0.376195	0.768135	0.460001	-0.0564143	0.703566	0.574646	1.31994	-0.851742	-1.243	-0.436445	-0.71081	-0.802934
293052	Isg20	1.8026	2.3734	2.3826	0.0003912	0.0061315	interferon stimulated exonuclease gene 20	-2.31716	-5.26841	-3.74172	-1.10097	-0.43825	-0.816827	-0.339701	-1.27881	0.202668	-0.404595	0.18803	-0.707352	-0.361646	0.0631255	0.12318	-0.33727
289270	Pld5	-1.023	0.46972	-0.61498	0.00039198	0.0061353	phospholipase D family, member 5	1.93077	2.66823	2.59813	2.83598	1.69245	1.73643	1.13423	1.47251	3.26591	3.06231	3.16092	2.43171	-0.133377	2.12343	1.42384	2.8869
25026	Adm	-0.093853	-1.0238	-1.5826	0.00040855	0.0063429	adrenomedullin	0.984007	0.797684	1.30267	1.0605	0.485129	0.0171627	1.38115	1.47251	-0.39597	-0.675897	0.466331	0.454919	-1.09861	-0.902109	-0.0249183	-0.241055
29707	Gabra5	-0.42861	-0.45618	-0.81793	0.00041561	0.0064008	gamma-aminobutyric acid type A receptor alpha 5 subunit	5.23633	4.90777	5.14398	4.67209	4.29436	4.45565	4.16516	5.17075	4.6283	4.91217	4.50535	4.00099	4.24209	4.12553	4.21478	4.16888
360202	Ston1	0.076029	-0.11446	-0.96442	0.00041653	0.0064065	stonin 1	1.6699	2.6916	2.69012	2.88472	2.75362	2.19099	2.64012	2.86415	2.62957	2.81927	2.06807	2.08024	1.54249	1.49999	1.45213	1.86003
296936	Iqub	0.16722	0.050143	0.65022	0.00042067	0.0064444	IQ motif and ubiquitin domain containing	4.02269	4.09134	3.83066	4.18054	4.04139	4.03248	4.22959	4.47073	4.09497	4.32566	3.64187	4.19725	4.39629	5.17826	4.41488	4.61049
63887	Nmu	0.29905	1.1561	0.24614	0.00042709	0.0065166	neuromedin U	0.160885	1.38981	1.70674	0.84093	0.726137	1.57847	1.47527	1.78009	2.51367	2.15961	2.40823	2.01927	1.07893	1.7168	1.30479	1.3746
304071	Sim2	-1.1357	0.28832	0.80402	0.00043501	0.0066025	SIM bHLH transcription factor 2	0.547908	-0.139122	-0.11723	-0.490914	-1.38934	-0.696533	-0.846661	-1.72627	0.029336	0.138547	-0.412363	1.00885	0.181496	1.04542	0.915375	0.870838
266764	Tbkbp1	0.21464	-0.0054991	0.64415	0.00045115	0.0067584	TBK1 binding protein 1	5.88041	6.12123	5.69638	5.85262	5.88057	5.95595	6.43338	6.10835	5.43981	6.13456	5.72421	6.14529	6.33284	6.69603	5.94616	6.97999
116638	Slc17a7	-1.5599	-2.7835	-1.7437	0.00045601	0.0068047	solute carrier family 17 member 7	6.1025	1.74282	1.9307	1.70639	2.03469	3.66243	2.66696	1.91233	1.26916	1.66579	1.62213	1.52969	1.9437	1.41982	2.85839	3.30857
308586	Sec1	1.0501	0.79116	1.811	0.00046177	0.0068375	secretory blood group 1	-0.876589	-0.744843	-0.934366	-1.442	-0.43825	-0.0549871	0.0346949	0.486728	0.147172	0.0808318	-0.322165	-1.19278	0.341961	1.21337	0.696366	0.782029
314214	L3hypdh	0.40037	0.93109	1.0074	0.00046388	0.00686	trans-L-3-hydroxyproline dehydratase	1.58973	1.14099	0.650596	0.75963	1.73719	1.55443	1.24526	1.29004	1.80566	2.18722	1.83311	2.13873	2.29697	2.3129	1.53381	2.02392
116506	Calcr	-2.318	-1.2337	-4.2239	0.00048822	0.0070657	calcitonin receptor	1.74585	2.67996	3.20859	1.28046	-2.48888	1.13534	-3.50963	0.922827	2.88838	0.48849	-3.04463	-2.29231	-0.632948	-5.29443	-2.42702	-1.49481
689907	Ankrd61	0.60485	0.95251	1.5858	0.0005066	0.0073225	ankyrin repeat domain 61	0.758126	-1.02048	0.739406	-0.490914	0.485129	0.888429	0.92778	0.791583	1.65466	1.00528	0.18803	1.27537	1.22332	1.9817	1.63599	2.04315
89843	Cxadr	0.25398	0.35301	0.84158	0.0005393	0.0076773	CXADR, Ig-like cell adhesion molecule	4.12578	3.53573	3.97938	4.48558	3.61965	4.41617	4.5796	4.50255	4.41579	4.60951	3.78065	4.7221	4.73909	4.99905	4.83037	5.0586
170841	Mutyh	0.30129	0.25973	1.0292	0.00053976	0.0076773	mutY DNA glycosylase	2.94695	2.23144	2.0742	2.43901	2.15498	2.47339	3.45616	2.62808	2.86276	2.80151	2.28449	2.8487	3.17796	4.01619	3.30866	3.27642
316062	Slc22a13	0.27582	0.1212	0.90385	0.00054325	0.0076882	solute carrier family 22 member 13	1.84127	2.1992	2.49986	2.77523	2.59251	2.19099	3.24971	2.33	2.26265	2.55888	2.21087	2.86033	3.44865	3.28677	3.03709	3.29259
310418	Frem2	0.34192	0.97736	0.67097	0.0005467	0.0077181	FRAS1 related extracellular matrix 2	1.93077	2.77051	3.13684	2.78553	2.62858	3.21036	3.36894	2.93842	3.76246	3.43479	3.86946	3.68496	3.96645	2.98634	3.42741	2.91849
316527	Wnt10a	0.35164	0.66616	0.77856	0.00055796	0.0078387	Wnt family member 10A	4.01759	4.31843	4.12659	3.79831	3.88616	3.93341	4.99949	4.5973	4.68785	4.65718	4.76658	4.85307	5.04726	4.94517	4.29115	5.01298
366031	Crb2	-0.30968	0.14125	-1.1593	0.00056295	0.0078583	crumbs cell polarity complex component 2	1.56198	2.13247	2.54983	1.98202	2.2812	1.37386	1.72559	1.63448	2.77396	2.63103	1.2628	1.77069	0.658818	0.895398	1.20857	0.994574
25285	Igfbp5	-0.22024	-0.22907	-1.0042	0.00056331	0.0078583	insulin-like growth factor binding protein 5	3.77333	3.70026	3.99299	3.57295	3.72891	3.55139	3.62993	3.23637	3.03317	4.32255	2.71559	3.54779	2.91421	2.7112	2.54042	2.86544
367915	Rab9b	-0.31211	-0.16309	-0.67625	0.00058063	0.0080491	RAB9B, member RAS oncogene family	5.84774	5.51049	6.01484	5.65603	5.30832	5.34524	5.26626	5.83459	5.9691	5.75672	5.16774	5.39718	5.13569	5.19642	5.29213	4.67665
499270	Prss53	0.53963	-0.079971	0.66227	0.0005952	0.0081919	serine protease 53	3.44913	3.34998	3.07846	3.22475	3.42145	3.86663	4.20233	3.68158	2.9865	3.23761	3.10512	3.44336	3.13478	4.35483	3.74577	4.24146
24877	Vsnl1	-0.41705	0.032081	-0.82626	0.00060025	0.0082516	visinin-like 1	6.7977	6.72559	6.81766	6.42795	6.4003	5.82515	5.72798	6.87534	7.2016	7.09753	6.17696	6.10184	5.84725	6.00306	6.09486	5.47806
304816	Lmod1	0.70613	-0.092112	0.2076	0.00060676	0.0083105	leiomodin 1	4.13051	4.1001	4.24886	3.97529	4.95288	4.26509	5.13062	4.80724	3.77166	3.3334	4.2014	4.53151	4.23529	4.03873	4.09878	4.79485
291604	Dcp2	-0.5333	0.14613	-0.92782	0.00062359	0.0084685	decapping mRNA 2	1.58973	2.18281	2.4871	2.45201	1.62263	1.99053	1.05516	1.91233	2.5675	2.37901	2.2259	2.26665	1.9437	0.895398	1.30479	0.687392
314457	Ankrd9	0.038012	-0.19748	-0.69145	0.00062748	0.0084976	ankyrin repeat domain 9	3.6	3.48982	3.18507	3.03912	3.23125	3.24081	3.51644	3.51821	2.75552	3.16309	3.16872	3.43561	2.52588	2.73348	2.34306	2.94941
25491	Nes	0.24682	0.33625	0.84367	0.00065868	0.0088232	nestin	1.61695	2.4663	2.10794	2.08573	2.35482	2.29624	2.57075	2.14522	2.49156	2.53758	2.47264	2.21321	2.76174	2.58209	3.16223	3.18413
24224	Bcl2	-0.17687	-0.1858	-1.4102	0.00067042	0.0089183	BCL2, apoptosis regulator	1.7703	1.62641	2.26577	1.81098	1.8018	2.09424	1.59191	1.22369	2.03699	0.532211	2.35454	1.24018	0.000924077	0.0631255	0.955453	0.735486
293165	Sox6	-0.18913	0.59616	-0.41589	0.00066916	0.0089183	SRY-box transcription factor 6	1.79435	1.93127	2.38068	2.47765	2.20362	2.4078	1.20919	1.84773	2.5569	2.92965	2.99538	2.53695	2.00892	1.14852	1.82091	1.92369
301434	Clk1	0.33849	0.063756	0.6115	0.00068902	0.0091131	CDC-like kinase 1	6.30017	6.04164	5.90033	6.43287	6.34988	6.31201	6.73632	6.64521	6.37146	6.32992	5.72818	6.45444	6.3526	7.23134	6.81786	6.63645
313241	Mcart1	-0.25197	0.1377	-0.76415	0.0006994	0.0092293	mitochondrial carrier triple repeat 1	2.29334	2.98426	2.98166	2.77523	2.49167	2.58442	2.23633	2.7743	2.84543	2.87975	3.22216	2.68823	2.5147	1.84512	1.5071	2.02392
290533	Slmap	-0.24415	-0.1325	-0.61437	0.00070174	0.0092494	sarcolemma associated protein	7.22283	7.13327	7.92938	7.67156	7.15008	7.56217	6.94878	7.39291	7.4872	7.34934	7.49433	7.22816	7.06246	6.55927	6.94211	7.03146
301127	Znrf4	-0.58872	0.96815	-0.93026	0.00076648	0.0099211	zinc and ring finger 4	-0.480661	-0.0589518	-0.197401	-0.219612	-3.71127	-0.0549871	-0.140392	-1.48526	0.664572	1.15262	0.69953	0.185732	-1.243	-1.38754	-1.14691	-0.802934
191571	Fat3	0.30592	0.59014	-0.046429	0.00077491	0.010008	FAT atypical cadherin 3	5.11985	5.17971	5.8237	5.7668	5.15395	6.1216	5.89481	5.91825	6.04792	5.94742	6.09441	6.28673	5.6896	5.0882	5.41758	5.58529
365984	St6galnac5	-0.11787	-0.21086	-0.65342	0.00079351	0.010202	ST6 N-acetylgalactosaminide alpha-2,6-sialyltransferase 5	5.13405	4.99251	4.82179	5.16385	4.80575	4.72166	4.55467	5.4244	4.9934	4.5681	5.00304	4.67676	4.2855	4.07408	4.44687	4.65806
361300	Mocos	0.43648	-0.80756	1.7745	0.0008014	0.010258	molybdenum cofactor sulfurase	-0.480661	-1.80897	-1.86725	-3.02697	-0.0867773	-1.88096	-1.63516	-1.72627	-3.20332	-2.72652	-1.2791	-2.77774	0.341961	-0.65057	0.787996	-0.150857
308097	Tagap	0.32278	-1.3644	-0.82336	0.00083931	0.01066	T-cell activation RhoGTPase activating protein	-0.170321	0.998381	0.227905	-0.0634926	0.43169	0.999461	0.788055	0.240567	-0.770365	-1.01032	-1.11863	-1.19278	-0.536733	-0.0849731	-0.105089	-1.73582
266998	Slc13a5	0.29892	0.61553	0.66766	0.00085458	0.010818	solute carrier family 13 member 5	3.06036	2.41107	3.35631	2.84586	3.40074	3.278	3.10998	3.21944	3.40253	3.81706	3.50072	3.53333	3.46036	3.4638	3.82362	3.72063
94174	Tinagl1	0.21698	-0.63532	-0.12066	0.00090794	0.011283	tubulointerstitial nephritis antigen-like 1	4.18154	4.57237	4.29354	4.23042	4.74132	4.2502	4.85815	4.21731	3.60145	3.382	3.59634	4.10245	3.65118	4.42838	3.76281	4.71614
116677	F2rl1	0.22599	-2.0635	-1.1234	0.00095854	0.01176	F2R like trypsin receptor 1	1.21533	-0.744843	-0.803122	0.00865716	-0.251837	1.34611	0.190814	-0.541841	-2.7179	-2.07445	-1.66612	-1.19278	-1.79049	-0.539539	-0.376391	-1.49481
292658	Prkd2	0.65877	-0.19442	0.29612	0.00097212	0.011851	protein kinase D2	3.15625	2.85572	2.87789	3.36191	3.22341	3.15547	4.27392	3.98172	2.87989	2.89657	2.94178	2.81322	2.95615	3.66847	3.26148	3.51556
681021	Paqr6	0.34846	0.25213	0.59823	0.0010598	0.012652	progestin and adipoQ receptor family member 6	4.6552	4.52439	4.07206	4.51993	5.01552	4.67781	5.04368	4.39362	4.53138	4.62473	4.86346	4.79969	5.10246	5.20841	4.75857	5.11423
362584	Col9a2	0.34163	0.34038	0.65113	0.0010716	0.012758	collagen type IX alpha 2 chain	3.66012	3.8583	3.74746	4.01085	3.85097	4.14141	4.6982	3.80014	4.14186	4.10456	4.1273	4.28619	4.37789	4.43519	4.51214	4.57459
84402	Sfrp1	-0.28067	-0.25068	-1.3846	0.0011065	0.013007	secreted frizzled-related protein 1	2.73967	2.50638	2.97252	2.33059	2.36911	2.23704	2.02435	2.7743	2.03699	3.5023	1.71026	1.27537	1.5203	1.41982	0.874153	1.21414
171142	Ehhadh	-0.13085	0.60202	0.87454	0.0011177	0.013099	enoyl-CoA hydratase and 3-hydroxyacyl CoA dehydrogenase	1.1043	1.76502	1.27323	0.717194	1.04362	0.768135	1.28045	1.38416	1.99045	2.01302	2.01715	1.27537	2.36082	1.84512	2.52718	1.59916
498160	Zkscan1	-0.38911	0.1062	-0.67004	0.0011387	0.013258	zinc finger with KRAB and SCAN domains 1	3.82093	4.03309	4.4332	4.18054	3.75634	4.22376	2.93332	3.78297	4.58458	4.2059	4.03218	4.06775	3.85115	3.06752	3.36925	3.45939
681337	Acot4	-0.80669	-0.39152	-0.27371	0.0011417	0.013258	acyl-CoA thioesterase 4	3.41851	3.4424	3.06133	3.17074	2.61666	1.83952	2.75716	2.54901	2.81014	3.15612	2.80837	2.73953	2.81741	3.05872	3.27738	2.83265
361895	Elovl7	-0.63152	0.11092	-0.12307	0.0011411	0.013258	ELOVL fatty acid elongase 7	2.83548	3.24335	3.16116	3.22475	2.66377	2.09424	2.51274	2.65351	3.38464	3.17693	3.39166	2.93925	3.37016	2.91989	2.86892	2.76475
309186	Fermt3	-0.67262	0.16371	0.35036	0.0012155	0.013836	fermitin family member 3	2.27636	2.39693	1.7286	2.06896	1.33313	1.97249	0.190814	1.78009	2.26265	2.21431	2.35454	2.36794	2.52588	2.55732	2.47299	2.38218
29731	Kcna3	0.26155	0.10009	-0.71206	0.0012195	0.013851	potassium voltage-gated channel subfamily A member 3	2.45291	2.06251	2.89732	2.52762	2.23515	3.16344	2.87696	2.67849	2.5569	3.06975	2.42134	2.26665	2.18855	1.49999	1.61112	1.81598
84390	Hcn1	0.44127	0.62985	-0.36244	0.0012358	0.013971	hyperpolarization-activated cyclic nucleotide-gated potassium channel 1	2.03535	1.57708	3.07846	2.46489	2.81751	2.85437	2.27173	3.24476	3.27241	3.04732	2.92346	2.81322	2.39781	2.03649	1.66045	1.9443
245960	Alg10	-0.40598	0.19201	-0.69388	0.0012674	0.014244	ALG10, alpha-1,2-glucosyltransferase	3.18382	3.11961	4.04182	3.5848	3.39377	3.04763	2.62651	3.31813	4.06533	3.76762	3.60786	3.35566	3.13478	2.10645	3.16223	2.71764
291961	Exoc3l1	0.084472	0.46804	0.70555	0.0013154	0.014703	exocyst complex component 3-like 1	2.43773	2.18281	2.5375	2.46489	2.18759	2.36697	2.83022	2.5354	2.92183	2.9378	3.06389	2.52238	2.79909	3.04987	3.01829	3.50865
29619	Btg2	0.0716	-0.50352	-0.86665	0.0013287	0.014775	BTG anti-proliferation factor 2	5.11269	4.15155	3.5406	3.42918	4.18153	4.03248	4.27392	4.62327	3.49434	3.85198	3.62496	3.87474	3.0521	3.60946	3.66347	2.96966
25635	Mc4r	-0.091071	-0.984	-0.98482	0.0013333	0.014812	melanocortin 4 receptor	2.49753	2.70314	3.02646	3.23982	2.36911	3.14745	2.25414	3.19368	2.72741	1.03598	1.73147	1.61458	0.88411	1.96296	2.07851	2.36699
25378	Amh	0.95703	-0.79861	1.5803	0.0013691	0.015079	anti-Mullerian hormone	-2.31716	-1.18094	-1.23922	-1.64846	-1.38934	-0.386193	-0.050194	-0.93777	-2.7179	-2.07445	-3.7816	-1.39923	-0.361646	-0.250032	-1.32748	0.994574
361673	Ifitm3	-0.79335	-0.62908	-0.87531	0.0013816	0.015187	interferon induced transmembrane protein 3	3.25486	3.17039	2.63332	2.67901	2.0525	2.06049	2.55646	1.93324	2.15423	2.67069	2.35454	2.0602	1.8578	2.29803	2.56653	1.34391
170909	Erg	-0.83584	-0.16965	-0.28082	0.0013881	0.015229	ETS transcription factor ERG	2.90339	3.40755	2.51252	2.82603	2.23515	2.14343	1.84793	2.19801	2.35126	2.7093	3.11322	2.8487	2.59122	2.75542	2.65437	2.66894
25493	Nfkbia	0.10655	-0.61268	-0.26089	0.001391	0.015232	NFKB inhibitor alpha	5.22089	5.37094	4.86191	4.84955	5.38939	4.85314	5.27283	5.2311	4.21453	4.17865	4.29344	5.05388	4.9489	5.25728	4.51214	4.45759
25743	Kcnj6	-0.5998	0.45116	-1.0913	0.0013977	0.015291	potassium inwardly-rectifying channel, subfamily J, member 6	2.34309	1.97	2.88764	1.63979	1.1795	1.77855	0.882692	2.42163	3.69149	2.95396	1.34769	1.74582	1.45159	1.33493	1.14067	0.782029
25454	Gfra1	-0.35683	0.17727	-0.60545	0.0014171	0.015429	GDNF family receptor alpha 1	4.48096	4.88515	4.4726	3.68728	3.90099	3.89562	3.96881	4.48849	4.62068	5.07622	4.57742	3.99573	4.00692	3.67999	3.89233	3.74433
685072	Rarg	0.58967	0.23319	0.42568	0.0014192	0.015429	retinoic acid receptor, gamma	3.15625	3.56132	3.20079	3.3892	3.8762	3.96567	4.08283	3.75975	3.52187	3.37	3.80086	3.55497	3.57785	3.91746	3.53712	3.96714
79211	Gabrg3	-0.71355	0.15983	-0.88606	0.001431	0.015508	gamma-aminobutyric acid type A receptor gamma 3 subunit	2.32669	1.87115	3.03526	2.67901	0.932588	2.09424	1.77578	2.21518	3.06346	2.90491	2.14914	2.50766	0.698896	1.62444	1.84244	2.13567
292793	Sbsn	0.29187	0.37393	0.8508	0.0015632	0.016677	suprabasin	2.66339	2.5195	2.65631	2.49031	2.32582	2.92171	3.42505	2.60221	2.95453	3.19064	2.44722	3.12433	3.06749	3.49021	3.41309	3.69653
81646	Creb1	-0.2815	0.11277	-0.76335	0.0015886	0.016851	cAMP responsive element binding protein 1	2.84703	3.01237	3.74209	3.26949	2.70939	3.43769	2.92222	2.71517	3.51641	3.33957	3.12128	3.48153	2.90568	1.88548	2.23323	2.74139
361230	Tmem170b	-0.4498	0.14627	-0.66341	0.0015956	0.016894	transmembrane protein 170B	2.3593	2.91647	3.11211	3.16286	2.03469	2.94038	2.40526	2.3612	3.00222	3.35182	3.11322	2.72688	2.46907	1.76086	2.23323	2.47008
170944	Dkc1	0.80264	0.52099	0.95204	0.0016044	0.016941	dyskerin pseudouridine synthase 1	6.56067	7.47074	6.19344	7.59783	7.75447	7.77547	8.11958	7.82326	7.42476	7.67725	7.54202	7.71511	6.95176	8.23659	8.00269	8.49311
60567	Syt10	0.061847	-0.27842	-1.0195	0.0016459	0.017331	synaptotagmin 10	3.93347	3.62338	4.83697	4.49816	3.90589	4.87028	3.58841	4.69847	4.61302	3.58766	3.93036	3.7237	3.75937	2.55732	3.17926	3.3784
24886	Tbxas1	-0.60634	-0.38136	0.61808	0.0016473	0.017331	thromboxane A synthase 1	0.852763	1.62641	0.902135	1.1589	0.970556	0.0858754	-0.140392	1.00413	0.256107	1.2863	0.741965	0.68169	1.25054	1.62444	2.16651	1.9443
29659	P2rx4	-0.63945	-0.39211	-0.18926	0.0016676	0.017433	purinergic receptor P2X 4	4.57419	4.94955	4.54214	4.65533	4.00983	3.88602	4.07283	4.21731	4.30605	4.08634	4.07015	4.65689	4.50201	4.20343	4.98116	4.1601
25153	Mas1	0.81445	-0.86808	-0.42702	0.001686	0.017577	MAS1 proto-oncogene, G protein-coupled receptor	-1.03705	0.564485	0.0995812	0.800852	0.681049	0.849435	1.38115	1.25725	-0.571057	-0.778991	-1.11863	-0.0552758	0.439808	-1.20696	-0.71081	0.231014
140588	Gli3	0.13889	0.66556	0.24774	0.0016988	0.017654	GLI family zinc finger 3	3.1655	3.59268	3.80002	3.6707	3.50143	4.00612	3.74776	3.55239	4.20776	4.57072	4.32169	3.73638	3.94578	3.47045	3.79077	4.03116
116663	Dusp6	0.61065	0.31189	-0.065253	0.0017182	0.017769	dual specificity phosphatase 6	4.44724	3.88894	3.84574	4.21525	4.93859	4.38242	4.71759	4.82413	4.32806	4.03408	4.14717	5.01277	3.7641	4.29616	4.27144	3.80193
171493	Osgin1	0.27457	0.1302	0.85004	0.0017227	0.017783	oxidative stress induced growth inhibitor 1	2.01503	1.89147	1.77135	1.81098	1.75905	2.19099	2.51274	2.03347	1.65466	2.36699	1.71026	2.15772	2.42196	2.64221	2.48673	3.20135
59323	Erbb4	-0.63713	0.33964	-0.7306	0.0017296	0.017838	erb-b2 receptor tyrosine kinase 4	2.45291	2.47979	3.90933	3.23231	2.77523	2.77335	2.04496	2.33	3.79893	3.66825	3.30233	3.06524	3.20604	1.55106	2.06025	2.33613
25654	Col11a1	0.51417	0.16715	0.79357	0.001769	0.01812	collagen type XI alpha 1 chain	3.52294	3.91895	3.74746	3.82353	3.94932	4.05407	4.37505	4.62327	4.27079	4.21599	3.20709	3.77377	4.20778	5.16808	4.33358	4.27439
116597	Opcml	-0.33942	0.083104	-0.59628	0.0018748	0.018929	opioid binding protein/cell adhesion molecule-like	4.26565	4.38085	4.77529	4.80212	4.27173	4.40948	3.68349	4.45635	4.77739	4.88924	4.36646	4.54238	4.05017	3.66268	4.47816	3.53607
291936	Hhip	-0.643	0.047013	-0.61396	0.0019566	0.019472	Hedgehog-interacting protein	3.21978	3.56765	3.55901	3.5368	2.69812	3.21036	2.88841	2.43635	3.65217	3.35182	3.63062	3.44336	3.46617	1.90525	3.0464	2.59265
25756	Cpt1b	1.1224	-0.19857	1.1682	0.0019573	0.019472	carnitine palmitoyltransferase 1B	0.708373	-0.224011	-0.803122	0.581842	-0.652374	1.47979	1.6736	1.68467	0.029336	0.138547	-0.611672	0.257882	0.617595	1.84512	1.33548	1.31254
64680	Crhr2	0.24501	1.8549	-1.4989	0.0019936	0.019749	corticotropin releasing hormone receptor 2	-1.66509	-0.410424	-0.682827	-2.54154	-2.12631	-1.4335	-3.50963	0.595662	2.31395	-0.489484	-1.90713	-0.851742	-2.321	-3.70946	-2.42702	-2.02533
25666	Dgkg	-0.63268	-0.032987	-0.89946	0.0019955	0.019749	diacylglycerol kinase, gamma	4.03283	4.48146	4.97367	4.25658	3.76176	3.74972	3.2408	4.40114	5.04934	4.74805	3.99758	3.48153	3.89493	3.07626	3.59535	3.6408
60449	Gnb3	2.9897	1.2252	2.4201	0.0019975	0.019752	G protein subunit beta 3	-2.80259	-2.94648	-3.74172	-0.0634926	2.29623	-2.53303	1.28045	1.25725	-3.20332	0.615869	-0.508578	-0.707352	-0.361646	1.27543	0.787996	0.827117
500032	Thsd7a	-0.0535	0.58672	-0.0043425	0.0020191	0.019915	thrombospondin type 1 domain containing 7A	3.78538	3.91895	4.51409	4.29316	3.98686	4.49408	3.62993	4.16965	4.80902	4.81374	4.62354	4.7221	4.49917	3.48365	4.39316	4.03116
315579	Ubash3b	0.25987	-0.1131	-0.69728	0.0020953	0.02041	ubiquitin associated and SH3 domain containing, B	2.92533	3.04901	3.48389	3.46809	3.16729	3.65113	2.99817	4.01152	3.46627	2.9459	3.26644	2.77685	2.28386	2.01846	2.55353	3.14014
363165	Csrnp1	0.67	0.07646	0.2019	0.0020938	0.02041	cysteine and serine rich nuclear protein 1	2.43773	2.77051	2.23556	2.67901	3.40767	3.0303	3.30202	3.08577	2.35126	2.31787	2.98659	2.73953	2.82648	2.61846	2.85839	2.66894
313776	Perm1	0.37664	-0.48222	1.3029	0.0021026	0.02044	PPARGC1 and ESRR induced regulator, muscle 1	-0.170321	-1.18094	-0.803122	-0.219612	-0.251837	0.542254	-0.846661	-0.541841	-1.61836	-0.042025	-0.974242	-2.77774	0.812852	0.97236	0.598518	0.532669
24539	Lpl	-0.076613	-0.66902	-0.80588	0.0021295	0.020632	lipoprotein lipase	5.8391	5.24038	5.63694	5.87812	6.12636	5.7583	4.82278	5.34861	4.78876	4.5496	4.57742	5.73559	5.23784	4.96414	4.87546	4.18196
361730	Tkfc	0.13753	0.40326	0.78474	0.0022156	0.02127	triokinase and FMN cyclase	2.58284	2.4663	1.96794	2.56399	2.47856	2.19099	2.86541	2.60221	3.06346	2.41449	2.94178	2.76452	3.56164	2.72238	3.33928	3.01907
498060	RGD1562726	0.043895	0.12999	-0.92266	0.002249	0.021484	similar to Putative protein C21orf62 homolog	0.984007	1.55177	1.59218	1.81098	1.57413	1.75764	1.47527	1.41422	2.02164	1.9975	1.10917	1.16712	0.341961	0.855321	0.546988	0.637639
84388	Il18bp	0.65573	0.29894	0.83537	0.0022609	0.021525	interleukin 18 binding protein	1.97352	2.14945	2.00423	1.99983	2.50467	2.49881	3.24971	2.31415	2.37561	2.651	1.79331	2.36794	2.46907	3.1192	2.94055	2.86544
691835	Kctd4	-0.48698	-0.48699	-0.87562	0.002296	0.021716	potassium channel tetramerization domain containing 4	4.19516	3.84273	4.37895	4.50129	3.57721	3.90516	3.12941	4.22157	4.15247	4.09366	3.13727	3.40416	3.65628	3.35303	3.33928	3.09477
29475	Dio3	-0.4151	-0.9539	-1.6006	0.0023336	0.021964	iodothyronine deiodinase 3	1.50484	0.960413	1.91172	0.673473	0.769859	1.31782	1.01394	0.486728	0.35739	1.12433	-0.412363	0.0296131	-0.967367	-1.20696	0.493549	0.0901512
25313	Egf	0.30022	1.075	0.28071	0.0025044	0.023099	epidermal growth factor	0.758126	0.286184	0.604054	0.0773699	0.485129	1.19877	0.633332	0.542223	1.76937	1.36094	1.29165	1.58683	0.290431	0.727941	0.787996	1.03357
309135	Ano1	-0.56776	0.35753	-0.8094	0.0025313	0.02331	anoctamin 1	1.74585	2.58334	2.39442	2.11871	1.33313	1.37386	1.69983	2.16303	2.62957	3.19744	2.83801	0.73322	1.42793	1.49999	1.39498	1.43411
299314	Cfp	0.3576	0.069383	0.65337	0.0025455	0.023422	complement factor properdin	3.48651	3.11097	3.02646	3.03912	3.26982	3.72839	3.69657	3.38795	3.17865	3.35791	3.01282	3.40416	3.50625	4.33675	3.47643	3.82434
29175	Ctsk	0.30684	0.78539	0.57904	0.0025788	0.023586	cathepsin K	2.61019	2.71459	2.33865	2.38581	3.09179	2.83454	2.79416	2.52166	3.37259	3.00915	3.19186	3.58332	3.10526	3.59736	2.99925	2.4558
500798	C2cd4c	-0.66249	-0.29883	-0.71029	0.0026783	0.024294	C2 calcium-dependent domain containing 4C	3.73657	3.11961	3.94244	3.36878	2.50467	3.21803	2.70631	3.11351	3.17865	3.67314	2.92346	3.22676	3.03655	2.64221	3.09206	2.6313
315174	Scube1	-0.21911	0.6797	-0.11856	0.0026865	0.02435	signal peptide, CUB domain and EGF like domain containing 1	1.28487	1.23939	1.7286	1.90849	1.52395	1.28897	1.64688	0.83667	2.14008	2.63103	2.29878	1.77069	1.56435	0.934392	1.47987	1.72361
499660	Sprr1a	1.1642	1.1191	0.86627	0.0026995	0.024402	small proline-rich protein 1A	0.708373	0.564485	0.345742	-0.219612	1.07881	1.13534	2.04496	1.68467	1.84107	0.909065	1.79331	1.20411	1.30349	1.55106	0.831717	1.17979
315311	Slc4a8	-0.31971	0.68432	-0.10187	0.0027618	0.024856	solute carrier family 4 member 8	2.78837	2.9556	4.31175	3.10643	2.97523	3.3285	2.97687	3.14073	4.41873	4.38647	3.80587	3.69799	3.7641	2.53212	3.05565	3.6471
311336	Nusap1	0.95336	0.67155	-0.86098	0.002779	0.024894	nucleolar and spindle associated protein 1	1.06531	-0.624549	0.345742	0.265815	1.57413	1.47979	1.38115	0.696946	0.583272	2.24091	-0.00900713	-0.0552758	0.000924077	-1.38754	-0.105089	-0.802934
100363074	Acot11	-0.019133	0.59336	0.27318	0.0028295	0.025249	acyl-CoA thioesterase 11	3.00991	2.94591	2.91649	2.58774	2.80706	3.22566	2.79416	2.47964	3.12938	3.28311	3.66411	3.7109	3.09027	3.01391	3.13632	3.32439
302378	Lpar4	-1.3644	0.0034693	-0.60179	0.0028655	0.02551	lysophosphatidic acid receptor 4	1.86417	0.998381	1.33153	0.75963	0.586412	0.332036	-1.00713	-0.79338	1.6143	1.26054	1.23335	1.00885	0.181496	1.21337	1.10548	-0.150857
307919	Snai3	2.8228	2.2859	3.6219	0.0029213	0.025868	snail family transcriptional repressor 3	-5.12452	-5.26841	-2.51933	-5.34889	-3.71127	-1.09246	-0.571026	-2.86377	-1.61836	-1.83344	-3.7816	-1.92974	-0.446535	-0.34023	-0.986444	-2.02533
83585	Gda	-0.49551	-0.34279	-0.87275	0.0029428	0.025998	guanine deaminase	5.67557	5.4739	6.52857	5.55273	5.26315	5.79596	4.74619	5.51561	5.81404	5.54494	5.34683	5.37505	5.4842	4.27353	5.09766	4.90146
306330	Klf2	0.20912	-0.77758	-0.27342	0.0029708	0.026205	Kruppel-like factor 2	5.81286	4.98071	4.2564	4.33234	5.21255	5.11391	5.48755	4.91628	4.03125	3.54026	3.9666	4.93513	4.57651	4.90892	4.67402	4.67973
25130	Stx2	0.38949	0.41511	0.75283	0.0029734	0.026208	syntaxin 2	2.96824	3.01237	2.09117	2.64546	2.8787	3.17925	2.91104	3.40302	3.10774	3.05484	2.89554	3.43561	3.24716	3.52256	3.56976	3.52926
498650	Rab11fip1	-0.10196	0.9106	-0.0020427	0.003013	0.026435	RAB11 family interacting protein 1	0.160885	1.4181	0.401237	0.265815	0.681049	0.0171627	0.882692	0.542223	1.67442	1.5214	1.64467	1.37606	0.698896	0.486933	0.831717	0.586109
304663	Lyl1	-0.15959	0.44344	0.71285	0.0030263	0.026532	LYL1, basic helix-loop-helix family member	1.58973	2.08032	0.940103	1.85078	1.49819	1.75764	1.34836	1.41422	2.03699	1.91733	2.45999	1.97715	2.44571	2.50647	1.79905	2.64395
293947	Arhgap18	0.12132	0.19283	0.6056	0.003042	0.026629	Rho GTPase activating protein 18	4.33696	3.78416	3.8949	3.97978	3.92052	3.8715	4.27828	4.40114	4.38013	4.40423	3.66961	4.25127	4.45305	4.94756	4.55516	4.45759
353227	Zbtb16	-0.030315	-1.6498	-0.64571	0.0030488	0.026669	zinc finger and BTB domain containing 16	2.18837	2.33893	4.45959	2.67901	3.73994	2.06049	3.86831	2.3612	1.59369	1.76074	1.40163	1.6418	1.96028	1.44704	2.47299	3.60888
287706	Klhl11	-0.19469	0.26678	-0.64839	0.0030676	0.026743	kelch-like family member 11	4.55672	4.93004	5.77332	5.32794	4.97173	5.55215	4.26076	5.02741	5.67871	5.55822	5.35881	5.3129	4.96543	3.74723	4.53547	4.7633
317420	Wnk3	-0.75344	0.22921	-0.62555	0.0031537	0.027333	WNK lysine deficient protein kinase 3	1.25052	2.65641	3.06133	1.98202	1.1795	1.95423	1.77578	1.55577	2.6695	2.8455	2.49763	2.43171	1.80369	1.14852	2.28133	1.62493
290409	Olfm4	-0.061003	-0.50729	0.75598	0.0031768	0.027455	olfactomedin 4	1.61695	0.797684	0.650596	1.02614	1.1795	0.542254	1.44457	0.696946	0.405484	0.48849	0.0597056	1.12915	1.54249	2.48036	1.17502	1.74726
366262	Rbm38	0.62884	-0.07954	0.27475	0.003234	0.027741	RNA binding motif protein 38	2.66339	3.3573	2.66767	2.70095	3.52075	3.28532	3.9634	3.12264	2.49156	3.01687	2.58181	3.03476	2.95615	3.10218	3.2373	3.3006
25157	Plagl1	0.075756	0.24178	-1.8557	0.0033612	0.028683	PLAG1 like zinc finger 1	0.0849364	-0.139122	0.695684	0.0773699	-0.342034	1.28897	-0.236607	-0.327716	0.540836	1.06603	-1.66612	0.68169	-0.847073	-1.83499	-2.91244	-1.49481
310683	Itga10	0.84723	0.58051	1.2127	0.0033873	0.028862	integrin subunit alpha 10	0.160885	0.15786	0.604054	-0.0634926	0.726137	0.542254	0.836149	1.82553	0.917691	0.805972	0.937222	0.51504	1.54249	1.44704	1.33548	1.40466
66012	Gucy1a2	-0.43174	0.04238	-0.91667	0.0034025	0.028882	guanylate cyclase 1 soluble subunit alpha 2	2.54082	3.15366	3.5344	3.2841	2.47856	3.34261	1.96069	2.83111	3.66704	3.5023	2.94178	2.41603	2.54799	1.96296	2.06025	2.38218
685161	Eppin	0.86793	0.42735	0.89153	0.0033989	0.028882	epididymal peptidase inhibitor	2.03535	2.27849	2.79744	2.3993	2.76447	3.35658	3.02953	3.74799	1.78763	3.06231	2.55825	3.44336	3.40085	3.14437	3.39862	3.21838
171409	Tnnt1	0.38098	0.68039	0.39354	0.0034303	0.028992	troponin T1, slow skeletal type	4.19966	4.35548	4.27509	4.78425	5.2066	4.48457	4.96205	4.40863	5.04934	5.39168	4.83679	5.0765	4.3748	5.16193	4.75857	4.86409
295356	Slc16a4	-0.99487	-0.0040122	0.059455	0.0035319	0.029655	solute carrier family 16, member 4	1.50484	1.78688	1.46773	1.36535	0.893594	-0.386193	0.331677	1.00413	1.63462	0.909065	1.50381	1.93375	1.83999	1.24473	1.39498	1.81598
314917	Pkhd1l1	-0.88696	-1.2776	-2.7283	0.0036359	0.030352	PKHD1 like 1	-0.170321	1.44584	0.940103	-1.10097	-0.166948	-0.585502	0.460001	-1.48526	0.624494	-1.62699	-1.45967	-1.92974	-0.847073	-2.48707	-2.91244	-3.61029
114496	Bik	0.64254	-0.41715	-0.50907	0.0037376	0.030932	BCL2-interacting killer	0.233035	1.44584	0.506206	0.673473	1.30368	1.71489	1.50532	1.11808	0.202668	0.841161	0.0597056	0.257882	0.531439	-0.539539	0.320217	0.586109
309208	Lrrc10b	0.59962	0.33583	0.3832	0.0037863	0.031267	leucine rich repeat containing 10B	8.87733	9.39165	8.98882	9.06242	9.51469	9.57432	10.0652	9.54164	9.14988	9.13062	9.78972	9.53848	9.41601	9.10972	9.39516	9.87717
140635	Flt3	-0.13597	1.0606	0.30699	0.0038384	0.03154	fms-related tyrosine kinase 3	1.90891	0.797684	0.977097	0.379026	1.57413	0.636891	0.882692	0.647193	2.4691	2.24091	2.55825	0.922698	1.92692	1.21337	1.36554	1.03357
140933	Trpc5	-0.34614	0.28833	-1.2641	0.0039412	0.032154	transient receptor potential cation channel, subfamily C, member 5	1.90891	1.67411	1.87299	1.33761	1.11316	2.06049	0.520122	1.35346	2.5246	2.05858	1.52826	1.66851	1.30349	-1.83499	0.955453	-0.33727
171078	Mlxipl	-0.74866	0.16642	0.27488	0.0040033	0.032523	MLX interacting protein-like	1.69566	1.82963	1.91172	2.31644	0.195622	1.16741	1.41321	1.70912	2.53544	2.25402	1.92806	1.58683	2.16012	2.17318	1.84244	2.64395
292172	Eya4	-0.70766	0.23502	-0.45621	0.0040135	0.032547	EYA transcriptional coactivator and phosphatase 4	2.34309	1.36095	2.66767	2.01743	1.88368	0.963391	1.47527	1.41422	2.75552	2.34264	2.52218	1.84284	2.00892	1.52575	1.68449	1.59916
64019	Pag1	-0.99126	0.2358	-0.79513	0.0040991	0.033022	phosphoprotein membrane anchor with glycosphingolipid microdomains 1	1.38328	1.03538	1.4415	1.30932	0.536659	-0.295995	0.882692	-0.141303	1.76937	1.70453	1.57596	0.922698	1.32925	0.131838	-1.14691	0.687392
499506	Ankrd34b	-0.15537	-0.35365	-0.59066	0.0041131	0.033042	ankyrin repeat domain 34B	4.03283	3.68288	3.76343	3.8434	3.4884	3.75501	3.7224	3.74208	3.85629	3.61841	3.19949	3.1049	3.26062	3.01391	3.35434	3.33223
311210	Tspan18	-0.89704	0.52461	-0.42531	0.0041571	0.03335	tetraspanin 18	0.852763	1.03538	0.739406	0.673473	-0.166948	-0.816827	-0.236607	0.647193	1.75087	1.33649	1.50381	0.51504	0.617595	-0.00902426	1.10548	-0.671689
297804	Plag1	-0.16854	0.12667	0.59924	0.0042058	0.033646	PLAG1 zinc finger	3.15625	2.79229	3.19295	3.03912	2.36911	2.84449	2.74462	3.3955	3.18555	3.11358	2.65025	3.61801	3.30023	4.02975	3.71691	3.45221
312952	Impad1	-0.61783	-0.052207	-1.0207	0.0043213	0.03419	inositol monophosphatase domain containing 1	1.93077	2.09792	1.9307	2.11871	2.03469	1.47979	0.0346949	1.41422	2.18211	1.79704	2.31292	1.40812	1.16728	0.636311	1.39498	0.687392
83515	Ptbp3	-0.057096	0.041156	-0.60097	0.0043631	0.034403	polypyrimidine tract binding protein 3	2.95763	3.69449	3.6705	3.30574	3.45531	3.35658	3.26736	3.44001	3.64217	3.76304	3.05551	3.34741	3.0129	2.48036	2.99925	2.7991
311358	Serinc4	-0.43783	0.59254	1.3849	0.0044027	0.034604	serine incorporator 4	-0.7322	-0.744843	-2.15676	-0.825333	-2.48888	-0.816827	-1.39415	-1.48526	-0.480859	-0.579682	-0.00900713	-0.851742	0.486351	1.04542	-0.986444	0.0901512
245921	Acvr1c	-0.37466	0.3647	-0.60252	0.0045227	0.035323	activin A receptor type 1C	3.76118	4.20124	4.6173	4.62695	3.73994	4.43604	3.55287	3.99172	4.9736	4.44197	4.92461	4.39419	4.39629	2.25247	3.84511	3.73253
291354	Enkur	0.07288	-0.27768	-0.76193	0.0045516	0.035394	enkurin, TRPC channel interacting protein	3.87266	3.63548	3.46448	3.84832	3.83563	3.76027	3.19543	4.18717	3.81237	3.9759	2.66135	2.82514	3.04435	3.04987	2.70227	2.98962
306055	Pcdh17	-0.72472	-0.17439	-0.57636	0.0046038	0.035649	protocadherin 17	5.56286	5.09025	6.12401	5.61905	4.81881	5.43027	4.17921	4.98548	5.58	5.74399	5.27278	5.22113	5.07988	4.52416	4.89877	5.57541
308762	Ttll13	-0.22839	0.54745	0.60918	0.0046462	0.03585	tubulin tyrosine ligase-like family, member 13	1.50484	1.30145	1.59218	1.98202	0.970556	1.34611	1.69983	1.47251	2.3013	2.48293	1.29165	2.30121	2.25726	2.42667	1.77686	2.35164
25451	Gabrb2	-0.49662	0.29164	-0.74861	0.0047085	0.036113	gamma-aminobutyric acid type A receptor beta 2 subunit	3.56548	3.81108	4.75147	4.32882	3.63746	4.01496	2.6536	4.06933	4.94337	4.2879	4.36306	4.19725	4.00692	2.12343	3.31638	3.70259
687813	Traf1	-0.043939	1.1425	0.24493	0.0047324	0.036272	TNF receptor-associated factor 1	1.28487	1.69738	-0.197401	-0.304501	0.853516	-0.130936	1.13423	1.15415	1.57278	2.13146	2.11726	2.13873	0.848921	0.588217	1.42384	1.43411
304000	Igsf5	0.35234	1.8624	1.4562	0.0048635	0.036957	immunoglobulin superfamily, member 5	-1.21763	-0.624549	-3.00476	-2.17897	-0.43825	-1.4335	-2.77266	-0.93777	0.540836	0.0808318	-0.00900713	0.51504	0.0636598	0.682853	-1.77494	-0.33727
293774	Dtx4	-0.63448	0.12979	-0.48147	0.0048754	0.036974	deltex E3 ubiquitin ligase 4	2.13287	1.62641	2.30994	1.79066	1.21156	1.16741	1.50532	1.52855	2.3013	2.30533	1.81335	1.97715	1.66894	1.52575	1.70814	1.03357
64037	Slc22a4	-0.94026	0.10969	-0.56349	0.004921	0.037052	solute carrier family 22 member 4	1.41464	0.881342	1.14905	0.84093	0.376195	-0.0549871	0.114865	0.171855	1.34511	0.973917	1.23335	1.20411	0.848921	-0.34023	0.874153	0.419459
309526	Ifit3	-0.79778	-1.6888	-1.0251	0.0049269	0.037073	interferon-induced protein with tetratricopeptide repeats 3	3.24617	1.89147	1.61583	0.990955	1.24293	0.681978	1.56362	1.84773	0.029336	-0.778991	0.783188	1.27537	-0.0646643	1.96296	1.03241	1.07154
246298	Retsat	-0.06836	-0.80595	-0.44268	0.0049491	0.037191	retinol saturase	5.45762	6.92296	6.30313	6.37519	5.76919	6.37686	6.44893	6.44593	5.35356	5.31709	5.69481	5.77454	5.48133	5.56899	5.5754	6.65923
25357	Thrsp	0.4085	0.18657	0.72435	0.0050347	0.037594	thyroid hormone responsive	4.46232	4.48481	3.65346	4.12075	4.91687	4.45889	4.70469	4.35152	4.07652	3.88608	4.67099	4.78755	4.5521	4.94278	4.70079	5.41485
24716	Ret	0.97512	0.68806	0.335	0.0050773	0.037833	ret proto-oncogene	1.14227	1.52601	1.21248	0.954886	2.41113	2.12722	2.58489	1.38416	1.82348	1.33649	2.21087	2.1195	1.30349	1.33493	1.61112	1.90278
296368	Ube2c	1.608	0.80411	1.7338	0.0052306	0.038601	ubiquitin-conjugating enzyme E2C	-1.03705	-1.80897	-2.15676	-1.442	0.536659	-0.211106	0.114865	-0.79338	-1.27733	-0.107613	-0.974242	-1.19278	-0.967367	0.131838	0.648271	0.231014
304127	Bach1	-0.43977	-0.14635	-0.87801	0.005256	0.038689	BTB domain and CNC homolog 1	2.59658	2.65641	2.65631	2.42589	2.45196	2.39432	1.7509	1.84773	2.80118	2.60055	2.25549	1.93375	1.92692	0.855321	1.77686	2.02392
65036	Bche	-1.3089	0.043416	-0.19631	0.0052757	0.038785	butyrylcholinesterase	1.61695	1.10663	1.41478	1.22096	0.812294	-0.130936	-0.050194	-0.93777	0.884138	1.12433	1.68872	1.72051	1.40389	1.44704	1.5071	-0.551395
116479	F11r	-0.69102	-0.12133	-0.21474	0.0054797	0.039953	F11 receptor	3.89507	4.32218	4.01094	4.07107	2.42487	3.54531	3.63673	3.65665	3.89891	3.94388	4.17454	3.80421	3.6815	3.60946	3.99685	4.12893
288478	Rsph10b	-0.15175	0.29395	-0.7799	0.0055425	0.040284	radial spoke head 10 homolog B	3.04039	3.40755	3.22406	3.24729	3.43509	2.75237	2.08532	3.59894	3.92802	3.90283	2.40823	3.41208	2.24378	2.89045	2.55353	1.98466
499702	Synpo2	0.74719	0.33106	-0.24323	0.0055917	0.040487	synaptopodin 2	4.12578	4.24926	3.84073	4.26765	4.34582	5.47259	5.339	3.62487	4.53949	3.97193	4.85865	4.33287	3.56706	3.1192	4.32978	4.21626
24247	Casr	0.60718	0.43215	-0.64502	0.0057484	0.041182	calcium-sensing receptor	1.58973	0.960413	2.14092	2.31644	2.46532	2.995	2.57075	1.25725	2.31395	1.90075	2.95085	1.52969	0.391714	1.04542	1.58581	1.51899
300117	Phf21b	0.63153	0.13455	0.24915	0.0057857	0.041398	PHD finger protein 21B	2.67638	2.24729	2.60995	2.27316	2.90834	3.07324	2.88841	3.43269	2.45774	2.60055	2.73673	2.57981	2.71364	2.44028	2.80455	2.8546
292401	Smoc2	0.031204	-0.41658	-1.0208	0.0058531	0.041826	SPARC related modular calcium binding 2	2.58284	2.54538	2.64486	2.49031	3.1591	2.51136	2.45231	2.03347	2.18211	2.9459	1.07638	1.74582	1.13843	1.9817	1.88457	0.913273
171146	Kcnh5	-0.52089	0.74003	-1.22	0.0058564	0.041826	potassium voltage-gated channel subfamily H member 5	-2.31716	0.286184	1.94944	-0.394699	0.43169	-0.295995	-0.140392	0.240567	1.63462	1.33649	1.00848	1.27537	-0.0646643	-2.1245	-0.376391	-0.551395
298101	Col27a1	0.43501	0.2532	0.60041	0.0058897	0.04196	collagen type XXVII alpha 1 chain	3.64697	3.95801	4.07633	3.85323	4.06352	4.35484	4.45423	4.40863	4.40991	4.00334	3.65303	4.39018	4.28221	4.86671	4.13849	4.57459
316258	Cd2ap	-0.62155	0.10147	-0.15935	0.0059051	0.042035	CD2-associated protein	3.21087	3.29002	3.39099	3.75177	2.29623	3.12314	2.49787	3.12264	3.7899	3.73992	3.25915	3.21774	3.17085	3.57285	3.33168	2.91849
289369	Ush2a	-0.82389	0.49279	-0.43904	0.005918	0.042071	usherin	2.77635	3.94834	2.39442	3.05625	2.18759	1.57847	2.28912	2.97921	3.70597	4.3069	2.9049	3.33078	3.55619	2.54478	2.72563	1.1446
444983	Apold1	-0.43758	-0.89228	-1.1786	0.0062485	0.043573	apolipoprotein L domain containing 1	5.8202	4.79634	4.10586	3.72525	4.51595	4.50667	4.30842	4.26757	3.27241	3.31474	3.65303	4.89327	3.87758	4.00249	3.68747	2.82156
64846	Slc13a3	0.9814	0.82864	1.0321	0.0062523	0.043573	solute carrier family 13 member 3	3.27209	5.48398	4.68034	3.80845	5.7296	5.59256	5.21033	5.56501	4.29333	5.5896	5.559	5.70527	5.94734	5.43774	5.35341	5.53522
361729	Cyb561a3	-0.53621	0.12462	-0.58984	0.0063329	0.044002	cytochrome b561 family, member A3	3.80326	3.33522	3.47098	3.51219	3.75089	2.31066	3.0087	2.49378	3.80342	3.10637	3.81086	3.82217	3.04435	3.29429	2.79353	2.5663
117088	Adarb2	-0.1813	0.74084	-0.50115	0.0064453	0.044595	adenosine deaminase, RNA-specific, B2	1.28487	2.00772	2.54983	2.70095	1.90344	2.36697	1.09524	2.47964	3.19242	3.03977	2.84776	2.77685	2.56977	-0.00902426	1.39498	1.90278
300679	Mpzl2	0.4517	-1.5144	-0.32251	0.0064637	0.044641	myelin protein zero-like 2	-0.876589	-0.410424	-0.11723	-0.139441	0.769859	-0.386193	0.577837	-1.72627	-1.82481	-1.44642	-2.5592	-1.64024	-0.632948	-0.770865	-0.376391	-0.947323
25693	Slc18a1	0.30255	-0.16566	1.0667	0.0064775	0.044683	solute carrier family 18 member A1	0.603403	1.87115	1.21248	0.205694	0.195622	1.34611	1.47527	2.07169	1.13296	1.09548	0.564178	0.922698	2.30997	2.45377	0.994447	2.48423
54249	Cfd	1.0729	1.1443	0.4801	0.0066243	0.045289	complement factor D	-0.600955	-0.224011	-0.682827	0.628385	1.36198	0.999461	0.633332	0.647193	1.0446	1.09548	0.900227	1.00885	0.341961	0.814098	0.191893	-0.065968
29430	Hap1	-0.42511	-0.33324	-0.92017	0.0067426	0.04573	huntingtin-associated protein 1	7.38699	7.9191	7.68542	6.68005	6.91292	7.09814	6.79606	7.37487	7.58376	7.76576	6.32997	6.3166	6.70167	6.31429	6.64483	6.57912
29569	Pcolce	0.13286	-0.90937	-0.5273	0.0068255	0.046144	procollagen C-endopeptidase enhancer	0.603403	2.1153	1.75013	1.09405	1.86364	1.69303	1.69983	1.22369	0.583272	0.247482	0.564178	0.966419	0.57516	0.814098	1.10548	1.34391
114587	Dlk1	-0.67107	-0.4645	-1.4753	0.0069028	0.046457	delta like non-canonical Notch ligand 1	4.25703	3.62944	4.92243	2.73325	2.8787	3.51448	3.06023	3.99172	4.25118	3.7948	2.9049	3.19954	3.72096	1.69426	1.88457	2.17107
362046	Dapp1	-0.95689	0.23785	-0.092948	0.0069473	0.046639	dual adaptor of phosphotyrosine and 3-phosphoinositides 1	1.64367	1.74282	1.41478	1.56997	1.30368	0.963391	-0.050194	-0.231501	1.46343	2.41449	2.03432	1.00885	1.7852	1.41982	1.66045	1.03357
310787	Fndc7	-0.87416	0.085438	-2.0971	0.0070626	0.047303	fibronectin type III domain containing 7	1.06531	0.0891468	-0.197401	-2.17897	-0.772669	-0.948072	-0.846661	-0.541841	0.35739	0.574646	-2.19663	0.572755	-1.243	-3.70946	-2.06445	-1.73582
29301	Hal	-0.39885	-0.95967	-0.26138	0.0070847	0.047368	histidine ammonia lyase	2.58284	2.18281	1.70674	1.54592	1.33313	1.77855	1.47527	1.97417	0.624494	1.40864	1.07638	1.20411	1.56435	1.78239	1.9653	1.86003
25426	Cyp1b1	2.4836	2.9441	3.322	0.0071001	0.047444	cytochrome P450, family 1, subfamily b, polypeptide 1	-5.12452	-3.68344	-2.51933	-5.34889	-2.12631	-2.53303	-0.339701	-2.37834	-1.43779	-0.489484	-1.90713	-1.01221	-0.536733	-5.29443	-0.280175	-0.241055
294962	Gnb4	-0.060669	-0.29732	-0.59182	0.0074976	0.049327	G protein subunit beta 4	4.90201	4.65195	5.33776	4.86664	4.53191	5.44996	4.58665	4.83806	4.84434	4.88713	4.58035	4.25568	4.46762	4.06532	4.48159	4.42863
360814	Rasal1	-0.26896	-0.6825	-0.55327	0.007534	0.049426	RAS protein activator like 1	4.94023	4.32965	4.72995	3.94802	4.05912	4.565	4.18386	4.20447	4.29652	4.02645	2.97774	3.79818	3.93324	4.02975	3.98722	3.97718
311760	Ism1	0.58899	-0.11428	-0.15613	0.0076659	0.05	isthmin 1	2.3593	2.41107	2.81797	3.00425	3.41458	3.24081	3.26736	3.11351	2.16823	2.08817	2.3408	3.31396	2.46907	2.03649	2.54042	2.90804
