# Supplementary material for: Striatal transcriptomic alterations immediately after short-term abstinence from methamphetamine self-administration in rats
Source: Mol Brain. 2025 Nov 4;18:82. doi: 10.1186/s13041-025-01249-z (PMC12584396; doi:10.1186/s13041-025-01249-z)
Supplement: Supplementary file 3 — Supplementary Material 3 [file 13041_2025_1249_MOESM3_ESM.xlsx]

## Sheet: Sheet1
Table S6. List of 957 rat ARGs.

## Sheet: Rat ARGs_957
Rat_EntrezID	Rat_Gene name
57300	Aadac
81632	Abat
306338	Abhd8
50655	Aco1
170570	Acot12
192272	Acot2
26759	Acot7
50681	Acox1
114024	Acsl3
81822	Actb
287876	Actg1
291245	Actn2
25367	Adarb1
81636	Adcy2
54223	Adcy4
64532	Adcy5
25289	Adcy6
29241	Adcy8
24166	Adcyap1
310903	Adh6
25026	Adm
24176	Adrb2
25238	Adrbk1
315150	Adsl
289276	Adss
305152	Aff1
25592	Agrn
24179	Agt
362107	Aif1l
294328	Aire
64621	Akp3
24192	Akr1b1
25374	Alad
24186	Alb
24191	Aldoc
287425	Alox12b
60668	Amph
306570	Ank1
289152	Ankrd45
363031	Anln
81637	Ap2a2
65046	Ap2s1
29722	Apbb1
25239	Apod
25728	Apoe
54226	App
25240	Aqp1
54323	Arc
64310	Arf1
140940	Arf3
79120	Arf4
290912	Arglu1
310833	Arhgap29
500901	Arhgap39
360678	Arhgdia
362456	Arhgdib
360500	Arhgdig
65142	Arl2
25388	Arrb2
305235	Art3
84431	Asah1
362164	Atg13
24211	Atp1a1
24213	Atp1a3
25650	Atp1b1
24214	Atp1b2
25390	Atp1b3
29598	Atp2b1
171374	Atp5f1b
114630	Atp5g3
641434	Atp5h
192241	Atp5o
117596	Atp6v1b2
297566	Atp6v1e1
25049	Atxn1
60331	Atxn3
64828	B4galnt1
24390	B4galt1
361167	Bag4
24887	Bax
65036	Bche
24224	Bcl2
24888	Bcl2l1
64547	Bcl2l11
24225	Bdnf
64625	Bid
499356	Blnk
85272	Bmp7
84480	Bnip3
54230	Btg3
24236	C4bpb
25398	Cacna1a
29716	Cacna1d
29658	Cacng1
117059	Calb2
24241	Calca
50663	Calm2
24244	Calm3
25400	Camk2a
25050	Camk4
79011	Camkv
29144	Canx
116653	Cap2
29154	Capn2
29155	Capn3
29156	Capns1
362173	Caprin1
298584	Capzb
54231	Car2
260416	Carhsp1
29131	Cartpt
29647	Cask
64314	Casp2
25402	Casp3
114555	Casp4
498795	Ccdc3
308820	Ccdc90b
25298	Cck
25706	Cckbr
287562	Ccl12
64032	Ccn2
58919	Ccnd1
57301	Ccr1
117029	Ccr5
308163	Ccr6
25406	Cd44
83628	Cd82
310806	Cdc14a
83502	Cdh1
117048	Cdh17
310174	Cdh18
83501	Cdh2
140908	Cdk5
116671	Cdk5r1
114851	Cdkn1a
24253	Cebpb
25695	Cebpd
25301	Cebpg
296616	Cercam
498940	Ces2h
29271	Cfl1
299314	Cfp
84031	Chn2
79557	Chrna1
25101	Chrna3
25590	Chrna4
25302	Chrna7
54239	Chrnb2
29422	Chrne
299154	Churc1
24264	Ckb
84360	Clcn3
60586	Clcn4
65131	Cldn5
65132	Cldn7
83718	Clic4
301434	Clk1
365842	Clk2
60447	Clock
292696	Clptm1
116561	Cltb
54241	Cltc
24854	Clu
64530	Cnbp
59322	Cnksr2
25275	Cnp
25248	Cnr1
57302	Cnr2
84352	Col1a2
290905	Col4a1
294337	Col6a1
155151	Coro1a
54322	Cox6c
29507	Cox7a2
303393	Cox7b
171335	Cox8a
25306	Cpd
25669	Cpe
25413	Cpt2
25061	Crabp1
29563	Crabp2
81646	Creb1
25620	Crem
58959	Crhr1
25415	Crmp1
300649	Crtam
299691	Cry1
170917	Cry2
24273	Cryaa
25420	Cryab
117024	Crym
315707	Csk
29276	Csrp1
25307	Cst3
25308	Cstb
498690	Ctla2a
63835	Ctla4
84353	Ctnnb1
114028	Ctnnd2
60465	Cttn
361258	Cul2
302502	Cul4b
288665	Cux2
89808	Cx3cl1
24772	Cxcl12
60628	Cxcr4
79129	Cyba
25309	Cycs
24894	Cyp2a2
171522	Cyp2d4
25427	Cyp51
26192	CYTB
64391	Dapk3
25699	Dbh
24309	Dbp
308912	Dchs1
29139	Dcn
140942	Ddit4
25678	Ddr1
287765	Ddx5
83632	Deaf1
83631	Dedd
306817	Dek
298942	Dld
64053	Dlg2
114587	Dlk1
296500	Dlx1
361384	Dnajb1
499716	Dnajb14
116687	Dnase1l3
114114	Dnm1l
171047	Dnph1
361711	Dpf2
25416	Dpysl2
24316	Drd1
24318	Drd2
29238	Drd3
25432	Drd4
291760	Dsc2
60587	Dusp4
171109	Dusp5
116663	Dusp6
29564	Dync1i1
58945	Dynll1
140734	Dynll2
293725	Eef1g
305604	Efemp1
360546	Efnb3
24329	Egfr
24330	Egr1
114090	Egr2
25129	Egr4
317163	Eif1a
117019	Eif2b4
117045	Eif4e
287444	Eif5a
25314	Emp1
24333	Eno1
24334	Eno2
25438	Eno3
84050	Enpp2
316249	Enpp5
24338	Ephb1
25315	Ephx1
303414	Epx
29496	Erbb3
313729	Errfi1
300726	Etfa
303828	Etv5
502935	Eya1
29347	Faah
79131	Fabp3
80841	Fabp7
246274	Faim2
361018	Fam107a
363252	Fam134a
363070	Fam219b
305461	Fam53a
290639	Fcho1
81730	Fez1
54250	Fgf2
79114	Fgfr1
58950	Fkbp1b
361810	Fkbp5
25661	Fn1
314322	Fos
100360880	Fosb
25445	Fosl1
24370	Foxg1
297480	Foxp1
292413	Fpr3
295691	Frzb
683788	Fscn1
63848	Fxyd7
25150	Fyn
266608	Fzd9
367562	Gaa
81657	Gabbr1
83633	Gabbr2
25450	Gabrb1
25451	Gabrb2
140674	Gabrg1
29709	Gabrg2
24379	Gad1
24380	Gad2
25112	Gadd45a
291005	Gadd45g
314360	Galc
29423	Gap43
24383	Gapdh
499709	Gar1
297113	Gars
29244	Gch1
25283	Gclc
29739	Gclm
83585	Gda
306351	Gdf1
25453	Gdnf
24387	Gfap
24392	Gja1
394266	Gjb2
50564	Gjd2
297418	Gkn1
64045	Glrx
288707	Gltp
24399	Glud1
24957	Glul
81662	Gna11
25686	Gnai1
81664	Gnai2
50664	Gnao1
81666	Gnaq
24896	Gnas
24400	Gnb1
83579	Gnb5
310526	Golim4
94189	Gosr1
24401	Got1
25062	Gpd2
306439	Gpm6a
192179	Gpm6b
117549	Gpr37
117097	Gpr50
29328	Gpx4
81504	Grb2
50592	Gria1
29627	Gria2
79219	Grid1
29559	Grik1
24407	Grik5
24408	Grin1
24409	Grin2a
24411	Grin2c
24412	Grin2d
266668	Grina
84016	Grip1
171571	Grip2
59076	Grk6
24415	Grm2
24418	Grm5
81672	Grm7
296654	Gsn
25458	Gss
24422	Gsta2
24424	Gstm2
499689	Gstm4
24426	Gstp1
29430	Hap1
25632	Hba1
361619	Hbb-b1
114244	Hcn2
29577	Hes1
56084	Hgs
79237	Hhex
29560	Hif1a
81917	Hip1r
25675	Hmgcr
24451	Hmox1
362361	Hnrnpa2b1
308650	Hnrnph2
29546	Homer1
29547	Homer2
24464	Hp
301252	Hsp90ab1
24472	Hspa1a
294254	Hspa1b
60460	Hspa2
266759	Hspa4
25617	Hspa5
24468	Hspa8
24471	Hspb1
161476	Hspb2
63868	Hspd1
288444	Hsph1
25075	Htr1b
29595	Htr2a
25187	Htr2c
65164	Htra1
361673	Ifitm3
305918	Ift88
24482	Igf1
25718	Igf1r
24483	Igf2
25662	Igfbp2
84351	Ikbkb
305501	Ikzf1
117539	Il10ra
116996	Il16
25663	Il1r1
114103	Il5ra
24499	Il6r
24503	Ina
114215	Insl3
310056	Ipo11
305896	Irf9
307833	Ist1
114517	Itga6
24511	Itgb1
298914	Itgb1bp1
317258	Itgb1bp2
317218	Itm2a
81677	Itpka
54260	Itpkb
24516	Jun
24517	Junb
81679	Jup
84009	Kalrn
301164	Kat2b
24520	Kcna1
64358	Kcna6
25736	Kcnb1
25327	Kcnc1
65180	Kcnd2
63883	Kcne3
29718	Kcnj10
64119	Kcnk12
83731	Kcnma1
83504	Kl
81813	Klf10
85497	Klf15
114505	Klf4
117560	Klf9
29245	Klk6
59113	Kmo
314830	Krr1
294853	Krt18
25328	Lamp1
24944	Lamp2
289664	Ldb2
24533	Ldha
24534	Ldhb
361506	Leng8
65172	Limk1
29524	Limk2
499443	Lims1
85327	Lin7a
497798	Lmo3
361635	LOC361635
500959	LOC500959
116744	Lpar1
313977	Lpin1
293783	Lpxn
360779	Lrch4
301034	Ltf
81682	Lum
25211	Lyz2
366960	Maff
29409	Mag
25263	Mal
362911	Mal2
25478	Man2a1
29253	Maoa
25750	Maob
25152	Map1a
29456	Map1b
25595	Map2
170851	Map2k1
367171	Map4
116590	Mapk1
25272	Mapk10
81649	Mapk14
50689	Mapk3
50658	Mapk9
298848	Mapre3
29477	Mapt
171451	Marc2
311059	March7
313819	Mast2
24547	Mbp
25635	Mc4r
24551	Mdh1
81829	Mdh2
81517	Mdk
499497	Mef2c
25333	Mgp
315215	Mlc1
24590	Mme
304988	Mnda
25037	Mobp
24558	Mog
29365	Mpdz
290270	Mphosph8
303413	Mpo
24564	Mpz
171061	Mrpl17
24566	Mst1
24567	Mt1a
26195	mt-Co1
362838	Mum1
293678	Mus81
56781	Myl1
362291	Myt1
116668	Myt1l
361508	Mzf1
310399	Naa15
171454	Nacc1
296583	Nacc2
140673	Napa
24586	Ncam1
65153	Ncs1
26193	ND1
26194	ND2
26199	ND3
26202	ND5
299923	Ndrg1
171114	Ndrg2
29633	Ndst1
293453	Ndufab1
301458	Ndufs1
499529	Ndufs4
81728	Ndufv2
25489	Nedd4
24587	Nefh
83613	Nefl
24588	Nefm
81734	Nell2
307098	Net1
307757	Neto2
24592	Nf1
116690	Nfasc
25492	Nfia
29227	Nfib
81736	Nfkb1
25493	Nfkbia
313166	Nfx1
59115	Ninj2
25628	Nkx2-1
366214	Nkx2-2
94270	Nnat
25495	Nog
316351	Npas2
266777	Nptx1
288475	Nptx2
81005	Nptxr
24604	Npy
81808	Nr2f1
24413	Nr3c1
79240	Nr4a1
54278	Nr4a2
58853	Nr4a3
497815	Nrcam
64356	Nrgn
246331	Nrp1
60355	Nsf
353233	Nsmaf
81737	Ntf3
50864	Ntm
25054	Ntrk2
29613	Ntrk3
64709	Nucks1
94267	Nudt4
245922	Nupl1
64313	Oat
93667	Olfm1
406011	Olr1699
450224	Omg
24613	Oprd1
29335	Oprk1
29256	Oprl1
25601	Oprm1
259221	Osbpl1a
293705	Otub1
25504	Oxt
64475	P4ha1
29704	Pacsin1
83572	Pafah1b1
29433	Pak3
25508	Pam
117287	Park7
361046	Parp4
81819	Pax8
311876	Pbx3
310644	Pbxip1
25104	Pc
362282	Pck1
25510	Pcp4
246333	Pcsk1n
25121	Pcsk2
25507	Pcsk6
29691	Pde1b
289950	Pdhb
29468	Pdia3
286906	Pdia6
89813	Pdk4
54705	Pdp1
81745	Pdpk1
83578	Pdxk
29190	Pdyn
29542	Pebp1
29237	Penk
287422	Per1
63840	Per2
78962	Per3
60416	Pfkp
64303	Pfn1
24644	Pgk1
84387	Pglyrp1
114766	Phb2
171434	Phldb1
296571	Phpt1
252962	Phtf1
64161	Pi4ka
306104	Pibf1
362756	Pigh
305472	Pik3ip1
25513	Pik3r1
303272	Pipox
192256	Pja2
291683	Pkd2l2
25630	Pkm
295625	Pkp4
24913	Pla2g16
29526	Pla2g1b
25619	Plau
24654	Plcb1
25738	Plcg1
25097	Pld2
361527	Pld3
25515	Plk1
64364	Pllp
24943	Plp1
311676	Pmepa1
315713	Pml
24660	Pmp22
290029	Pnp
289758	Pold2
298699	Ppan
64369	Ppap2a
246115	Ppap2c
83516	Ppargc1a
25518	Ppia
24667	Ppm1b
259229	Ppm1g
361613	Ppme1
24668	Ppp1ca
25594	Ppp1cb
171010	Ppp1r14c
58977	Ppp1r1a
360616	Ppp1r1b
192361	Ppp1r2
24672	Ppp2ca
24673	Ppp2cb
117256	Ppp2r2c
362102	Ppp2r4
691318	Ppp2r5c
24675	Ppp3cb
29749	Ppp3r2
302557	Pqbp1
29338	Prdx2
113898	Prdx5
94167	Prdx6
293508	Prkacb
25725	Prkar1a
25521	Prkar1b
24680	Prkca
29340	Prkce
24681	Prkcg
25522	Prkcz
246075	Prlhr
306544	Prosc
294250	Prrc2a
266813	Prrx1
25524	Psap
29671	Psma4
29675	Psmb2
58854	Psmb4
29666	Psmb6
85492	Psmb7
303353	Psmd11
311078	Psmd14
498433	Psme4
58949	Ptafr
293620	Ptdss2
50557	Pten
25526	Ptgds
25614	Ptk2
50646	Ptk2b
24924	Ptn
29463	Ptp4a1
116680	Ptpru
307498	Pura
64192	Qdpr
79434	Rab11b
246324	Rab31
317580	Rab33a
25531	Rab3a
81755	Rab3b
84379	Rab6a
366957	Rac2
83427	Rack1
298012	Rad23b
499870	Rad51
24703	Raf1
84509	Ran
303515	Rapgefl1
25597	Rasa2
360814	Rasal1
24708	Rb1
25703	Rbp4
287534	Rflnb
501095	Rftn1
315891	RGD1309079
498988	RGD1559962
499780	RGD1561113
498731	RGD1563601
54292	Rgs12
54293	Rgs3
29480	Rgs4
29481	Rgs9
309922	Rhobtb3
678766	Rhou
65025	Rims3
361296	Rnf125
65043	Rpl14
360572	Rpl23a
293418	Rpl27a
64638	Rpl28
300079	Rpl3
64640	Rpl30
64205	Rplp0
64701	Rpn2
81773	Rps10
50718	Rps28-ps1
25348	Rps29
81771	Rps6ka1
314384	Rps6ka5
361696	Rps6kb2
81772	Rps9
29236	Rpsa
294269	RT1-Da
294270	RT1-Db1
24981	RT1-Db2
116644	Rtn1
83574	Rxrg
295211	S100a5
29415	S1pr2
306792	S1pr3
364910	Sall3
311580	Samhd1
24765	Scg2
295105	Schip1
29686	Scn1b
25349	Scn2b
25615	Sdc2
93646	Sec31a
79049	Secisbp2
84609	Sema6b
303135	Sept8
287606	Septin4
24795	Serpina3n
287526	Serpinf1
499108	Sertad3
294518	Sesn1
192247	Sez6
304554	Sez6l
84486	Sf3b1
295270	Sf3b4
252855	Sfpq
84402	Sfrp1
29517	Sgk1
171498	Sgk3
366489	Sh2d5
361584	Siglech
29336	Sigmar1
25528	Sirpa
24777	Slc10a1
54301	Slc14a1
29482	Slc1a2
29483	Slc1a3
24778	Slc2a1
294698	Slc30a5
83612	Slc32a1
287642	Slc35b1
50567	Slc3a2
79212	Slc6a1
83511	Slc6a2
24898	Slc6a3
25553	Slc6a4
170698	Slco1a2
84386	Slpi
363002	Smarcd1
64301	Smn1
83537	Smpd2
294422	Smpdl3a
29219	Snca
113893	Sncb
260323	Snx27
81782	Soat1
287659	Socs7
24786	Sod1
24787	Sod2
29361	Sox10
499593	Sox2
140586	Sox9
24791	Sparc
361217	Spin1
361840	Spock2
25353	Spp1
313722	Spsb1
305614	Sptbn1
29211	Sptbn2
362630	Srsf10
362264	Srsf6
362687	Srsf7
29435	Ssr4
54305	Sstr2
308023	Ssx2ip
81800	St13
266680	St18
304023	St3gal6
25547	St8sia3
29332	Stmn1
84510	Stmn2
116470	Stx1a
24923	Stx1b
81804	Stxbp2
114597	Suclg1
83783	Sult1a1
64463	Surf1
117556	Sv2b
171442	Svop
24949	Syn1
29179	Syn2
290348	Synb
308709	Synm
24804	Syp
25716	Syt1
60568	Syt11
25731	Syt3
64440	Syt4
54309	Syt5
24806	Tac1
29191	Tac3
24807	Tacr1
494343	Tacstd2
307485	Taf7
63837	Tagln3
83688	Taldo1
367909	Tceal8
64525	Tceb1
24825	Tf
301285	Tfap2b
360482	Tfap4
64678	Tfrc
59086	Tgfb1
25085	Th
24831	Thrb
24832	Thy1
304109	Tiam1
364867	Ticam2
84384	Timm10b
116510	Timp1
29543	Timp2
25358	Timp3
64524	Tkt
303592	Tlk2
290686	Tma16
84599	Tmed10
299608	Tmem259
58814	Tmod2
156435	Tmprss2
362751	Tmx1
24835	Tnf
302965	Tnfrsf12a
500590	Tnfrsf9
290561	Tnnc1
171409	Tnnt1
170842	Tob1
304017	Tomm70
24842	Tp53
297822	Tp53inp1
362246	Tp53inp2
24848	Tph1
24849	Tpi1
500450	Tpm2
116646	Tpt1
500116	Tra2a
294709	Trappc13
313974	Trib2
364398	Trim13
365813	Trim59
116717	Trip10
366602	Tspan13
24856	Ttr
64158	Tuba1a
500363	Tuba3b
316531	Tuba4a
291081	Tubb2b
309098	Tubgcp2
309900	Tulp1
499016	Tulp4
116484	Txn1
117514	Txnip
297437	Txnrd3
64156	Uba52
302941	Ubald1
81920	Ube2d3
297961	Ube2j1
361509	Ube2m
116725	Ube2n
287927	Ube2v2
293454	Ubfd1
301038	Ubp1
25574	Ubtf
29545	Uchl1
83626	Ugcg
50555	Ugt8
289801	Upp1
301011	Uqcrc1
293448	Uqcrc2
291103	Uqcrfs1
29421	Urod
29528	Vamp3
83529	Vdac1
29142	Vnn1
361846	Vps26a
24877	Vsnl1
294568	Wasf1
309456	Wbp1l
171371	Xcl1
85252	Xpo1
56011	Ywhab
29753	Ywhae
56010	Ywhag
25576	Ywhah
25577	Ywhaq
25578	Ywhaz
304010	Zbtb11
353227	Zbtb16
305428	Zbtb49
293067	Zfand6
58820	Zfp148
360204	Zfp191
115768	Zfp37
685474	Zfp385a
313604	Zmym1
266792	Zscan26
