# Supplementary material for: Striatal transcriptomic alterations immediately after short-term abstinence from methamphetamine self-administration in rats
Source: Mol Brain. 2025 Nov 4;18:82. doi: 10.1186/s13041-025-01249-z (PMC12584396; doi:10.1186/s13041-025-01249-z)
Supplement: Supplementary file 4 — Supplementary Material 4 [file 13041_2025_1249_MOESM4_ESM.xlsx]

## Sheet: Sheet1
Table S7. List of 317 DEGs in PPI network.

## Sheet: Table S7
EntrezID	Symbols	M.S	MA12.S	MA24.S	ARG	BC	CC	DC	Intersection	P.Value	adj.P.Val	Name	S_1	S_2	S_3	S_4	M_1	M_2	M_3	M_4	MA12_1	MA12_2	MA12_3	MA12_4	MA24_1	MA24_2	MA24_3	MA24_4
25026	Adm	-0.093853	-1.0238	-1.5826	Adm	0.000145299	0.292052	6		0.00040855	0.0063429	adrenomedullin	0.984007	0.797684	1.30267	1.0605	0.485129	0.0171627	1.38115	1.47251	-0.39597	-0.675897	0.466331	0.454919	-1.09861	-0.902109	-0.0249183	-0.241055
24179	Agt	0.45207	0.51867	0.66673	Agt	0.0784067	0.345733	30	Agt	1.397e-07	1.1176e-05	angiotensinogen	5.74353	5.84208	5.66271	5.87571	6.46823	6.10307	6.47384	5.788	6.41175	6.16092	6.33605	6.28781	6.41784	6.44578	6.46303	6.47319
54323	Arc	1.7985	0.41176	0.20868	Arc	0.00912325	0.294227	11		9.2704e-10	1.5478e-07	activity-regulated cytoskeleton-associated protein	7.89698	6.9143	6.28941	6.68831	8.92905	8.31324	8.97495	9.15589	6.81766	6.88266	7.15725	8.43159	6.83859	7.69373	7.4818	6.95545
65036	Bche	-1.3089	0.043416	-0.19631	Bche	0.000455506	0.285973	4		0.0052757	0.038785	butyrylcholinesterase	1.61695	1.10663	1.41478	1.22096	0.812294	-0.130936	-0.050194	-0.93777	0.884138	1.12433	1.68872	1.72051	1.40389	1.44704	1.5071	-0.551395
24224	Bcl2	-0.17687	-0.1858	-1.4102	Bcl2	0.188266	0.36787	40	Bcl2	0.00067042	0.0089183	"BCL2, apoptosis regulator"	1.7703	1.62641	2.26577	1.81098	1.8018	2.09424	1.59191	1.22369	2.03699	0.532211	2.35454	1.24018	0.000924077	0.0631255	0.955453	0.735486
29131	Cartpt	-1.7476	-2.245	-2.8139	Cartpt	0.0247045	0.249408	6	Cartpt	1.4449e-11	3.783e-09	CART prepropeptide	5.12697	4.27269	4.8294	3.66513	2.10465	3.2558	1.6736	3.51127	2.45774	3.28311	1.23335	1.34327	1.47486	1.33493	1.20857	2.59265
114851	Cdkn1a	0.90821	0.22515	0.63464	Cdkn1a	0.0102566	0.327461	14		1.3845e-07	1.1176e-05	cyclin-dependent kinase inhibitor 1A	3.21978	3.34998	3.52818	3.46809	4.02344	4.07535	4.61104	4.43085	3.55956	3.28949	3.59054	3.97981	4.13295	3.73071	4.12538	4.09707
24253	Cebpb	0.60662	-0.7109	-0.236	Cebpb	0.042387	0.336528	22	Cebpb	1.3523e-13	4.8681e-11	CCAAT/enhancer binding protein beta	5.52204	5.24236	5.20567	5.15592	5.83112	5.37814	6.15867	6.08985	4.24789	4.31631	4.65164	4.98381	4.87867	5.28772	4.73861	5.23206
25695	Cebpd	0.3439	-0.6969	-0.34269	Cebpd	0.0246717	0.303263	13	Cebpd	2.3966e-05	0.00079911	CCAAT/enhancer binding protein delta	3.83838	3.98662	4.01094	3.46168	4.07663	3.72839	4.79871	3.88844	2.72741	2.92965	3.29522	3.51135	3.55619	3.81148	3.40587	3.13118
299314	Cfp	0.3576	0.069383	0.65337	Cfp	0	0.173531	1		0.0025455	0.023422	complement factor properdin	3.48651	3.11097	3.02646	3.03912	3.26982	3.72839	3.69657	3.38795	3.17865	3.35791	3.01282	3.40416	3.50625	4.33675	3.47643	3.82434
301434	Clk1	0.33849	0.063756	0.6115	Clk1	1.00462e-05	0.118087	3		0.00068902	0.0091131	CDC-like kinase 1	6.30017	6.04164	5.90033	6.43287	6.34988	6.31201	6.73632	6.64521	6.37146	6.32992	5.72818	6.45444	6.3526	7.23134	6.81786	6.63645
25248	Cnr1	0.33784	0.69309	0.1913	Cnr1	0.0314396	0.289377	5		7.817e-06	0.00032047	cannabinoid receptor 1	7.88514	8.29491	8.37256	8.29778	8.78999	8.50559	8.70722	8.17172	8.87316	8.52386	9.11114	9.08961	8.56782	8.49684	8.43063	8.13188
81646	Creb1	-0.2815	0.11277	-0.76335	Creb1	0.0837731	0.363636	39	Creb1	0.0015886	0.016851	cAMP responsive element binding protein 1	2.84703	3.01237	3.74209	3.26949	2.70939	3.43769	2.92222	2.71517	3.51641	3.33957	3.12128	3.48153	2.90568	1.88548	2.23323	2.74139
25620	Crem	0.60352	0.068974	-0.17624	Crem	0.00169598	0.308293	12		6.457e-10	1.1444e-07	cAMP responsive element modulator	4.32875	4.68434	4.38584	4.47606	5.02457	5.03356	5.05134	5.19909	4.51229	4.36548	4.76658	4.50581	4.29534	4.52416	4.31059	4.02149
25420	Cryab	0.69559	-0.11295	0.11907	Cryab	0.000112392	0.256911	4		0.00028915	0.0049373	"crystallin, alpha B"	5.09102	6.04278	5.95235	6.29451	6.53864	6.45118	7.00509	6.33246	5.63273	5.13412	6.17792	6.03026	5.89655	6.06587	5.86957	6.25132
114587	Dlk1	-0.67107	-0.4645	-1.4753	Dlk1	0.00347527	0.269165	5		0.0069028	0.046457	delta like non-canonical Notch ligand 1	4.25703	3.62944	4.92243	2.73325	2.8787	3.51448	3.06023	3.99172	4.25118	3.7948	2.9049	3.19954	3.72096	1.69426	1.88457	2.17107
60587	Dusp4	1.3916	0.3764	0.25289	Dusp4	0.00183622	0.279894	4		1.0429e-10	2.3239e-08	dual specificity phosphatase 4	1.86417	1.65046	2.15713	2.42589	2.99379	3.60505	3.31904	3.74799	2.5246	2.35487	2.08465	2.70123	2.32285	2.15678	2.09655	2.60565
171109	Dusp5	1.501	-0.25782	-0.090856	Dusp5	0	0.277924	3		2.2001e-16	1.152e-13	dual specificity phosphatase 5	3.41851	2.72595	2.59813	2.65673	3.7122	4.01936	4.82874	4.70152	2.16823	2.55888	2.58181	3.08521	2.71364	2.95824	2.55353	2.92887
116663	Dusp6	0.61065	0.31189	-0.065253	Dusp6	0.00491118	0.302103	7		0.0017182	0.017769	dual specificity phosphatase 6	4.44724	3.88894	3.84574	4.21525	4.93859	4.38242	4.71759	4.82413	4.32806	4.03408	4.14717	5.01277	3.7641	4.29616	4.27144	3.80193
24329	Egfr	-0.56923	0.68595	-0.29541	Egfr	0.164528	0.363218	38	Egfr	6.3407e-05	0.0016196	epidermal growth factor receptor	1.93077	2.18281	2.99975	2.52762	1.86364	2.67642	1.1722	1.38416	3.25938	3.28949	2.95987	3.07526	2.63319	1.84512	2.18348	1.88156
24330	Egr1	1.0172	0.28402	0.12923	Egr1	0.0278287	0.347253	33	Egr1	3.193e-09	4.777e-07	early growth response 1	6.88426	6.16779	6.58358	6.69925	7.83932	7.31358	7.50509	7.77593	6.81654	6.54127	6.54745	7.45468	6.3898	6.94785	6.76598	6.78453
114090	Egr2	2.4442	0.35271	-0.13536	Egr2	0.0399828	0.31887	20	Egr2	5.8492e-11	1.3476e-08	early growth response 2	4.29122	2.84534	2.43487	3.14696	6.03301	5.01826	5.4819	6.32556	3.3108	2.37901	2.99538	4.87331	1.83999	3.9979	2.99925	3.29259
25129	Egr4	1.6646	-0.18101	-0.22479	Egr4	0.000155273	0.288584	10		3.5557e-35	8.1923e-32	early growth response 4	7.11598	6.70493	7.14372	7.19535	8.5823	8.30087	9.11753	8.74569	6.8009	6.31357	6.91044	7.29667	6.58756	6.9662	6.42518	7.20269
290639	Fcho1	0.47636	0.22094	0.89627	Fcho1	0.00677139	0.191864	4		8.6345e-08	7.7104e-06	FCH and mu domain containing endocytic adaptor 1	7.08889	6.79802	6.73232	7.04369	6.83144	7.41512	7.79966	7.39527	6.88493	7.20822	7.1074	7.34094	7.53853	8.05665	7.54514	8.04956
314322	Fos	1.6929	0.15462	-0.64478	Fos	0.246831	0.382104	60	Fos	2.0043e-07	1.5393e-05	"Fos proto-oncogene, AP-1 transcription factor subunit"	4.46232	3.09354	2.47422	3.05625	5.22242	4.47179	5.13062	5.61115	3.12221	2.86273	2.85744	4.71571	2.05597	3.64515	3.11878	1.62493
100360880	Fosb	1.2612	-0.42744	-0.53041	Fosb	0.00523849	0.307393	20		2.7785e-31	3.5564e-28	"FosB proto-oncogene, AP-1 transcription factor subunit"	4.85705	4.32592	4.09748	4.30395	5.31756	5.48854	5.96137	5.87297	4.16998	3.58766	3.86946	4.26884	4.1655	3.77971	3.89233	3.68433
25451	Gabrb2	-0.49662	0.29164	-0.74861	Gabrb2	0.00127297	0.243639	7		0.0047085	0.036113	gamma-aminobutyric acid type A receptor beta 2 subunit	3.56548	3.81108	4.75147	4.32882	3.63746	4.01496	2.6536	4.06933	4.94337	4.2879	4.36306	4.19725	4.00692	2.12343	3.31638	3.70259
291005	Gadd45g	0.9389	0.3811	-0.20394	Gadd45g	0.0132482	0.291244	9	Gadd45g	5.9518e-09	8.0664e-07	"growth arrest and DNA-damage-inducible, gamma"	5.08859	4.74142	4.4726	3.86785	5.70165	5.12416	5.83836	5.417	4.79103	5.11628	4.83679	5.17063	4.14388	4.55263	4.66196	4.18629
83585	Gda	-0.49551	-0.34279	-0.87275	Gda	0.012618	0.180571	3		0.0029428	0.025998	guanine deaminase	5.67557	5.4739	6.52857	5.55273	5.26315	5.79596	4.74619	5.51561	5.81404	5.54494	5.34683	5.37505	5.4842	4.27353	5.09766	4.90146
25062	Gpd2	-0.5285	0.24812	-0.6522	Gpd2	0.0349341	0.218837	8		0.0001065	0.0023778	glycerol-3-phosphate dehydrogenase 2	3.30594	3.36459	4.30449	3.93419	3.37973	3.53305	2.6536	3.32606	4.25118	4.22933	4.01065	3.54058	3.00493	2.90033	3.10102	3.48071
24409	Grin2a	-0.40534	0.7385	-0.50409	Grin2a	0.0511353	0.307094	17	Grin2a	1.5356e-05	0.00055479	glutamate ionotropic receptor NMDA type subunit 2A	2.92533	3.44927	4.39953	3.95717	2.94694	4.09632	2.94433	3.19368	4.77052	4.58895	4.63203	3.98514	3.41896	2.58209	3.33928	3.60241
29430	Hap1	-0.42511	-0.33324	-0.92017	Hap1	0.00063804	0.208169	6		0.0067426	0.04573	huntingtin-associated protein 1	7.38699	7.9191	7.68542	6.68005	6.91292	7.09814	6.79606	7.37487	7.58376	7.76576	6.32997	6.3166	6.70167	6.31429	6.64483	6.57912
24472	Hspa1a	1.882	-1.2115	-1.0106	Hspa1a	0.0756438	0.319192	12	Hspa1a	3.4602e-16	1.6609e-13	heat shock 70kD protein 1A	0.301748	0.512955	1.81287	2.10232	2.89853	2.88361	4.23857	2.26551	-0.239851	0.532211	0.18803	0.185732	-0.632948	0.588217	0.648271	0.637639
24471	Hspb1	1.0377	-0.54577	-0.57048	Hspb1	0.00905432	0.321138	14		9.265e-18	6.2784e-15	heat shock protein family B (small) member 1	3.67961	3.29765	3.70949	3.81852	4.39202	4.48775	5.02824	4.71366	2.5675	3.11358	3.6751	2.76452	2.82648	3.35303	2.74862	3.26008
25187	Htr2c	-0.34084	-0.63844	-0.59112	Htr2c	0.0235567	0.30038	13	Htr2c	5.5416e-06	0.00024274	5-hydroxytryptamine receptor 2C	8.06916	7.64018	8.02191	8.01483	7.73943	7.72587	7.15364	7.72213	7.45185	7.4942	7.00875	7.22479	7.40786	7.42475	7.54432	6.98435
361673	Ifitm3	-0.79335	-0.62908	-0.87531	Ifitm3	0	0.226523	3		0.0013816	0.015187	interferon induced transmembrane protein 3	3.25486	3.17039	2.63332	2.67901	2.0525	2.06049	2.55646	1.93324	2.15423	2.67069	2.35454	2.0602	1.8578	2.29803	2.56653	1.34391
24517	Junb	1.4962	-0.066734	-0.14313	Junb	0.0214455	0.304432	20	Junb	2.8953e-18	2.0846e-15	"JunB proto-oncogene, AP-1 transcription factor subunit"	8.07653	7.35433	7.22045	7.28478	9.03993	8.51419	9.16464	9.27046	7.16714	7.05648	7.15086	8.16198	6.98708	7.73607	7.48009	7.23128
81813	Klf10	0.8855	0.019573	-0.34418	Klf10	0	0.246682	2		7.7103e-17	4.2296e-14	Kruppel-like factor 10	3.76118	3.94348	3.65916	4.21144	4.71918	4.53459	4.92917	4.96023	4.09863	3.75844	3.95311	3.88617	3.67146	3.5542	3.26148	3.73253
361506	Leng8	0.25005	0.28273	0.80869	Leng8	0.00956247	0.219292	3		2.0947e-07	1.5876e-05	leukocyte receptor cluster member 8	7.26646	6.76398	7.26273	7.21359	6.98367	7.4998	7.61729	7.38913	7.69437	7.58458	7.11751	7.21689	7.71654	8.16923	7.82142	8.04777
366960	Maff	0.74412	-1.0348	-0.67288	Maff	0.00632911	0.27768	3		6.5906e-05	0.0016687	MAF bZIP transcription factor F	0.301748	1.65046	0.454676	1.52147	1.82271	1.6483	2.12458	1.75682	-0.0989881	0.138547	-1.2791	0.87761	0.57516	0.538464	-0.71081	0.913273
25635	Mc4r	-0.091071	-0.984	-0.98482	Mc4r	0.0288741	0.305019	13	Mc4r	0.0013333	0.014812	melanocortin 4 receptor	2.49753	2.70314	3.02646	3.23982	2.36911	3.14745	2.25414	3.19368	2.72741	1.03598	1.73147	1.61458	0.88411	1.96296	2.07851	2.36699
361508	Mzf1	0.24392	-0.057677	0.69526	Mzf1	0.0116112	0.281891	3		1.3487e-07	1.1019e-05	myeloid zinc finger 1	5.62619	5.34722	5.31266	5.44145	5.2497	5.58813	5.94227	5.84841	5.16212	5.4484	5.16969	5.67594	5.86497	6.32166	5.97447	6.31106
29227	Nfib	-0.686	0.75085	-0.5629	Nfib	0.00632911	0.252396	2		2.8495e-07	2.1178e-05	nuclear factor I/B	1.72097	2.29384	2.03964	1.66233	1.21156	1.79916	1.3148	0.429013	2.9865	2.75614	2.7262	2.21321	1.64862	0.682853	1.70814	1.31254
25493	Nfkbia	0.10655	-0.61268	-0.26089	Nfkbia	0.0294527	0.338692	25	Nfkbia	0.001391	0.015232	NFKB inhibitor alpha	5.22089	5.37094	4.86191	4.84955	5.38939	4.85314	5.27283	5.2311	4.21453	4.17865	4.29344	5.05388	4.9489	5.25728	4.51214	4.45759
288475	Nptx2	0.83472	-0.23345	0.054316	Nptx2	3.62939e-05	0.281891	5		6.8173e-10	1.1722e-07	neuronal pentraxin 2	5.32772	5.161	5.23651	4.56549	5.73098	5.95939	6.19946	5.80653	5.01488	4.42177	5.30321	4.55318	5.4257	4.98982	5.13086	5.02996
79240	Nr4a1	1.9109	0.16308	0.022686	Nr4a1	0.0139888	0.321138	25	Nr4a1	3.3335e-11	8.1705e-09	"nuclear receptor subfamily 4, group A, member 1"	7.25838	6.04731	5.5506	6.08313	8.28673	8.16008	8.36189	8.35697	6.23754	5.46401	5.86286	7.61565	6.2518	6.87205	6.35481	5.99889
58853	Nr4a3	2.7552	-0.97205	-1.1425	Nr4a3	0.00232021	0.310413	15		4.7307e-59	5.4497e-55	"nuclear receptor subfamily 4, group A, member 3"	3.28911	2.9556	3.51567	3.54895	5.94038	6.19245	6.16692	6.08401	3.08577	1.36094	2.05129	2.47776	1.40389	2.23695	1.5071	3.05741
25504	Oxt	3.6461	-2.4306	-1.5989	Oxt	0.0229965	0.31133	16	Oxt	1.675e-06	9.3535e-05	oxytocin/neurophysin I prepropeptide	-1.03705	1.97	-3.74172	-3.76393	0.43169	0.768135	0.114865	5.69924	-2.7179	-2.07445	-5.36656	-1.01221	-3.90597	-3.70946	-5.23437	0.477174
29433	Pak3	-0.45257	0.33928	-0.83263	Pak3	0	0.165705	2		0.00017859	0.0034988	p21 (RAC1) activated kinase 3	3.18382	3.54217	4.4131	3.8434	3.50143	3.78632	2.37302	3.4473	4.50127	4.21934	4.10715	3.67841	3.50059	2.35663	2.91029	2.94941
287422	Per1	0.74026	-0.34236	0.14931	Per1	0.000530712	0.279646	4		4.8395e-10	9.1395e-08	period circadian regulator 1	6.53235	6.3541	6.66661	6.50402	7.31087	7.23444	7.39651	7.07375	6.29133	6.02598	5.52294	6.64306	6.53386	6.92383	6.2759	6.84743
63840	Per2	0.61882	-0.97061	-0.0086607	Per2	0.0012012	0.283408	6		1.351e-13	4.8681e-11	period circadian regulator 2	5.75736	5.65566	6.17167	6.16434	6.58832	6.52264	6.65821	6.5264	5.18985	4.77787	4.58909	5.27862	5.45671	6.31152	5.31349	6.38924
360814	Rasal1	-0.26896	-0.6825	-0.55327	Rasal1	0	0.227011	1		0.007534	0.049426	RAS protein activator like 1	4.94023	4.32965	4.72995	3.94802	4.05912	4.565	4.18386	4.20447	4.29652	4.02645	2.97774	3.79818	3.93324	4.02975	3.98722	3.97718
29481	Rgs9	0.14822	0.31223	0.64631	Rgs9	0.000781628	0.218837	3		9.7536e-09	1.2082e-06	regulator of G-protein signaling 9	9.45356	9.33087	9.30591	9.55569	9.44234	9.44297	9.85802	9.46451	9.46206	9.63303	9.8287	9.93955	9.97288	10.187	10.0275	10.0492
361696	Rps6kb2	0.4372	0.05616	0.7345	Rps6kb2	0	0.276708	1		1.413e-06	8.0187e-05	ribosomal protein S6 kinase B2	5.06901	4.85183	4.69707	4.99651	5.01097	4.99388	5.82502	5.39833	4.90206	4.92453	4.90607	5.12313	5.36472	5.93379	5.50288	5.71239
84402	Sfrp1	-0.28067	-0.25068	-1.3846	Sfrp1	0	0.190132	2		0.0011065	0.013007	secreted frizzled-related protein 1	2.73967	2.50638	2.97252	2.33059	2.36911	2.23704	2.02435	2.7743	2.03699	3.5023	1.71026	1.27537	1.5203	1.41982	0.874153	1.21414
29482	Slc1a2	-0.18497	0.66038	-0.039947	Slc1a2	0.00777144	0.297832	9		0.00035538	0.0056625	solute carrier family 1 member 2	6.99928	7.74544	7.70966	7.29428	7.27149	7.8149	6.75129	7.08839	7.92866	8.38321	8.29399	7.83826	7.8983	6.66594	7.2497	7.62313
54305	Sstr2	0.4786	-0.29128	-0.74042	Sstr2	0.000493829	0.260297	3		5.1259e-06	0.00023066	somatostatin receptor 2	2.61019	2.97477	3.22406	2.69002	3.1591	3.55139	2.92222	3.7242	2.99438	2.72822	1.96436	2.53695	2.52588	2.15678	1.94554	1.90278
499016	Tulp4	-0.31674	0.11291	-0.66661	Tulp4	0	0.183082	2		3.2382e-05	0.00098687	TUB like protein 4	5.96626	6.20783	6.7201	6.28637	5.73926	6.38881	5.63418	6.12889	6.51948	6.54327	6.45641	6.19208	5.85946	5.09467	5.66574	5.87286
24877	Vsnl1	-0.41705	0.032081	-0.82626	Vsnl1	0.00060936	0.216438	2		0.00060025	0.0082516	visinin-like 1	6.7977	6.72559	6.81766	6.42795	6.4003	5.82515	5.72798	6.87534	7.2016	7.09753	6.17696	6.10184	5.84725	6.00306	6.09486	5.47806
353227	Zbtb16	-0.030315	-1.6498	-0.64571	Zbtb16	0.0263118	0.245914	7	Zbtb16	0.0030488	0.026669	zinc finger and BTB domain containing 16	2.18837	2.33893	4.45959	2.67901	3.73994	2.06049	3.86831	2.3612	1.59369	1.76074	1.40163	1.6418	1.96028	1.44704	2.47299	3.60888
29376	Irs2	0.94342	-0.37554	-0.59054		0.0158705	0.307692	9	Irs2	6.0019e-52	2.3047e-48	insulin receptor substrate 2	6.29912	6.07423	6.50026	6.14946	7.11024	7.21588	7.10355	7.38534	6.0714	5.90439	5.74523	5.81397	5.76115	5.40341	5.62283	5.87017
290541	Arhgef3	0.63949	-0.31726	-0.20476		0.00632911	0.153622	2		4.5034e-32	8.6465e-29	Rho guanine nucleotide exchange factor 3	6.44866	6.52723	6.54638	6.58295	7.22512	7.14267	7.28993	6.99266	6.26794	6.0665	6.15553	6.3386	6.21168	6.2863	6.4803	6.3001
498256	Ier5	1.0566	0.29839	0.089772		0	0.223796	1		7.0095e-28	8.075e-25	immediate early response 5	6.07577	6.00247	5.77464	6.0758	6.88088	6.77433	7.25883	7.20313	6.33312	6.2795	6.19902	6.32607	6.05162	6.02016	5.95484	6.26264
298908	Kcnf1	0.61829	-0.05247	-0.59451		0	0.207213	4		4.8171e-26	5.0448e-23	potassium voltage-gated channel modifier subfamily F member 1	6.40833	6.42116	6.77102	6.5118	6.94605	7.3225	7.05865	7.25751	6.59984	6.38387	6.52256	6.41652	6.05645	5.65029	5.89684	6.1182
29667	Srsf5	-0.12316	0.5076	0.68037		0.019776	0.153771	5		1.7813e-18	1.368e-15	serine and arginine rich splicing factor 5	7.63558	7.48125	7.27207	7.47944	7.25428	7.19513	7.25773	7.64502	8.03472	8.07033	7.83388	7.97028	8.18866	8.23317	8.17648	8.00273
305549	Peli1	0.7037	-0.19497	-0.22347		0	0.214528	1		7.314e-17	4.2128e-14	pellino E3 ubiquitin protein ligase 1	5.63454	5.56369	5.93952	6.1324	6.63044	6.47859	6.55512	6.49158	5.83395	5.43118	5.43191	5.81845	5.72642	5.37534	5.6166	5.70788
313811	Dnajb5	0.80408	0.19277	0.041181		0	0.242146	1		6.3524e-16	2.8146e-13	DnaJ heat shock protein family (Hsp40) member B5	7.01855	6.91554	7.04264	7.07185	7.66395	7.62918	8.04959	7.8866	7.25508	6.97664	7.23823	7.33157	6.92243	7.18813	6.81582	7.24795
25204	Pcsk1	0.96332	-0.18656	-0.63722		0	0.236704	2		2.9127e-15	1.2428e-12	proprotein convertase subtilisin/kexin type 1	3.05041	3.01237	3.47098	3.85812	4.28685	4.45889	3.8391	4.69847	3.34203	3.15612	3.21464	3.09509	2.66389	2.45377	2.91029	2.94941
84410	Klf5	0.4279	-0.52601	-0.66706		0.0134145	0.27078	8	Klf5	2.6879e-14	1.0677e-11	Kruppel-like factor 5	5.19403	4.55018	5.27602	4.9809	5.47773	5.61162	5.03341	5.61601	4.74036	4.51461	4.21652	4.47965	4.34354	4.33311	4.25948	4.493
313838	Cdc42ep3	0.6123	-0.1819	-0.28928		0	0.225714	1		4.4942e-13	1.5227e-10	CDC42 effector protein 3	5.09828	4.68434	4.98279	4.70231	5.6189	5.45321	5.38418	5.48938	4.58458	4.68408	4.49917	4.97581	4.76292	4.72933	4.52552	4.27845
116547	S100a8	-1.1738	-4.0171	-5.0815		0	0.235821	1		2.7306e-12	7.6722e-10	S100 calcium binding protein A8	-0.0801229	0.346305	-0.934366	0.673473	-0.903913	-1.25293	-1.1877	-0.79338	-3.94029	-3.21195	-3.7816	-3.51471	-3.90597	-5.29443	-3.64941	-5.19525
299757	Nts	0.4149	0.40315	-1.1353		0.00728352	0.300095	12		2.9634e-12	8.1283e-10	neurotensin	3.44913	4.08253	3.87053	3.21716	4.0679	3.59919	4.02695	4.57752	4.42457	4.31943	3.85985	3.63165	2.54799	2.66558	2.40225	2.61853
363517	Plxnb3	-0.083862	0.47949	0.60753		0	0.153473	1		6.6699e-12	1.7869e-09	plexin B3	5.08615	5.18178	4.89127	5.07001	5.09716	4.97589	5.08656	4.71668	5.78365	5.25973	5.50612	5.563	5.72763	5.72447	5.59931	5.61452
66022	Kcns2	0.068033	0.68353	-0.40946		0.00638814	0.205595	4		1.5198e-11	3.8906e-09	"potassium voltage-gated channel, modifier subfamily S, member 2"	4.34512	4.4303	4.91291	4.51684	4.51595	4.72973	4.7208	4.57086	5.252	5.17607	5.36391	5.20981	4.54112	3.59127	4.12098	4.22471
307799	Pard6a	0.5909	-0.28779	-0.14759		0.0188668	0.165966	3		2.8541e-11	7.1477e-09	par-6 family cell polarity regulator alpha	4.52474	4.39515	4.2639	4.5774	4.95051	5.01165	5.372	4.73763	4.2179	4.03027	3.97106	4.38213	4.25222	4.29241	4.26348	4.38029
257646	Frmd6	0.60242	-0.018137	0.13091		0.00632911	0.212651	3		1.049e-10	2.3239e-08	FERM domain containing 6	5.75123	5.76157	5.90394	6.17516	6.62673	6.39644	6.48896	6.52382	6.01342	5.71464	5.79016	6.02251	5.89763	6.08982	6.13468	6.02815
24248	Cat	-1.0267	0.068571	-0.59934		0.012618	0.182659	3		1.1101e-10	2.4129e-08	catalase	5.00605	4.92512	5.44233	5.31377	4.14878	4.20458	4.07283	4.21731	5.63525	5.29505	5.13229	4.84431	3.95822	4.61697	4.97386	4.63606
81633	Acta2	0.555	-0.32023	-0.67082		0.0151763	0.304725	12	Acta2	1.1715e-10	2.4993e-08	"actin alpha 2, smooth muscle"	4.52833	4.87242	4.04618	4.15294	5.03132	5.12211	5.07408	4.70152	3.82569	4.40129	4.32169	3.81022	3.39477	3.68571	3.93806	3.98217
25123	Tagln	0.33207	-0.31537	-0.71247		0.00155172	0.269625	6		1.965e-10	4.1158e-08	transgelin	5.02904	5.2659	4.6463	4.74254	5.43933	5.04655	5.56452	4.95257	4.42457	4.94893	4.6207	4.44143	4.17618	4.28866	4.26348	4.18629
499390	Clasrp	0.41801	0.19958	0.96211		0.00311433	0.153398	3		2.3538e-10	4.7571e-08	CLK4-associating serine/arginine rich protein	5.96096	5.68215	5.62824	5.72592	5.74748	6.15896	6.56764	6.10028	5.85358	6.15131	5.63836	6.11526	6.50307	6.92927	6.44906	6.91621
60444	Kcnt1	0.33364	0.25856	0.77467		0.000336664	0.204531	5		3.9242e-10	7.6623e-08	potassium sodium-activated channel subfamily T member 1	7.17841	7.0219	7.27995	7.20305	7.25139	7.56029	7.79549	7.36337	7.30467	7.3634	7.3354	7.69251	7.8524	8.13433	7.7463	8.0295
690489	Cys1	0.29269	-0.74441	-0.24041		0	0.237594	1		4.6899e-10	9.0047e-08	cystin 1	4.14461	4.40579	4.43653	4.34285	4.34582	4.60652	4.89835	4.62005	3.15774	3.67314	3.65303	3.82217	3.82874	4.28489	4.02066	4.21626
680945	Sdf2l1	0.60199	-0.27852	-0.40788		0	0.21914	1		6.6464e-10	1.1601e-07	stromal cell-derived factor 2-like 1	4.61526	4.90527	5.03855	5.13391	5.21255	5.44179	5.91314	5.49817	4.74738	4.42757	4.94292	4.44915	4.27228	4.77032	4.1729	4.79485
266769	Gpr3	1.46	-0.048315	-0.28877		0	0.123582	1		7.3924e-10	1.2524e-07	G protein-coupled receptor 3	2.2064	0.708875	1.24317	1.85078	2.65214	2.82452	3.3525	3.30214	1.6143	0.973917	1.5523	1.95561	0.812852	0.895398	1.53381	1.81598
314627	Plk5	0.8382	0.032491	0.84949		0.00794784	0.232524	5		2.0688e-09	3.2647e-07	polo-like kinase 5	5.57332	4.95921	4.96449	4.78681	5.66015	5.87089	6.44893	5.62407	4.89996	5.11628	5.13029	5.36079	5.58388	6.08007	6.11712	5.96903
292892	Irf3	0.48338	0.20576	0.85387		0.0267428	0.290441	11	Irf3	2.6479e-09	4.0672e-07	interferon regulatory factor 3	4.99831	4.60658	4.55443	4.80719	5.02457	5.1763	5.58049	5.09391	5.01099	4.94691	4.74588	5.10368	5.37248	5.81997	5.3886	5.77988
25265	P2ry1	-0.33635	-0.86131	-1.0821		0.00684222	0.222222	4		2.6456e-09	4.0672e-07	purinergic receptor P2Y1	4.91028	4.41634	5.51331	5.07632	4.76851	4.97136	4.34628	4.62327	4.46485	4.24255	4.01065	3.89185	3.76881	3.9979	3.91283	4.10625
291445	Megf10	-0.16118	0.77586	0.15151		9.53752e-05	0.261589	2		4.1703e-09	6.0812e-07	multiple EGF-like domains 10	4.1115	4.21339	4.11003	4.34633	4.14048	4.28714	3.7665	3.89379	4.93315	4.85522	5.20614	4.87331	4.71731	3.81148	4.43628	4.28655
60450	Matk	0.40184	-0.09972	0.69864		6.73207e-05	0.274783	4		4.5525e-09	6.4417e-07	megakaryocyte-associated tyrosine kinase	7.47934	7.23914	7.12736	7.39025	7.47216	7.61653	8.06702	7.64224	6.94668	7.33282	7.04204	7.47799	7.70152	8.27436	7.84027	8.16491
445541	Repin1	0.26621	-0.012754	0.73537		0.000183998	0.222849	2		4.6411e-09	6.4417e-07	replication initiator 1	5.81138	5.83685	5.70605	5.83908	5.63081	6.03736	6.40077	6.09333	5.67381	5.84604	5.67442	5.93582	6.25264	6.71085	6.29847	6.79663
309527	Ch25h	-0.53388	-1.6708	-2.0457		9.37647e-05	0.209827	2		5.6849e-09	7.7964e-07	cholesterol 25-hydroxylase	3.18382	3.05802	1.35982	2.08573	2.50467	1.45403	1.98223	2.12719	1.01391	0.973917	0.564178	1.12915	0.984804	0.895398	-0.0249183	0.0901512
293524	Bag3	0.7132	-0.19702	-0.040248		0.0249319	0.28039	9	Bag3	6.3449e-09	8.3061e-07	BAG cochaperone 3	4.23523	4.35913	4.37202	4.51684	5.13527	4.8482	5.50811	4.73466	3.94439	3.87763	4.50226	4.30334	4.30835	4.28111	4.22301	4.51038
362261	Lpin3	0.5737	0.20271	1.0533		0.00264101	0.214383	3		6.284e-09	8.3061e-07	lipin 3	4.8909	4.35181	4.57267	4.89309	4.6536	5.30076	5.56452	5.40208	4.8023	4.94287	4.53582	5.22564	5.38942	6.05042	5.62594	5.84161
297942	Pnisr	0.033352	0.47232	0.73969		0.0495195	0.180468	4		6.5462e-09	8.4733e-07	PNN interacting serine and arginine rich protein	6.60723	6.12338	6.40251	6.66128	6.28073	6.51097	6.39877	6.75425	7.1754	6.95973	6.51723	7.01179	6.93769	7.42304	7.22532	7.18602
25341	Tnfrsf11b	-0.8742	-0.16491	-0.12239		0	0.23477	1		7.5174e-09	9.5166e-07	TNF receptor superfamily member 11B	4.08737	4.38085	3.93306	4.16877	3.40767	3.18709	3.03984	3.44001	4.02357	4.15787	3.9395	3.79211	4.14025	3.93679	4.12098	3.90015
363630	Kdm6b	0.64767	0.10933	0.19205		0.0246698	0.258592	6	Kdm6b	1.0687e-08	1.3097e-06	lysine demethylase 6B	5.28169	5.19818	5.24602	4.93766	5.53745	5.8138	6.03405	5.84979	5.17605	5.48223	5.10206	5.33183	5.29125	5.41552	5.32882	5.41485
29527	Ptgs2	1.0011	-0.26842	-0.054314		0.0732169	0.351502	31	Ptgs2	1.257e-08	1.4929e-06	prostaglandin-endoperoxide synthase 2	2.58284	2.64448	2.39442	2.57592	3.41458	3.47659	3.62993	3.66917	2.41139	1.31161	2.36815	2.72688	2.71364	2.1402	2.78244	2.23938
295588	Rnd3	0.92837	0.3722	-0.1268		0.018907	0.181193	3		1.3563e-08	1.5783e-06	Rho family GTPase 3	4.12104	4.22545	4.09328	4.17663	5.38237	4.71896	5.03598	5.11694	4.64842	5.02359	4.16677	4.04244	3.83775	4.05209	4.41488	3.70863
114108	Pdlim3	1.0091	-0.10935	0.23847		0.00632911	0.197377	2		1.9551e-08	2.2081e-06	PDZ and LIM domain 3	3.13758	3.04901	2.76607	3.75177	4.27173	4.574	3.77886	4.18717	3.09313	3.09912	2.99538	3.26227	3.7782	3.3092	3.10102	3.56297
289595	Nfxl1	-0.16726	0.26847	0.77715		0	0.178028	2		2.5321e-08	2.778e-06	"nuclear transcription factor, X-box binding-like 1"	4.37732	3.79499	4.14296	3.99762	3.99609	3.74972	3.97955	3.96659	4.45917	4.57072	3.7341	4.53151	4.75581	5.15369	4.70961	4.81458
83567	Mchr1	0.15779	-0.59733	-0.50979		6.52765e-05	0.284428	4		2.707e-08	2.9419e-06	melanin-concentrating hormone receptor 1	5.0009	4.26103	5.06456	4.96739	4.8649	4.99165	5.17337	5.0152	4.00808	4.50915	4.22777	4.25127	4.33403	4.40775	4.35247	4.2946
170538	Prkcd	-0.48022	0.66945	-0.27385		2.47701e-05	0.275261	3		2.9703e-08	3.1979e-06	"protein kinase C, delta"	4.37333	4.64897	4.61143	4.29316	3.96821	3.87636	3.72878	4.38226	5.69935	5.3388	4.30763	4.93238	4.31159	4.07844	4.07169	4.3765
246771	Slc25a25	0.95608	0.065103	0.18722		0	0.211938	1		4.6404e-08	4.7015e-06	solute carrier family 25 member 25	7.33466	6.83521	6.62205	6.67174	8.01764	7.64492	7.98773	7.71574	6.89234	6.61746	6.46039	7.59316	7.01909	7.31452	7.05478	6.90771
53949	Chrm5	0.9812	-0.88348	-2.3741		0	0.237415	3		5.196e-08	5.1602e-06	"cholinergic receptor, muscarinic 5"	-0.480661	-0.513518	1.51881	0.75963	1.21156	1.4278	0.788055	2.33	0.256107	-0.107613	-1.2791	-0.455814	-2.0315	-2.1245	-0.71081	-2.87332
297595	P3h3	0.42082	0.15818	0.85719		0.0632748	0.274783	6	P3h3	5.7154e-08	5.5798e-06	prolyl 3-hydroxylase 3	5.44629	5.02507	5.12143	5.32265	5.45615	5.60579	5.9573	5.56668	5.52391	5.62157	4.85624	5.46543	5.77761	6.3363	5.92865	6.26469
282824	Elavl3	-0.60894	0.060182	-0.45237		0	0.250198	2		8.7009e-08	7.7104e-06	ELAV like RNA binding protein 3	6.07086	6.23194	6.58583	6.45886	5.62784	5.92464	5.63418	5.76048	6.61142	6.56185	6.3524	6.04944	5.73729	5.62667	6.04233	6.13062
308445	Cyp2s1	0.87252	-0.16676	0.091183		0	0.171926	1		9.0212e-08	7.873e-06	"cytochrome P450, family 2, subfamily s, polypeptide 1"	3.71783	3.58646	3.73671	3.76745	3.97756	4.49092	5.1014	4.51648	3.59628	3.25728	3.82079	3.41208	3.34512	3.97002	4.03942	3.73253
114856	Dusp1	0.88306	-0.1273	-0.39074		0.0474058	0.339056	24	Dusp1	1.0912e-07	9.176e-06	dual specificity phosphatase 1	6.56679	6.105	5.29078	5.37988	6.98309	6.24973	6.83947	7.06015	5.45417	5.48502	5.65095	6.40862	5.31239	5.76424	5.64138	5.40559
114519	Nfil3	0.93405	0.12352	0.25408		0.0238375	0.294501	12	Nfil3	1.1474e-07	9.5783e-06	"nuclear factor, interleukin 3 regulated"	3.1655	3.59268	3.16917	3.54289	4.10251	4.3338	4.55467	4.23426	3.55956	3.27025	3.28808	3.83991	3.59918	4.01164	3.56976	3.26008
361183	Ankrd10	0.3282	0.17539	0.73953		0.00720049	0.254839	2		1.3424e-07	1.1019e-05	ankyrin repeat domain 10	5.3502	5.3509	5.22502	5.34372	5.30461	5.58665	5.93815	5.68852	5.54285	5.57268	5.08774	5.70204	5.81798	6.27875	6.08586	6.01115
362289	Lime1	0.6277	0.30536	0.99354		0	0.178028	2		1.4624e-07	1.1577e-05	Lck interacting transmembrane adaptor 1	4.36533	3.70026	3.87053	3.96172	4.22929	4.75633	4.91524	4.49554	4.28371	4.15087	4.11927	4.59903	4.52727	5.33037	5.01711	4.96588
81707	Mmp14	-0.14722	0.973	0.070878		0.00119624	0.280889	7		1.6949e-07	1.3193e-05	matrix metallopeptidase 14	2.8003	2.90652	3.06992	3.18638	3.0302	2.58442	2.38923	3.24476	3.83888	4.21264	4.25366	3.41997	2.9726	2.54478	3.22096	3.40838
362626	Rsrp1	0.48677	0.23239	0.79649		0.00208961	0.133559	3		2.7152e-07	2.0311e-05	arginine and serine rich protein 1	8.22407	7.58198	7.89082	8.05904	8.43413	8.41168	8.6415	8.26667	8.35194	8.10964	7.6821	8.49267	8.55389	8.94659	8.78235	8.70722
78969	Trib1	1.0827	0.23323	0.16764		0	0.281389	5		3.2002e-07	2.3186e-05	tribbles pseudokinase 1	3.05041	2.90652	2.57418	3.19414	3.95407	4.11288	3.99552	4.05032	3.24624	2.75614	2.59344	3.82217	2.98075	3.40254	2.98963	3.04792
316022	Trank1	0.57985	0.14706	0.99447		0	0.179954	1		3.6614e-07	2.6036e-05	tetratricopeptide repeat and ankyrin repeat containing 1	7.9001	7.44863	7.63675	7.76566	7.40052	8.47309	8.53784	8.43005	7.78664	7.99201	7.37554	8.11814	8.30237	8.9515	8.51015	8.9027
362850	Angptl4	0.11204	-0.90357	-0.10387		0.0148259	0.262458	5		4.7544e-07	3.3397e-05	angiopoietin-like 4	3.29755	3.71744	3.5406	3.40933	3.57105	3.33557	3.36894	4.05509	2.54621	2.36699	2.58181	2.87187	3.3132	3.65686	3.13632	3.43046
361574	Snrnp70	0.28995	0.27679	0.74667		0.0083551	0.153696	4		5.1552e-07	3.5491e-05	small nuclear ribonucleoprotein U1 subunit 70	7.25025	6.52642	6.97109	7.10154	6.88709	7.40339	7.3156	7.43567	7.33059	7.2873	6.93007	7.4542	7.64398	7.80377	7.72726	7.7522
289309	Kif28p	0.68561	0.86447	1.595		0	0.187204	1		7.0817e-07	4.6618e-05	"kinesin family member 28, pseudogene"	0.984007	1.23939	0.781841	1.74914	1.715	1.81948	2.42111	1.58249	1.50817	1.94994	1.89083	2.76452	2.63319	2.86039	2.59218	3.14904
316559	Slc19a3	0.34994	-1.3197	-0.35259		0	0.134012	1		7.3074e-07	4.744e-05	solute carrier family 19 member 3	2.48281	3.1282	2.90694	2.9132	3.53982	2.67642	3.60932	2.85322	0.405484	1.33649	1.42786	2.43171	2.36082	2.76627	2.47299	2.47008
300317	Kctd17	0.51559	0.13268	0.61406		0	0.165272	1		7.8639e-07	4.989e-05	potassium channel tetramerization domain containing 17	7.97335	7.97759	7.8633	7.92067	8.24837	8.35929	8.85861	8.23965	7.85209	7.87777	8.26314	8.22606	8.37258	8.67793	8.38528	8.72221
84589	Rab9a	-0.71572	0.046596	-0.28302		0	0.135448	1		7.8327e-07	4.989e-05	"RAB9A, member RAS oncogene family"	4.48466	4.14734	4.19884	4.32882	3.53982	3.68475	3.19543	3.82273	4.37712	4.57856	4.35283	3.98514	3.9949	4.10004	3.93806	4.01176
363243	Klf7	-0.43633	0.23761	-0.71903		0	0.213225	1		8.0087e-07	5.0415e-05	Kruppel like factor 7	3.83838	3.74562	4.26016	4.10849	3.55864	3.7391	3.0087	3.82832	4.29013	4.29743	4.49298	3.78603	3.19907	3.5353	3.33928	3.01907
298186	Ttc39b	0.1433	0.65955	-0.10611		0	0.201659	1		9.9894e-07	6.0888e-05	tetratricopeptide repeat domain 39B	3.33901	3.58022	3.79485	3.81852	3.80443	4.00169	3.49413	3.81148	4.45917	4.24584	4.29344	4.21094	3.74509	3.48365	3.66347	3.20989
362981	Hdac10	0.36683	0.18112	0.94422		0	0.205595	1		1.2672e-06	7.3356e-05	histone deacetylase 10	4.38526	3.56765	3.6246	3.9526	4.2332	4.20843	4.37505	4.32011	3.82126	3.93576	3.93494	4.58508	4.57919	5.14955	4.59694	5.03477
310694	Fcrl2	3.701	4.7729	0.22018		0	0.221134	1		1.9703e-06	0.00010707	Fc receptor-like 2	-1.21763	-2.94648	-3.74172	-1.26143	-2.12631	2.39432	-3.50963	2.83111	-0.881397	3.58766	-1.2791	3.76761	-1.58404	-2.48707	-0.71081	-3.61029
58936	Plk3	1.1193	0.30829	0.26749		0.00538642	0.226686	5		2.0378e-06	0.0001097	polo-like kinase 3	2.29334	1.98898	2.75547	2.72257	3.44186	3.20264	3.7224	3.9097	2.94642	2.51597	2.91421	2.71411	3.06749	2.3422	2.34306	3.03837
686081	B3galt2	0.64777	0.16216	-0.21222		0.0251356	0.195303	3		2.1364e-06	0.0001129	"Beta-1,3-galactosyltransferase 2"	3.56548	3.3128	2.80774	3.04771	4.04139	3.72301	3.86251	3.7714	3.43764	3.23761	3.2809	3.51135	3.09027	2.91989	3.11878	2.83265
298944	Gpr22	0.60289	0.12643	-0.33112		0.012618	0.163815	2		2.1272e-06	0.0001129	G protein-coupled receptor 22	4.11627	3.67117	3.87053	3.44227	4.73029	4.31246	4.11243	4.35927	4.19755	3.66334	3.60211	4.12674	3.62541	3.40254	3.51046	3.29259
25589	Kdr	-0.28296	0.66604	0.43792		0.0475356	0.336887	19	Kdr	2.483e-06	0.0001277	kinase insert domain receptor	3.42623	3.89901	3.73671	4.19607	3.72336	3.5207	3.12941	3.7772	4.39807	4.67436	4.8245	3.99573	4.41145	4.0432	4.54863	4.04554
171056	Cx3cr1	-0.72665	0.066803	-0.27249		0.00762628	0.283662	8		2.6208e-06	0.00013359	C-X3-C motif chemokine receptor 1	4.77182	5.02277	4.97596	5.26121	4.42658	4.50039	3.86251	4.2961	5.18297	5.19659	5.23242	4.6502	4.85891	4.35483	4.69784	4.99827
367455	Lrg1	0.23295	-1.1708	-0.83496		0.00632911	0.236173	2		3.0904e-06	0.00015412	leucine-rich alpha-2-glycoprotein 1	3.75507	4.04674	3.34927	3.79321	3.55239	3.64545	4.80779	3.5043	2.42311	2.97787	2.87661	1.77069	2.79909	2.18939	2.84778	3.54284
287527	Serpinf2	2.1992	-0.5941	1.6738		0.000431406	0.259868	3		3.8358e-06	0.00018336	serpin family F member 2	-0.600955	-2.09848	-2.15676	-2.17897	0.195622	0.387531	1.38115	-0.43081	-1.82481	-1.62699	-3.7816	-2.29231	-0.281476	0.636311	0.191893	-0.947323
298694	Plekhn1	0.57435	0.1979	0.94117		0.012618	0.21629	3		4.1886e-06	0.00019857	pleckstrin homology domain containing N1	3.80326	3.42856	2.93541	3.22475	3.37265	4.03682	4.22056	4.05509	3.43764	3.83463	3.39831	3.5973	4.09966	4.55576	4.08981	4.47541
56817	Kcnip2	0.64162	0.036128	0.87312		0	0.170626	1		4.3755e-06	0.0002049	potassium voltage-gated channel interacting protein 2	2.81212	2.29384	2.54983	2.31644	2.91809	3.33557	3.3525	2.91759	2.24953	2.50504	2.3408	2.98248	3.30673	3.67424	3.29311	3.18413
366909	Slc26a10	0.47779	0.36507	0.9593		0	0.180571	1		5.2947e-06	0.0002355	"solute carrier family 26, member 10"	4.01759	3.74562	4.13888	4.39426	4.27173	4.66664	5.06402	4.08343	4.49295	4.39538	4.18995	4.70929	4.77469	5.34853	4.84111	5.16779
304268	Rasl11a	0.91027	-0.079098	-0.24236		0.0313241	0.220209	3		5.4732e-06	0.00024126	RAS-like family 11 member A	1.6699	1.62641	1.08271	1.25102	2.32582	2.46051	1.96069	2.50779	1.29493	1.36094	1.31994	1.40812	0.531439	1.33493	1.39498	1.34391
362983	Dennd6b	0.29894	0.059907	0.59315		0	0.152069	1		6.3134e-06	0.00027123	DENN domain containing 6B	5.20976	4.83094	5.02315	5.1054	4.94575	5.42199	5.5663	5.387	4.97559	5.08542	5.17357	5.1915	5.4842	5.89971	5.42295	5.70938
282635	Mbnl1	-0.085053	-0.015281	-0.68313		0.00632911	0.23321	2		6.7995e-06	0.00028915	muscleblind-like splicing regulator 1	4.14928	4.45098	4.75945	4.47924	4.38852	4.50667	4.22508	4.43085	4.60532	4.47595	4.42948	4.31607	3.70629	3.38857	4.00642	3.99704
171358	Camk1g	-0.088914	-0.8042	-0.82436		0.00932567	0.270085	4		7.3473e-06	0.00030667	calcium/calmodulin-dependent protein kinase IG	4.55672	4.29193	4.99412	4.49816	4.28685	4.41617	3.87408	5.17953	3.96058	3.84333	3.64746	3.74895	3.94578	3.38857	3.78522	3.95195
361813	Stk38	0.41042	0.0020963	0.59901		0.00277172	0.225392	4		7.3319e-06	0.00030667	serine/threonine kinase 38	4.85133	4.88515	4.5787	4.82478	4.93379	5.08692	5.43777	5.29307	4.75436	4.85091	4.68737	4.86756	4.92798	5.76424	5.28821	5.45131
302470	F8	0.23491	0.17626	0.77763		0.00669344	0.263553	4		7.9201e-06	0.00032355	coagulation factor VIII	5.20976	5.17764	4.78576	5.00976	4.67675	5.42531	5.73593	5.11694	5.38389	5.33263	5.02253	5.15418	5.73849	5.79899	5.62283	6.12046
25468	Kcna2	-0.53863	0.69812	-0.68106		0.005793	0.23635	7		9.004e-06	0.00035523	potassium voltage-gated channel subfamily A member 2	2.83548	3.45611	3.95177	3.72525	2.77523	3.5207	2.25414	3.19368	4.4985	4.35942	4.17841	3.87474	3.44865	1.44704	2.90005	3.01907
310553	Tlr2	-0.76476	0.44086	0.12023		0.0183346	0.32951	16	Tlr2	1.0602e-05	0.00040846	toll-like receptor 2	2.48281	2.33893	2.22021	2.57592	1.49819	1.16741	1.80023	2.01398	2.77396	2.9378	3.21464	2.31818	2.5147	2.48036	2.86892	2.17107
116593	Upb1	0.8299	1.2636	0.73555		0.0250753	0.219444	3		1.1174e-05	0.00042624	beta-ureidopropionase 1	1.14227	1.20733	1.04836	0.379026	1.73719	1.73643	1.91664	1.80299	2.4691	2.01302	2.03432	2.35154	1.97668	1.47376	1.75431	1.54622
304669	Hook2	0.035742	-0.037954	0.61533		0.00138398	0.205997	2		1.282e-05	0.00047642	hook microtubule-tethering protein 2	3.83838	3.80574	3.60109	3.69823	3.29996	3.83204	4.06276	3.80582	3.84325	3.83463	3.37827	3.69149	4.2147	4.42496	4.45388	4.30659
58981	Kcnab3	0.51655	0.94264	0.25098		0.00904699	0.237059	10		1.5945e-05	0.00057044	potassium voltage-gated channel subfamily A regulatory beta subunit 3	2.78837	3.14522	2.99975	3.03912	3.62561	3.52689	3.38519	3.51127	4.12759	3.54561	3.90257	4.11708	3.61498	2.45377	3.42741	3.25183
362342	Hipk2	-0.70298	0.32598	-0.53181		0.00632008	0.271478	2		1.6883e-05	0.00059677	homeodomain interacting protein kinase 2	4.28275	5.12927	5.28526	4.73724	4.18153	4.73776	3.54566	4.11122	5.27322	5.41959	5.24907	4.95697	4.76999	3.65102	4.2189	4.62333
81529	Pde1a	-0.97861	-0.77502	-1.6668		0.00703904	0.267797	3		1.9029e-05	0.00065828	phosphodiesterase 1A	3.81506	3.50967	4.75147	3.34807	2.54297	3.34261	2.10508	3.52511	3.43185	3.34571	3.26644	2.57981	2.90568	1.36379	2.55353	1.92369
287269	Clk4	0.13052	0.10033	0.64089		0.0105134	0.133728	5		2.128e-05	0.00072743	CDC-like kinase 4	4.84559	4.59423	4.5787	4.58036	4.7468	4.61526	4.92639	4.8325	4.89786	4.72939	4.34597	4.96776	4.98582	5.68643	5.2444	5.1656
306534	Unc5d	-0.95948	0.32156	-2.1903		0	0.214966	1		2.2435e-05	0.00075572	unc-5 netrin receptor D	0.656843	1.33151	1.01317	0.432465	0.130034	0.274321	-1.63516	0.306156	2.16823	1.23431	0.0597056	0.454919	-0.632948	-1.59399	-2.91244	-0.802934
24323	Edn1	-0.6112	0.69999	0.60357		0.0139329	0.334392	20	Edn1	2.4881e-05	0.00081197	endothelin 1	1.6699	2.26298	1.4935	1.98202	1.04362	0.590348	1.44457	1.78009	2.38764	2.92965	2.86706	1.88901	2.18855	2.12343	2.97995	2.48423
81574	Scn1a	-0.014919	0.67859	0.2223		0.0130859	0.249408	11	Scn1a	2.5455e-05	0.0008262	sodium voltage-gated channel alpha subunit 1	4.1115	4.43723	4.79614	4.53222	4.25259	4.8654	4.34212	4.3554	5.47263	5.04638	5.00086	5.10368	5.04726	4.38681	4.63136	4.70411
306873	Rreb1	0.48307	0.41948	0.9926		0.00286579	0.26757	2		2.5545e-05	0.00082661	ras responsive element binding protein 1	4.2131	3.8583	3.32795	3.56698	3.73994	4.38923	4.51089	4.29206	4.26428	4.50641	3.76015	4.15536	4.48492	5.21831	4.59059	4.66739
311406	Dusp2	0.71286	-0.24224	-0.27922		0	0.278414	4		2.7966e-05	0.00088751	dual specificity phosphatase 2	2.24181	2.32405	2.3668	2.27316	3.08315	2.7629	2.86541	3.28598	1.99045	1.74225	1.89083	2.52238	2.37326	2.37091	1.75431	1.31254
298381	Echdc2	0.45407	0.0031791	0.76772		0.00826998	0.203346	3		2.8288e-05	0.00089281	enoyl CoA hydratase domain containing 2	4.52114	4.37365	4.22982	4.40097	4.39551	4.77725	5.23296	4.82972	4.15599	4.59669	3.85503	4.77224	4.9489	5.48118	4.75005	5.31353
289606	Gabra2	-0.42211	-0.013634	-0.64644		0.00479331	0.255663	11		3.039e-05	0.00094352	gamma-aminobutyric acid type A receptor alpha2 subunit	6.25865	6.10283	6.69534	6.62588	5.87557	6.09788	5.56986	6.40629	6.71524	6.458	6.31775	6.16184	5.90514	5.84192	5.90198	5.49387
291610	Spry4	0.67301	-0.098618	-0.39812		0.00048858	0.236882	3		3.2737e-05	0.00098985	sprouty RTK signaling antagonist 4	3.33901	3.30524	2.76607	3.71988	3.8253	3.97022	3.9634	4.19151	3.37863	3.54026	2.94178	2.91714	2.88845	2.61846	2.31252	3.56962
83466	Celsr3	0.67068	0.11244	0.46651		0	0.178935	1		3.5343e-05	0.0010548	"cadherin, EGF LAG seven-pass G-type receptor 3"	5.76954	5.55576	6.04128	5.63766	5.98975	6.75336	6.53704	6.34812	5.9731	6.01543	5.64816	5.83623	5.83831	6.46421	5.97812	6.51857
24922	Gabrb3	-0.63602	0.024014	-0.62881		0.000597499	0.241406	7		3.5546e-05	0.0010581	gamma-aminobutyric acid type A receptor beta 3 subunit	5.96228	5.96222	6.7518	6.49855	5.46449	6.14393	5.15215	5.84152	6.57836	6.33687	6.27865	6.21491	5.9285	5.27448	5.8391	5.70032
50692	Plaur	1.7754	0.51002	-1.0345		0.000475629	0.269395	4		3.974e-05	0.0011532	"plasminogen activator, urokinase receptor"	-0.369629	-2.94648	-1.41979	-0.304501	0.970556	0.590348	0.114865	1.25725	-1.61836	-0.248476	0.125294	-0.576108	-1.40347	-3.70946	-2.91244	-1.10779
81670	Gpt	0.31156	0.38221	0.66841		0.0312437	0.278906	4		4.0899e-05	0.001175	glutamic--pyruvic transaminase	5.38229	5.30808	4.91768	5.0679	5.28214	5.41366	5.74225	5.49114	5.15511	5.49057	5.74523	5.77915	5.64286	5.95528	5.7118	6.04614
500131	Creb5	-0.79917	0.46819	-0.84011		0.00237984	0.287796	7		4.8225e-05	0.0013291	cAMP responsive element binding protein 5	0.941572	2.36822	2.28065	2.49031	1.1795	1.34611	0.971501	1.75682	2.73684	2.87126	2.57008	2.1195	2.00892	0.682853	1.39498	0.637639
360835	Cdh19	-0.65806	0.83565	0.19593		0.000747111	0.254224	2		4.9598e-05	0.0013572	cadherin 19	1.02523	1.78688	1.14905	0.717194	0.318479	0.332036	0.971501	0.595662	2.33893	2.01302	1.37491	2.30121	1.74748	1.27543	1.58581	0.913273
54300	Slc12a3	0.38444	0.2723	1.2683		0.00729401	0.261806	4		5.3246e-05	0.0014433	solute carrier family 12 member 3	2.18837	0.960413	1.38756	1.4966	1.73719	2.17531	2.02435	1.84773	1.94235	2.33031	0.610721	1.97715	2.91421	3.032	2.48673	2.8546
297516	Cpne9	0.56021	0.56742	0.92112		0.012618	0.185337	2		5.4031e-05	0.0014543	copine family member 9	2.96824	2.41107	2.88764	2.90377	3.42145	3.33557	3.6435	2.99918	3.19242	3.19064	3.13727	3.86323	3.90353	3.73624	3.64521	3.60241
309465	Gsto2	0.12091	0.35232	0.78577		0.00632911	0.207485	2		5.6527e-05	0.0015074	glutathione S-transferase omega 2	2.71469	2.97477	3.044	3.12278	2.91809	3.01276	3.31055	3.11351	3.21958	3.19744	3.53129	3.33078	3.37635	4.06532	3.4626	4.00197
171071	Ppp1r15a	0.60006	0.029334	0.11096		0.0455899	0.268707	6	Ppp1r15a	5.8043e-05	0.0015407	"protein phosphatase 1, regulatory subunit 15A"	5.37433	5.10337	4.78576	4.55046	5.62784	5.21516	5.75482	5.68852	4.82015	5.03122	4.90607	5.26774	5.03753	5.24376	5.01474	5.07971
362831	Dot1l	0.5881	0.28883	0.52785		0	0.205595	1		6.018e-05	0.001572	DOT1 like histone lysine methyltransferase	5.46887	5.38354	5.63114	5.57071	5.63081	6.33689	6.31427	6.03044	5.98699	5.85252	5.68397	5.67264	6.0292	6.04931	5.722	6.317
84359	Dffb	-0.034339	-0.078095	0.60794		0.0148406	0.274783	2		6.5785e-05	0.0016687	DNA fragmentation factor subunit beta	2.73967	2.84534	2.62168	2.92257	2.62858	2.77335	2.85378	2.75094	2.89681	2.81042	2.49763	2.57981	3.16371	3.6971	3.38401	3.27642
84429	Kcnk9	-0.603	0.76231	-0.13776		0.00108983	0.223164	3		6.8046e-05	0.0017191	potassium two pore domain channel subfamily K member 9	1.56198	2.06251	2.67894	2.06896	1.21156	2.04331	1.3148	1.47251	2.99438	3.17003	2.79835	2.60769	2.25726	0.771663	2.02302	2.48423
304832	Cdc73	-0.20424	0.023504	-0.6314		0.0451688	0.241037	5		7.6994e-05	0.0019116	cell division cycle 73	3.51573	3.52926	3.93306	3.89666	3.44186	3.72301	3.58841	3.33394	3.81237	3.82147	3.56122	3.81621	3.02871	3.09359	3.26148	3.01907
365871	Ciart	-0.1326	-0.67997	0.30018		0.000130936	0.23635	4		8.9215e-05	0.0021412	circadian associated repressor of transcription	4.84559	4.63095	4.67191	4.34285	4.99264	4.43933	4.63163	3.61196	3.58066	3.83026	4.07431	4.25127	4.54387	5.21436	4.75857	5.11877
304982	Igsf9	0.26274	0.5853	0.67799		0	0.179648	1		9.154e-05	0.0021698	"immunoglobulin superfamily, member 9"	3.13758	3.18692	3.26951	2.88472	3.2076	3.5207	3.62309	3.14969	3.59628	3.86487	3.76015	3.5973	4.09591	3.70839	3.68151	3.67203
361268	Asb13	-0.80423	-0.0019296	-0.48679		0.012618	0.223796	3		9.4742e-05	0.0022144	ankyrin repeat and SOCS box-containing 13	3.52294	3.61729	4.25263	4.06685	3.07446	3.17925	2.78193	3.29408	4.06907	4.17521	3.54932	3.69149	3.05982	3.35303	3.24541	3.86814
29504	Slc22a3	0.24543	0.62082	0.38697		0	0.226037	2		9.4531e-05	0.0022144	solute carrier family 22 member 3	4.46607	4.66676	4.12659	4.61255	4.77657	4.75369	4.85815	4.49905	5.10501	4.74573	5.20803	5.30014	5.04337	4.83099	4.90646	4.66739
314655	Adamts10	0.32173	0.068155	0.62206		0.00632911	0.17924	2		9.5403e-05	0.0022203	"ADAM metallopeptidase with thrombospondin type 1 motif, 10"	4.61863	4.44412	4.63477	4.70503	4.73029	4.94386	4.94296	5.06579	4.80005	4.65718	4.29344	4.87331	4.7026	5.48118	5.12867	5.46207
24504	Inha	0.21379	-0.25574	0.60855		0	0.196273	3		9.7459e-05	0.0022449	inhibin subunit alpha	3.74276	3.28234	3.5344	3.38242	3.15085	3.58145	4.14143	3.79444	3.21284	3.37	2.96883	3.37201	3.86442	4.31475	3.75715	4.3765
289264	Grem2	-0.39851	-0.69466	-0.40719		0	0.164241	1		0.00010098	0.0022809	"gremlin 2, DAN family BMP antagonist"	5.20079	4.76914	4.98279	5.06368	4.74953	4.54072	4.35456	4.76995	4.24458	4.45906	4.2827	4.2732	4.17618	4.50161	5.06369	4.54115
680611	Bcl3	0.30293	-1.9706	-1.3598		0	0.287273	4		0.00010267	0.0023055	"BCL3, transcription coactivator"	1.28487	0.840119	0.781841	-0.594007	1.04362	1.10255	1.53477	0.023756	-1.13294	-0.176326	-1.90713	-3.51471	0.0636598	-0.436445	-2.06445	-0.802934
304138	Cyyr1	-0.75166	-0.061072	-0.21879		0	0.252195	1		0.00010249	0.0023055	cysteine and tyrosine rich 1	4.43963	5.16727	4.2788	4.63267	3.83563	4.05407	3.51644	4.18281	4.51504	4.50092	4.82943	4.56744	4.72218	4.47871	4.25948	4.2946
365395	Clcf1	0.63073	0.37749	0.85882		0	0.214966	1		0.00010767	0.0023991	cardiotrophin-like cytokine factor 1	3.69885	3.80574	3.45795	3.69823	4.36377	3.8119	4.61104	4.30816	4.57409	3.49679	3.79079	4.10245	4.38098	4.70134	4.32978	4.66428
266689	Cyp4f6	0.66913	0.24457	1.0599		0.00542209	0.261589	2		0.0001087	0.0024173	"cytochrome P450, family 4, subfamily f, polypeptide 6"	4.03283	3.32031	2.90694	3.86299	4.59707	4.13332	3.82129	4.38984	3.57541	3.80374	3.53129	4.31607	3.7782	4.83872	4.73861	4.99086
303373	Unc45b	0.18777	0.91324	0.13953		0.012618	0.245342	3		0.00010912	0.0024221	unc-45 myosin chaperone B	1.69566	2.1153	1.79226	1.74914	2.51755	1.77855	2.00344	1.68467	2.93827	2.54827	2.55825	2.93925	1.97668	2.08928	1.66045	2.17107
117184	Ctrl	1.1465	0.087767	1.0335		0	0.281891	3		0.00011475	0.0025036	chymotrypsin-like	0.941572	0.016997	0.977097	0.84093	1.41801	2.07746	2.02435	1.91233	0.624494	0.841161	0.466331	1.27537	1.42793	2.29803	1.9848	1.03357
315615	Dscaml1	-0.3583	-0.24159	-0.6058		0.00632911	0.189222	2		0.00011753	0.0025546	DS cell adhesion molecule-like 1	5.35829	5.22645	5.46854	5.31199	4.78192	5.19974	4.77115	5.1351	5.2221	5.22017	5.03325	4.90455	4.84111	4.28866	4.77266	4.96588
305230	Shroom3	-0.14506	-0.52836	-1.5573		0	0.196762	1		0.00012198	0.0026315	shroom family member 3	0.708373	2.36822	2.30994	2.13492	1.39027	1.71489	1.53477	2.54901	2.00613	1.40864	1.2628	1.09015	0.486351	0.377999	0.787996	0.162301
63879	Xiap	-0.46928	0.066367	-0.63923		0.0340014	0.317588	13	Xiap	0.00012634	0.0026893	X-linked inhibitor of apoptosis	4.24399	4.40579	4.85198	4.82977	4.01438	4.4524	3.50904	4.38984	4.83779	4.78918	4.62921	4.39419	4.24885	3.68571	3.84511	4.03116
311183	Fnbp4	0.21084	0.33141	0.62013		0.0559234	0.217631	3		0.00012588	0.0026893	formin binding protein 4	5.11985	4.99721	5.04944	4.91437	4.99724	5.33645	5.36382	5.20555	5.44557	5.65903	4.97663	5.23907	5.45963	6.02016	5.48758	5.52157
500262	Kbtbd8	-0.016056	-0.0041993	-0.77525		0.00632911	0.197871	3		0.00012676	0.0026893	kelch repeat and BTB domain containing 8	2.68926	2.8965	3.06133	2.82603	2.94694	2.82452	2.86541	2.7973	3.09313	2.7093	2.91421	2.72688	2.44571	2.0719	2.20026	1.51899
363984	Ikbke	0.35929	0.9809	1.1131		0.00743741	0.272884	7		0.00013465	0.0028358	inhibitor of nuclear factor kappa B kinase subunit epsilon	1.06531	0.881342	0.506206	0.673473	0.893594	1.40108	1.13423	1.11808	1.65466	2.13146	1.42786	1.74582	2.00892	2.03649	1.24136	2.13567
652957	Csf2ra	0.3087	-0.026029	0.72671		0	0.258592	1		0.00013528	0.0028428	colony stimulating factor 2 receptor alpha subunit	3.1091	2.8965	2.93541	2.88472	3.0302	3.23326	3.7224	2.95896	2.82789	2.91321	2.81832	3.153	3.28056	3.9606	3.50372	3.88956
296621	Phyhd1	0.62494	0.27763	0.68285		0.00632911	0.154674	2		0.00016373	0.0032689	phytanoyl-CoA dioxygenase domain containing 1	3.83259	3.61729	3.34927	3.8135	4.00069	3.89562	4.41519	4.70457	4.08393	3.89448	3.93036	3.84577	4.31481	4.63483	4.08981	4.2946
303164	Zfp692	0.47852	0.32476	0.92791		1.17206e-05	0.133446	2		0.00017335	0.0034194	zinc finger protein 692	4.55672	4.21339	4.08483	4.51374	4.24487	4.83828	5.30736	4.75241	4.73567	4.70094	4.35966	4.87618	4.78403	5.75338	4.76985	5.55378
305066	Prox1	-0.66767	0.45703	-0.13541		0	0.233555	1		0.00017427	0.0034318	prospero homeobox 1	1.79435	2.32405	2.66767	2.77523	1.73719	1.85928	1.72559	1.78009	3.12938	3.0014	3.06389	2.19495	2.6435	1.82451	2.26547	2.36699
362263	Ptprt	-0.45389	0.21886	-0.63231		0.012618	0.232867	2		0.00017732	0.0034859	"protein tyrosine phosphatase, receptor type, T"	5.15741	5.49895	6.10951	5.64475	5.26506	5.49329	4.78346	5.12832	5.91821	5.95747	5.93322	5.61543	5.51118	4.06532	5.12648	4.98838
81527	Nrp2	-0.94676	0.1037	-1.3812		0	0.256494	2		0.00018301	0.0035555	neuropilin 2	1.69566	1.82963	1.59218	1.61689	1.11316	0.0858754	0.577837	1.00413	2.70837	1.88397	0.937222	0.68169	0.439808	0.320283	-0.376391	0.687392
246249	Arhgap4	0.31064	0.25601	0.8496		0	0.16106	1		0.00018549	0.0035734	Rho GTPase activating protein 4	3.13758	3.07589	2.82813	2.67901	2.56796	3.31425	3.50904	3.44001	3.3108	3.03218	3.19949	3.22676	3.48921	4.15884	3.59535	3.81877
292554	Aurkc	0.13076	0.027812	0.6776		0.00989829	0.260082	6		0.00018507	0.0035734	aurora kinase C	3.4339	3.17868	3.10377	3.36191	3.21552	3.3977	3.40924	3.57917	3.3171	3.28949	3.2809	3.32239	3.34512	4.36557	3.95792	3.96714
308015	Clca1	-0.74674	0.10555	-1.7775		0	0.212223	1		0.00018609	0.0035788	chloride channel accessory 1	0.490193	2.79229	2.54983	2.94112	2.54297	0.809358	1.8941	0.83667	2.61941	1.40864	2.94178	2.82514	0.391714	0.377999	0.257481	1.40466
297952	Gpr63	0.61064	0.41339	-0.15876		0.00632911	0.140946	2		0.00019213	0.0036522	G protein-coupled receptor 63	3.04039	2.88641	3.78966	3.7091	4.14048	4.27616	3.785	3.82273	4.08393	3.5023	3.6751	3.96911	3.14207	3.3092	3.29311	3.26827
29200	Inhba	0.85608	0.69825	-0.12123		0.0250753	0.243451	4		0.00020052	0.0037465	inhibin subunit beta A	2.18837	1.49978	2.65631	2.55197	3.08315	3.18709	2.75716	3.46176	3.61174	2.69012	2.8282	2.55138	2.23017	1.62444	2.32787	2.38218
25236	Gpc3	-0.23276	0.75104	-0.43864		0.0191767	0.273593	5		0.00020305	0.0037668	glypican 3	2.55496	3.02161	2.74478	2.05198	2.20362	2.39432	1.98223	2.875	4.17345	3.48014	2.76787	2.49279	2.27062	2.12343	2.11436	2.27235
363909	Caln1	-0.6019	0.12262	-0.55811		0.0196683	0.226686	3		0.00020542	0.0037985	calneuron 1	4.57419	4.64897	5.42235	4.92839	4.25259	4.68613	3.89125	4.38606	5.05689	5.17951	5.19473	4.75052	4.84781	3.72516	4.29896	4.41393
24221	Avp	-0.40392	-3.676	-4.5498		0.00896837	0.300952	11		0.00022715	0.004108	arginine vasopressin	-1.03705	4.87242	-5.32668	-1.88946	0.853516	-0.482408	0.114865	4.25932	-0.480859	-1.62699	-1.45967	0.0296131	-3.169	-1.59399	-1.77494	-0.671689
266715	Fzd3	-0.096847	0.27439	-0.74321		0.0106186	0.217781	5		0.00024833	0.0044215	frizzled class receptor 3	3.36332	3.53573	4.36854	3.87269	3.67244	3.98379	3.39325	3.85048	4.30605	4.44769	3.75497	3.81022	3.53974	2.42667	3.10992	3.09477
54294	Rgs5	-0.16267	-0.097295	-0.8119		0.00159961	0.239394	2		0.00025043	0.0044385	regulator of G-protein signaling 5	4.8599	6.00481	5.45877	5.36964	5.51193	5.41867	5.2988	4.99048	5.27646	5.73817	5.56639	4.77224	4.61367	4.41121	4.72708	4.88557
366474	Col16a1	0.26125	0.20342	0.64365		0.0171115	0.217931	7		0.00026943	0.0047002	collagen type XVI alpha 1 chain	4.78388	4.31468	4.34397	4.23419	4.51595	4.88482	4.904	4.41236	4.55023	4.81153	4.29344	4.83254	5.12286	4.94994	4.8962	5.30559
83830	Gtf2a1	-0.72283	-0.040865	-0.30447		0	0.213225	1		0.00027952	0.0048132	general transcription factor 2A subunit 1	3.08005	3.3573	3.50937	3.48083	2.70939	2.92171	2.46765	2.42163	3.53814	3.17693	3.35112	3.20867	3.33879	2.86039	3.17077	2.81037
361308	Kif20a	0.1469	0.1063	0.59632		0.00658407	0.230153	5		0.00028059	0.0048244	kinesin family member 20A	3.69885	3.3128	3.55901	3.59655	3.42828	3.76027	3.56005	3.97165	3.58588	3.83463	3.54932	3.62484	3.91634	4.34763	4.12538	4.15569
312382	Abcg2	-0.11268	-0.028601	0.7331		0.012618	0.291513	7	Abcg2	0.00029356	0.0049771	ATP binding cassette subfamily G member 2	4.17698	4.19716	4.30085	3.05625	3.92052	3.41115	3.83319	4.29206	3.66704	3.49679	4.18995	4.39419	4.65755	4.98053	4.67402	4.62652
266734	Npas4	1.6423	1.2375	1.2741		0.0166581	0.294776	16	Npas4	0.00029577	0.0049887	neuronal PAS domain protein 4	1.99442	2.1153	2.93541	3.77781	4.29436	3.78632	4.45808	5.21838	4.47334	4.0753	3.6751	4.17878	2.80828	4.9875	4.23119	3.83542
81680	Lifr	-0.62501	0.36281	-0.19726		0.00632911	0.273593	4		0.00030858	0.0051222	LIF receptor subunit alpha	2.25919	2.86602	3.37028	2.79576	2.0525	2.38071	2.27173	2.29812	3.12221	3.48014	3.30233	3.00362	2.73307	2.0543	2.80455	2.97967
296130	Gpat2	1.0851	0.22328	1.7182		0.000274085	0.187537	3		0.00031996	0.0052657	"glycerol-3-phosphate acyltransferase 2, mitochondrial"	0.367336	-0.314209	-2.15676	-0.956577	0.769859	0.44097	0.882692	-0.0564143	-0.571057	-0.579682	-0.322165	0.185732	1.25054	1.57594	0.257481	1.31254
315686	Peak1	-0.20178	0.1219	-0.61223		0.0312437	0.197995	3		0.00033972	0.005496	pseudopodium-enriched atypical kinase 1	4.29122	4.39871	5.11315	4.62695	4.48349	4.51604	4.33795	4.42717	4.93929	4.76189	4.81459	4.5132	4.3748	3.50324	3.8182	4.26623
25024	Gipr	0.40718	0.24522	0.93078		0.00166902	0.246106	4		0.00034678	0.0055873	gastric inhibitory polypeptide receptor	3.44154	3.16205	2.82813	3.08156	3.2468	3.70673	3.90259	3.22793	3.40253	3.61333	3.08052	3.40416	3.43685	4.50486	3.6205	4.42863
170496	Lcn2	-0.70272	-0.48224	-1.922		0.0332812	0.308293	11	Lcn2	0.0003889	0.0061204	lipocalin 2	0.603403	1.17454	1.68454	0.717194	0.376195	0.768135	0.460001	-0.0564143	0.703566	0.574646	1.31994	-0.851742	-1.243	-0.436445	-0.71081	-0.802934
293052	Isg20	1.8026	2.3734	2.3826		0.00109171	0.227338	4		0.0003912	0.0061315	interferon stimulated exonuclease gene 20	-2.31716	-5.26841	-3.74172	-1.10097	-0.43825	-0.816827	-0.339701	-1.27881	0.202668	-0.404595	0.18803	-0.707352	-0.361646	0.0631255	0.12318	-0.33727
29707	Gabra5	-0.42861	-0.45618	-0.81793		0.023208	0.254428	15	Gabra5	0.00041561	0.0064008	gamma-aminobutyric acid type A receptor alpha 5 subunit	5.23633	4.90777	5.14398	4.67209	4.29436	4.45565	4.16516	5.17075	4.6283	4.91217	4.50535	4.00099	4.24209	4.12553	4.21478	4.16888
296936	Iqub	0.16722	0.050143	0.65022		0	0.118043	2		0.00042067	0.0064444	IQ motif and ubiquitin domain containing	4.02269	4.09134	3.83066	4.18054	4.04139	4.03248	4.22959	4.47073	4.09497	4.32566	3.64187	4.19725	4.39629	5.17826	4.41488	4.61049
63887	Nmu	0.29905	1.1561	0.24614		0	0.279399	3		0.00042709	0.0065166	neuromedin U	0.160885	1.38981	1.70674	0.84093	0.726137	1.57847	1.47527	1.78009	2.51367	2.15961	2.40823	2.01927	1.07893	1.7168	1.30479	1.3746
304071	Sim2	-1.1357	0.28832	0.80402		0	0.22783	1		0.00043501	0.0066025	SIM bHLH transcription factor 2	0.547908	-0.139122	-0.11723	-0.490914	-1.38934	-0.696533	-0.846661	-1.72627	0.029336	0.138547	-0.412363	1.00885	0.181496	1.04542	0.915375	0.870838
116638	Slc17a7	-1.5599	-2.7835	-1.7437		0.0229816	0.293408	10	Slc17a7	0.00045601	0.0068047	solute carrier family 17 member 7	6.1025	1.74282	1.9307	1.70639	2.03469	3.66243	2.66696	1.91233	1.26916	1.66579	1.62213	1.52969	1.9437	1.41982	2.85839	3.30857
308586	Sec1	1.0501	0.79116	1.811		0	0.163476	1		0.00046177	0.0068375	secretory blood group 1	-0.876589	-0.744843	-0.934366	-1.442	-0.43825	-0.0549871	0.0346949	0.486728	0.147172	0.0808318	-0.322165	-1.19278	0.341961	1.21337	0.696366	0.782029
314214	L3hypdh	0.40037	0.93109	1.0074		0	0.169074	1		0.00046388	0.00686	trans-L-3-hydroxyproline dehydratase	1.58973	1.14099	0.650596	0.75963	1.73719	1.55443	1.24526	1.29004	1.80566	2.18722	1.83311	2.13873	2.29697	2.3129	1.53381	2.02392
116506	Calcr	-2.318	-1.2337	-4.2239		0.00695258	0.292593	6		0.00048822	0.0070657	calcitonin receptor	1.74585	2.67996	3.20859	1.28046	-2.48888	1.13534	-3.50963	0.922827	2.88838	0.48849	-3.04463	-2.29231	-0.632948	-5.29443	-2.42702	-1.49481
89843	Cxadr	0.25398	0.35301	0.84158		0	0.11115	1		0.0005393	0.0076773	"CXADR, Ig-like cell adhesion molecule"	4.12578	3.53573	3.97938	4.48558	3.61965	4.41617	4.5796	4.50255	4.41579	4.60951	3.78065	4.7221	4.73909	4.99905	4.83037	5.0586
316062	Slc22a13	0.27582	0.1212	0.90385		0	0.207622	1		0.00054325	0.0076882	solute carrier family 22 member 13	1.84127	2.1992	2.49986	2.77523	2.59251	2.19099	3.24971	2.33	2.26265	2.55888	2.21087	2.86033	3.44865	3.28677	3.03709	3.29259
316527	Wnt10a	0.35164	0.66616	0.77856		0.00508867	0.223955	3		0.00055796	0.0078387	Wnt family member 10A	4.01759	4.31843	4.12659	3.79831	3.88616	3.93341	4.99949	4.5973	4.68785	4.65718	4.76658	4.85307	5.04726	4.94517	4.29115	5.01298
366031	Crb2	-0.30968	0.14125	-1.1593		0	0.175458	1		0.00056295	0.0078583	crumbs cell polarity complex component 2	1.56198	2.13247	2.54983	1.98202	2.2812	1.37386	1.72559	1.63448	2.77396	2.63103	1.2628	1.77069	0.658818	0.895398	1.20857	0.994574
25285	Igfbp5	-0.22024	-0.22907	-1.0042		0	0.259229	2		0.00056331	0.0078583	insulin-like growth factor binding protein 5	3.77333	3.70026	3.99299	3.57295	3.72891	3.55139	3.62993	3.23637	3.03317	4.32255	2.71559	3.54779	2.91421	2.7112	2.54042	2.86544
367915	Rab9b	-0.31211	-0.16309	-0.67625		0.00632911	0.156591	2		0.00058063	0.0080491	"RAB9B, member RAS oncogene family"	5.84774	5.51049	6.01484	5.65603	5.30832	5.34524	5.26626	5.83459	5.9691	5.75672	5.16774	5.39718	5.13569	5.19642	5.29213	4.67665
499270	Prss53	0.53963	-0.079971	0.66227		0	0.189222	1		0.0005952	0.0081919	serine protease 53	3.44913	3.34998	3.07846	3.22475	3.42145	3.86663	4.20233	3.68158	2.9865	3.23761	3.10512	3.44336	3.13478	4.35483	3.74577	4.24146
304816	Lmod1	0.70613	-0.092112	0.2076		0.0010019	0.237415	3		0.00060676	0.0083105	leiomodin 1	4.13051	4.1001	4.24886	3.97529	4.95288	4.26509	5.13062	4.80724	3.77166	3.3334	4.2014	4.53151	4.23529	4.03873	4.09878	4.79485
314457	Ankrd9	0.038012	-0.19748	-0.69145		0	0.183082	2		0.00062748	0.0084976	ankyrin repeat domain 9	3.6	3.48982	3.18507	3.03912	3.23125	3.24081	3.51644	3.51821	2.75552	3.16309	3.16872	3.43561	2.52588	2.73348	2.34306	2.94941
25491	Nes	0.24682	0.33625	0.84367		0.0159322	0.324435	14	Nes	0.00065868	0.0088232	nestin	1.61695	2.4663	2.10794	2.08573	2.35482	2.29624	2.57075	2.14522	2.49156	2.53758	2.47264	2.21321	2.76174	2.58209	3.16223	3.18413
293165	Sox6	-0.18913	0.59616	-0.41589		0.0110085	0.25	4		0.00066916	0.0089183	SRY-box transcription factor 6	1.79435	1.93127	2.38068	2.47765	2.20362	2.4078	1.20919	1.84773	2.5569	2.92965	2.99538	2.53695	2.00892	1.14852	1.82091	1.92369
361300	Mocos	0.43648	-0.80756	1.7745		0.00632911	0.153175	2		0.0008014	0.010258	molybdenum cofactor sulfurase	-0.480661	-1.80897	-1.86725	-3.02697	-0.0867773	-1.88096	-1.63516	-1.72627	-3.20332	-2.72652	-1.2791	-2.77774	0.341961	-0.65057	0.787996	-0.150857
308097	Tagap	0.32278	-1.3644	-0.82336		0.0373719	0.279646	2		0.00083931	0.01066	T-cell activation RhoGTPase activating protein	-0.170321	0.998381	0.227905	-0.0634926	0.43169	0.999461	0.788055	0.240567	-0.770365	-1.01032	-1.11863	-1.19278	-0.536733	-0.0849731	-0.105089	-1.73582
94174	Tinagl1	0.21698	-0.63532	-0.12066		0	0.266667	1		0.00090794	0.011283	tubulointerstitial nephritis antigen-like 1	4.18154	4.57237	4.29354	4.23042	4.74132	4.2502	4.85815	4.21731	3.60145	3.382	3.59634	4.10245	3.65118	4.42838	3.76281	4.71614
292658	Prkd2	0.65877	-0.19442	0.29612		5.35554e-05	0.274783	4		0.00097212	0.011851	protein kinase D2	3.15625	2.85572	2.87789	3.36191	3.22341	3.15547	4.27392	3.98172	2.87989	2.89657	2.94178	2.81322	2.95615	3.66847	3.26148	3.51556
362584	Col9a2	0.34163	0.34038	0.65113		0.00528163	0.221754	6		0.0010716	0.012758	collagen type IX alpha 2 chain	3.66012	3.8583	3.74746	4.01085	3.85097	4.14141	4.6982	3.80014	4.14186	4.10456	4.1273	4.28619	4.37789	4.43519	4.51214	4.57459
171142	Ehhadh	-0.13085	0.60202	0.87454		0.0179487	0.221289	6		0.0011177	0.013099	enoyl-CoA hydratase and 3-hydroxyacyl CoA dehydrogenase	1.1043	1.76502	1.27323	0.717194	1.04362	0.768135	1.28045	1.38416	1.99045	2.01302	2.01715	1.27537	2.36082	1.84512	2.52718	1.59916
681337	Acot4	-0.80669	-0.39152	-0.27371		0	0.181401	2		0.0011417	0.013258	acyl-CoA thioesterase 4	3.41851	3.4424	3.06133	3.17074	2.61666	1.83952	2.75716	2.54901	2.81014	3.15612	2.80837	2.73953	2.81741	3.05872	3.27738	2.83265
29731	Kcna3	0.26155	0.10009	-0.71206		0.000283713	0.206132	4		0.0012195	0.013851	potassium voltage-gated channel subfamily A member 3	2.45291	2.06251	2.89732	2.52762	2.23515	3.16344	2.87696	2.67849	2.5569	3.06975	2.42134	2.26665	2.18855	1.49999	1.61112	1.81598
29619	Btg2	0.0716	-0.50352	-0.86665		0.00651486	0.288058	12		0.0013287	0.014775	BTG anti-proliferation factor 2	5.11269	4.15155	3.5406	3.42918	4.18153	4.03248	4.27392	4.62327	3.49434	3.85198	3.62496	3.87474	3.0521	3.60946	3.66347	2.96966
25378	Amh	0.95703	-0.79861	1.5803		0.00632911	0.196395	4		0.0013691	0.015079	anti-Mullerian hormone	-2.31716	-1.18094	-1.23922	-1.64846	-1.38934	-0.386193	-0.050194	-0.93777	-2.7179	-2.07445	-3.7816	-1.39923	-0.361646	-0.250032	-1.32748	0.994574
25743	Kcnj6	-0.5998	0.45116	-1.0913		0.0166878	0.26757	9	Kcnj6	0.0013977	0.015291	"potassium inwardly-rectifying channel, subfamily J, member 6"	2.34309	1.97	2.88764	1.63979	1.1795	1.77855	0.882692	2.42163	3.69149	2.95396	1.34769	1.74582	1.45159	1.33493	1.14067	0.782029
25454	Gfra1	-0.35683	0.17727	-0.60545		0.00063185	0.242517	3		0.0014171	0.015429	GDNF family receptor alpha 1	4.48096	4.88515	4.4726	3.68728	3.90099	3.89562	3.96881	4.48849	4.62068	5.07622	4.57742	3.99573	4.00692	3.67999	3.89233	3.74433
685072	Rarg	0.58967	0.23319	0.42568		0	0.1975	1		0.0014192	0.015429	"retinoic acid receptor, gamma"	3.15625	3.56132	3.20079	3.3892	3.8762	3.96567	4.08283	3.75975	3.52187	3.37	3.80086	3.55497	3.57785	3.91746	3.53712	3.96714
79211	Gabrg3	-0.71355	0.15983	-0.88606		0.000546568	0.238851	7		0.001431	0.015508	gamma-aminobutyric acid type A receptor gamma 3 subunit	2.32669	1.87115	3.03526	2.67901	0.932588	2.09424	1.77578	2.21518	3.06346	2.90491	2.14914	2.50766	0.698896	1.62444	1.84244	2.13567
292793	Sbsn	0.29187	0.37393	0.8508		0.0435805	0.244771	3		0.0015632	0.016677	suprabasin	2.66339	2.5195	2.65631	2.49031	2.32582	2.92171	3.42505	2.60221	2.95453	3.19064	2.44722	3.12433	3.06749	3.49021	3.41309	3.69653
170944	Dkc1	0.80264	0.52099	0.95204		0	0.181923	1		0.0016044	0.016941	dyskerin pseudouridine synthase 1	6.56067	7.47074	6.19344	7.59783	7.75447	7.77547	8.11958	7.82326	7.42476	7.67725	7.54202	7.71511	6.95176	8.23659	8.00269	8.49311
60567	Syt10	0.061847	-0.27842	-1.0195		0	0.22783	1		0.0016459	0.017331	synaptotagmin 10	3.93347	3.62338	4.83697	4.49816	3.90589	4.87028	3.58841	4.69847	4.61302	3.58766	3.93036	3.7237	3.75937	2.55732	3.17926	3.3784
24886	Tbxas1	-0.60634	-0.38136	0.61808		0	0.260297	1		0.0016473	0.017331	thromboxane A synthase 1	0.852763	1.62641	0.902135	1.1589	0.970556	0.0858754	-0.140392	1.00413	0.256107	1.2863	0.741965	0.68169	1.25054	1.62444	2.16651	1.9443
29659	P2rx4	-0.63945	-0.39211	-0.18926		0.00521755	0.260297	3		0.0016676	0.017433	purinergic receptor P2X 4	4.57419	4.94955	4.54214	4.65533	4.00983	3.88602	4.07283	4.21731	4.30605	4.08634	4.07015	4.65689	4.50201	4.20343	4.98116	4.1601
25153	Mas1	0.81445	-0.86808	-0.42702		0	0.25712	1		0.001686	0.017577	"MAS1 proto-oncogene, G protein-coupled receptor"	-1.03705	0.564485	0.0995812	0.800852	0.681049	0.849435	1.38115	1.25725	-0.571057	-0.778991	-1.11863	-0.0552758	0.439808	-1.20696	-0.71081	0.231014
140588	Gli3	0.13889	0.66556	0.24774		0.00632911	0.194581	2		0.0016988	0.017654	GLI family zinc finger 3	3.1655	3.59268	3.80002	3.6707	3.50143	4.00612	3.74776	3.55239	4.20776	4.57072	4.32169	3.73638	3.94578	3.47045	3.79077	4.03116
59323	Erbb4	-0.63713	0.33964	-0.7306		0.0247227	0.302103	8	Erbb4	0.0017296	0.017838	erb-b2 receptor tyrosine kinase 4	2.45291	2.47979	3.90933	3.23231	2.77523	2.77335	2.04496	2.33	3.79893	3.66825	3.30233	3.06524	3.20604	1.55106	2.06025	2.33613
25654	Col11a1	0.51417	0.16715	0.79357		0.00207622	0.217481	5		0.001769	0.01812	collagen type XI alpha 1 chain	3.52294	3.91895	3.74746	3.82353	3.94932	4.05407	4.37505	4.62327	4.27079	4.21599	3.20709	3.77377	4.20778	5.16808	4.33358	4.27439
116597	Opcml	-0.33942	0.083104	-0.59628		0	0.207213	4		0.0018748	0.018929	opioid binding protein/cell adhesion molecule-like	4.26565	4.38085	4.77529	4.80212	4.27173	4.40948	3.68349	4.45635	4.77739	4.88924	4.36646	4.54238	4.05017	3.66268	4.47816	3.53607
25756	Cpt1b	1.1224	-0.19857	1.1682		0.00373744	0.220363	4		0.0019573	0.019472	carnitine palmitoyltransferase 1B	0.708373	-0.224011	-0.803122	0.581842	-0.652374	1.47979	1.6736	1.68467	0.029336	0.138547	-0.611672	0.257882	0.617595	1.84512	1.33548	1.31254
291936	Hhip	-0.643	0.047013	-0.61396		0	0.162971	1		0.0019566	0.019472	Hedgehog-interacting protein	3.21978	3.56765	3.55901	3.5368	2.69812	3.21036	2.88841	2.43635	3.65217	3.35182	3.63062	3.44336	3.46617	1.90525	3.0464	2.59265
64680	Crhr2	0.24501	1.8549	-1.4989		0.00277531	0.292864	8		0.0019936	0.019749	corticotropin releasing hormone receptor 2	-1.66509	-0.410424	-0.682827	-2.54154	-2.12631	-1.4335	-3.50963	0.595662	2.31395	-0.489484	-1.90713	-0.851742	-2.321	-3.70946	-2.42702	-2.02533
25666	Dgkg	-0.63268	-0.032987	-0.89946		0.00120336	0.214237	2		0.0019955	0.019749	"diacylglycerol kinase, gamma"	4.03283	4.48146	4.97367	4.25658	3.76176	3.74972	3.2408	4.40114	5.04934	4.74805	3.99758	3.48153	3.89493	3.07626	3.59535	3.6408
60449	Gnb3	2.9897	1.2252	2.4201		0.0247403	0.266442	13	Gnb3	0.0019975	0.019752	G protein subunit beta 3	-2.80259	-2.94648	-3.74172	-0.0634926	2.29623	-2.53303	1.28045	1.25725	-3.20332	0.615869	-0.508578	-0.707352	-0.361646	1.27543	0.787996	0.827117
363165	Csrnp1	0.67	0.07646	0.2019		0.00099023	0.265323	4		0.0020938	0.02041	cysteine and serine rich nuclear protein 1	2.43773	2.77051	2.23556	2.67901	3.40767	3.0303	3.30202	3.08577	2.35126	2.31787	2.98659	2.73953	2.82648	2.61846	2.85839	2.66894
315579	Ubash3b	0.25987	-0.1131	-0.69728		0.0582155	0.272179	2		0.0020953	0.02041	"ubiquitin associated and SH3 domain containing, B"	2.92533	3.04901	3.48389	3.46809	3.16729	3.65113	2.99817	4.01152	3.46627	2.9459	3.26644	2.77685	2.28386	2.01846	2.55353	3.14014
24539	Lpl	-0.076613	-0.66902	-0.80588		0.0338319	0.264878	8	Lpl	0.0021295	0.020632	lipoprotein lipase	5.8391	5.24038	5.63694	5.87812	6.12636	5.7583	4.82278	5.34861	4.78876	4.5496	4.57742	5.73559	5.23784	4.96414	4.87546	4.18196
361730	Tkfc	0.13753	0.40326	0.78474		0	0.179648	1		0.0022156	0.02127	triokinase and FMN cyclase	2.58284	2.4663	1.96794	2.56399	2.47856	2.19099	2.86541	2.60221	3.06346	2.41449	2.94178	2.76452	3.56164	2.72238	3.33928	3.01907
25313	Egf	0.30022	1.075	0.28071		0.0612827	0.348401	32	Egf	0.0025044	0.023099	epidermal growth factor	0.758126	0.286184	0.604054	0.0773699	0.485129	1.19877	0.633332	0.542223	1.76937	1.36094	1.29165	1.58683	0.290431	0.727941	0.787996	1.03357
309135	Ano1	-0.56776	0.35753	-0.8094		0.0130192	0.269165	3		0.0025313	0.02331	anoctamin 1	1.74585	2.58334	2.39442	2.11871	1.33313	1.37386	1.69983	2.16303	2.62957	3.19744	2.83801	0.73322	1.42793	1.49999	1.39498	1.43411
29175	Ctsk	0.30684	0.78539	0.57904		0.00774098	0.306499	8		0.0025788	0.023586	cathepsin K	2.61019	2.71459	2.33865	2.38581	3.09179	2.83454	2.79416	2.52166	3.37259	3.00915	3.19186	3.58332	3.10526	3.59736	2.99925	2.4558
100363074	Acot11	-0.019133	0.59336	0.27318		0	0.181401	2		0.0028295	0.025249	acyl-CoA thioesterase 11	3.00991	2.94591	2.91649	2.58774	2.80706	3.22566	2.79416	2.47964	3.12938	3.28311	3.66411	3.7109	3.09027	3.01391	3.13632	3.32439
302378	Lpar4	-1.3644	0.0034693	-0.60179		0	0.261806	2		0.0028655	0.02551	lysophosphatidic acid receptor 4	1.86417	0.998381	1.33153	0.75963	0.586412	0.332036	-1.00713	-0.79338	1.6143	1.26054	1.23335	1.00885	0.181496	1.21337	1.10548	-0.150857
306330	Klf2	0.20912	-0.77758	-0.27342		0.00972324	0.304432	12		0.0029708	0.026205	Kruppel-like factor 2	5.81286	4.98071	4.2564	4.33234	5.21255	5.11391	5.48755	4.91628	4.03125	3.54026	3.9666	4.93513	4.57651	4.90892	4.67402	4.67973
287706	Klhl11	-0.19469	0.26678	-0.64839		0	0.197747	2		0.0030676	0.026743	kelch-like family member 11	4.55672	4.93004	5.77332	5.32794	4.97173	5.55215	4.26076	5.02741	5.67871	5.55822	5.35881	5.3129	4.96543	3.74723	4.53547	4.7633
317420	Wnk3	-0.75344	0.22921	-0.62555		0.000391262	0.240487	2		0.0031537	0.027333	WNK lysine deficient protein kinase 3	1.25052	2.65641	3.06133	1.98202	1.1795	1.95423	1.77578	1.55577	2.6695	2.8455	2.49763	2.43171	1.80369	1.14852	2.28133	1.62493
290409	Olfm4	-0.061003	-0.50729	0.75598		0.00632911	0.236173	2		0.0031768	0.027455	olfactomedin 4	1.61695	0.797684	0.650596	1.02614	1.1795	0.542254	1.44457	0.696946	0.405484	0.48849	0.0597056	1.12915	1.54249	2.48036	1.17502	1.74726
25157	Plagl1	0.075756	0.24178	-1.8557		0.000145898	0.221599	2		0.0033612	0.028683	PLAG1 like zinc finger 1	0.0849364	-0.139122	0.695684	0.0773699	-0.342034	1.28897	-0.236607	-0.327716	0.540836	1.06603	-1.66612	0.68169	-0.847073	-1.83499	-2.91244	-1.49481
310683	Itga10	0.84723	0.58051	1.2127		0	0.182028	2		0.0033873	0.028862	integrin subunit alpha 10	0.160885	0.15786	0.604054	-0.0634926	0.726137	0.542254	0.836149	1.82553	0.917691	0.805972	0.937222	0.51504	1.54249	1.44704	1.33548	1.40466
66012	Gucy1a2	-0.43174	0.04238	-0.91667		0	0.211371	1		0.0034025	0.028882	guanylate cyclase 1 soluble subunit alpha 2	2.54082	3.15366	3.5344	3.2841	2.47856	3.34261	1.96069	2.83111	3.66704	3.5023	2.94178	2.41603	2.54799	1.96296	2.06025	2.38218
114496	Bik	0.64254	-0.41715	-0.50907		0	0.269165	1		0.0037376	0.030932	BCL2-interacting killer	0.233035	1.44584	0.506206	0.673473	1.30368	1.71489	1.50532	1.11808	0.202668	0.841161	0.0597056	0.257882	0.531439	-0.539539	0.320217	0.586109
309208	Lrrc10b	0.59962	0.33583	0.3832		0	0.191168	1		0.0037863	0.031267	leucine rich repeat containing 10B	8.87733	9.39165	8.98882	9.06242	9.51469	9.57432	10.0652	9.54164	9.14988	9.13062	9.78972	9.53848	9.41601	9.10972	9.39516	9.87717
140635	Flt3	-0.13597	1.0606	0.30699		0.000768269	0.286491	5		0.0038384	0.03154	fms-related tyrosine kinase 3	1.90891	0.797684	0.977097	0.379026	1.57413	0.636891	0.882692	0.647193	2.4691	2.24091	2.55825	0.922698	1.92692	1.21337	1.36554	1.03357
140933	Trpc5	-0.34614	0.28833	-1.2641		0.00456947	0.264435	3		0.0039412	0.032154	"transient receptor potential cation channel, subfamily C, member 5"	1.90891	1.67411	1.87299	1.33761	1.11316	2.06049	0.520122	1.35346	2.5246	2.05858	1.52826	1.66851	1.30349	-1.83499	0.955453	-0.33727
64019	Pag1	-0.99126	0.2358	-0.79513		0	0.268479	3		0.0040991	0.033022	phosphoprotein membrane anchor with glycosphingolipid microdomains 1	1.38328	1.03538	1.4415	1.30932	0.536659	-0.295995	0.882692	-0.141303	1.76937	1.70453	1.57596	0.922698	1.32925	0.131838	-1.14691	0.687392
499506	Ankrd34b	-0.15537	-0.35365	-0.59066		0	0.208719	1		0.0041131	0.033042	ankyrin repeat domain 34B	4.03283	3.68288	3.76343	3.8434	3.4884	3.75501	3.7224	3.74208	3.85629	3.61841	3.19949	3.1049	3.26062	3.01391	3.35434	3.33223
311210	Tspan18	-0.89704	0.52461	-0.42531		0	0.266667	1		0.0041571	0.03335	tetraspanin 18	0.852763	1.03538	0.739406	0.673473	-0.166948	-0.816827	-0.236607	0.647193	1.75087	1.33649	1.50381	0.51504	0.617595	-0.00902426	1.10548	-0.671689
83515	Ptbp3	-0.057096	0.041156	-0.60097		0	0.200127	1		0.0043631	0.034403	polypyrimidine tract binding protein 3	2.95763	3.69449	3.6705	3.30574	3.45531	3.35658	3.26736	3.44001	3.64217	3.76304	3.05551	3.34741	3.0129	2.48036	2.99925	2.7991
245921	Acvr1c	-0.37466	0.3647	-0.60252		0	0.196273	3		0.0045227	0.035323	activin A receptor type 1C	3.76118	4.20124	4.6173	4.62695	3.73994	4.43604	3.55287	3.99172	4.9736	4.44197	4.92461	4.39419	4.39629	2.25247	3.84511	3.73253
687813	Traf1	-0.043939	1.1425	0.24493		0.00657642	0.305019	9		0.0047324	0.036272	TNF receptor-associated factor 1	1.28487	1.69738	-0.197401	-0.304501	0.853516	-0.130936	1.13423	1.15415	1.57278	2.13146	2.11726	2.13873	0.848921	0.588217	1.42384	1.43411
304000	Igsf5	0.35234	1.8624	1.4562		0.00632911	0.125	2		0.0048635	0.036957	"immunoglobulin superfamily, member 5"	-1.21763	-0.624549	-3.00476	-2.17897	-0.43825	-1.4335	-2.77266	-0.93777	0.540836	0.0808318	-0.00900713	0.51504	0.0636598	0.682853	-1.77494	-0.33727
293774	Dtx4	-0.63448	0.12979	-0.48147		0	0.225232	1		0.0048754	0.036974	deltex E3 ubiquitin ligase 4	2.13287	1.62641	2.30994	1.79066	1.21156	1.16741	1.50532	1.52855	2.3013	2.30533	1.81335	1.97715	1.66894	1.52575	1.70814	1.03357
64037	Slc22a4	-0.94026	0.10969	-0.56349		0	0.226037	2		0.004921	0.037052	solute carrier family 22 member 4	1.41464	0.881342	1.14905	0.84093	0.376195	-0.0549871	0.114865	0.171855	1.34511	0.973917	1.23335	1.20411	0.848921	-0.34023	0.874153	0.419459
309526	Ifit3	-0.79778	-1.6888	-1.0251		0.000960599	0.226849	4		0.0049269	0.037073	interferon-induced protein with tetratricopeptide repeats 3	3.24617	1.89147	1.61583	0.990955	1.24293	0.681978	1.56362	1.84773	0.029336	-0.778991	0.783188	1.27537	-0.0646643	1.96296	1.03241	1.07154
246298	Retsat	-0.06836	-0.80595	-0.44268		0.00410955	0.190821	4		0.0049491	0.037191	retinol saturase	5.45762	6.92296	6.30313	6.37519	5.76919	6.37686	6.44893	6.44593	5.35356	5.31709	5.69481	5.77454	5.48133	5.56899	5.5754	6.65923
24716	Ret	0.97512	0.68806	0.335		0.0399558	0.28164	7	Ret	0.0050773	0.037833	ret proto-oncogene	1.14227	1.52601	1.21248	0.954886	2.41113	2.12722	2.58489	1.38416	1.82348	1.33649	2.21087	2.1195	1.30349	1.33493	1.61112	1.90278
296368	Ube2c	1.608	0.80411	1.7338		0.0395189	0.287012	6	Ube2c	0.0052306	0.038601	ubiquitin-conjugating enzyme E2C	-1.03705	-1.80897	-2.15676	-1.442	0.536659	-0.211106	0.114865	-0.79338	-1.27733	-0.107613	-0.974242	-1.19278	-0.967367	0.131838	0.648271	0.231014
304127	Bach1	-0.43977	-0.14635	-0.87801		0	0.217481	1		0.005256	0.038689	BTB domain and CNC homolog 1	2.59658	2.65641	2.65631	2.42589	2.45196	2.39432	1.7509	1.84773	2.80118	2.60055	2.25549	1.93375	1.92692	0.855321	1.77686	2.02392
116479	F11r	-0.69102	-0.12133	-0.21474		0.012618	0.142664	2		0.0054797	0.039953	F11 receptor	3.89507	4.32218	4.01094	4.07107	2.42487	3.54531	3.63673	3.65665	3.89891	3.94388	4.17454	3.80421	3.6815	3.60946	3.99685	4.12893
499702	Synpo2	0.74719	0.33106	-0.24323		0.000511964	0.222849	3		0.0055917	0.040487	synaptopodin 2	4.12578	4.24926	3.84073	4.26765	4.34582	5.47259	5.339	3.62487	4.53949	3.97193	4.85865	4.33287	3.56706	3.1192	4.32978	4.21626
24247	Casr	0.60718	0.43215	-0.64502		0.0139902	0.269165	5		0.0057484	0.041182	calcium-sensing receptor	1.58973	0.960413	2.14092	2.31644	2.46532	2.995	2.57075	1.25725	2.31395	1.90075	2.95085	1.52969	0.391714	1.04542	1.58581	1.51899
300117	Phf21b	0.63153	0.13455	0.24915		7.36722e-05	0.223322	2		0.0057857	0.041398	PHD finger protein 21B	2.67638	2.24729	2.60995	2.27316	2.90834	3.07324	2.88841	3.43269	2.45774	2.60055	2.73673	2.57981	2.71364	2.44028	2.80455	2.8546
171146	Kcnh5	-0.52089	0.74003	-1.22		0	0.195303	3		0.0058564	0.041826	potassium voltage-gated channel subfamily H member 5	-2.31716	0.286184	1.94944	-0.394699	0.43169	-0.295995	-0.140392	0.240567	1.63462	1.33649	1.00848	1.27537	-0.0646643	-2.1245	-0.376391	-0.551395
292401	Smoc2	0.031204	-0.41658	-1.0208		0	0.191168	1		0.0058531	0.041826	SPARC related modular calcium binding 2	2.58284	2.54538	2.64486	2.49031	3.1591	2.51136	2.45231	2.03347	2.18211	2.9459	1.07638	1.74582	1.13843	1.9817	1.88457	0.913273
298101	Col27a1	0.43501	0.2532	0.60041		0.00207622	0.217481	5		0.0058897	0.04196	collagen type XXVII alpha 1 chain	3.64697	3.95801	4.07633	3.85323	4.06352	4.35484	4.45423	4.40863	4.40991	4.00334	3.65303	4.39018	4.28221	4.86671	4.13849	4.57459
316258	Cd2ap	-0.62155	0.10147	-0.15935		0	0.164927	1		0.0059051	0.042035	CD2-associated protein	3.21087	3.29002	3.39099	3.75177	2.29623	3.12314	2.49787	3.12264	3.7899	3.73992	3.25915	3.21774	3.17085	3.57285	3.33168	2.91849
64846	Slc13a3	0.9814	0.82864	1.0321		0	0.132885	1		0.0062523	0.043573	solute carrier family 13 member 3	3.27209	5.48398	4.68034	3.80845	5.7296	5.59256	5.21033	5.56501	4.29333	5.5896	5.559	5.70527	5.94734	5.43774	5.35341	5.53522
117088	Adarb2	-0.1813	0.74084	-0.50115		0	0.231163	1		0.0064453	0.044595	"adenosine deaminase, RNA-specific, B2"	1.28487	2.00772	2.54983	2.70095	1.90344	2.36697	1.09524	2.47964	3.19242	3.03977	2.84776	2.77685	2.56977	-0.00902426	1.39498	1.90278
300679	Mpzl2	0.4517	-1.5144	-0.32251		0	0.159194	1		0.0064637	0.044641	myelin protein zero-like 2	-0.876589	-0.410424	-0.11723	-0.139441	0.769859	-0.386193	0.577837	-1.72627	-1.82481	-1.44642	-2.5592	-1.64024	-0.632948	-0.770865	-0.376391	-0.947323
25693	Slc18a1	0.30255	-0.16566	1.0667		7.54582e-05	0.235821	2		0.0064775	0.044683	solute carrier family 18 member A1	0.603403	1.87115	1.21248	0.205694	0.195622	1.34611	1.47527	2.07169	1.13296	1.09548	0.564178	0.922698	2.30997	2.45377	0.994447	2.48423
54249	Cfd	1.0729	1.1443	0.4801		0.00632911	0.209827	2		0.0066243	0.045289	complement factor D	-0.600955	-0.224011	-0.682827	0.628385	1.36198	0.999461	0.633332	0.647193	1.0446	1.09548	0.900227	1.00885	0.341961	0.814098	0.191893	-0.065968
29569	Pcolce	0.13286	-0.90937	-0.5273		0	0.17924	3		0.0068255	0.046144	procollagen C-endopeptidase enhancer	0.603403	2.1153	1.75013	1.09405	1.86364	1.69303	1.69983	1.22369	0.583272	0.247482	0.564178	0.966419	0.57516	0.814098	1.10548	1.34391
362046	Dapp1	-0.95689	0.23785	-0.092948		0	0.133221	1		0.0069473	0.046639	dual adaptor of phosphotyrosine and 3-phosphoinositides 1	1.64367	1.74282	1.41478	1.56997	1.30368	0.963391	-0.050194	-0.231501	1.46343	2.41449	2.03432	1.00885	1.7852	1.41982	1.66045	1.03357
29301	Hal	-0.39885	-0.95967	-0.26138		0	0.180365	2		0.0070847	0.047368	histidine ammonia lyase	2.58284	2.18281	1.70674	1.54592	1.33313	1.77855	1.47527	1.97417	0.624494	1.40864	1.07638	1.20411	1.56435	1.78239	1.9653	1.86003
25426	Cyp1b1	2.4836	2.9441	3.322		0.012618	0.261157	2		0.0071001	0.047444	"cytochrome P450, family 1, subfamily b, polypeptide 1"	-5.12452	-3.68344	-2.51933	-5.34889	-2.12631	-2.53303	-0.339701	-2.37834	-1.43779	-0.489484	-1.90713	-1.01221	-0.536733	-5.29443	-0.280175	-0.241055
294962	Gnb4	-0.060669	-0.29732	-0.59182		0.0164457	0.258592	12	Gnb4	0.0074976	0.049327	G protein subunit beta 4	4.90201	4.65195	5.33776	4.86664	4.53191	5.44996	4.58665	4.83806	4.84434	4.88713	4.58035	4.25568	4.46762	4.06532	4.48159	4.42863
