# Supplementary material for: Striatal transcriptomic alterations immediately after short-term abstinence from methamphetamine self-administration in rats
Source: Mol Brain. 2025 Nov 4;18:82. doi: 10.1186/s13041-025-01249-z (PMC12584396; doi:10.1186/s13041-025-01249-z)
Supplement: Supplementary file 5 — Supplementary Material 5 [file 13041_2025_1249_MOESM5_ESM.xlsx]

## Sheet: Sheet1
Table S8. Lists of hub genes

## Sheet: BC_87
EntrezID	Symbol	BC	CC	DC
314322	Fos	0.246831	0.382104	7
24224	Bcl2	0.188266	0.36787	2
24329	Egfr	0.164528	0.363218	2
81646	Creb1	0.0837731	0.363636	12
24179	Agt	0.0784067	0.345733	3
24472	Hspa1a	0.0756438	0.319192	2
29527	Ptgs2	0.0732169	0.351502	1
297595	P3h3	0.0632748	0.274783	6
25313	Egf	0.0612827	0.348401	30
315579	Ubash3b	0.0582155	0.272179	4
311183	Fnbp4	0.0559234	0.217631	5
24409	Grin2a	0.0511353	0.307094	2
297942	Pnisr	0.0495195	0.180468	1
25589	Kdr	0.0475356	0.336887	2
114856	Dusp1	0.0474058	0.339056	3
171071	Ppp1r15a	0.0455899	0.268707	11
304832	Cdc73	0.0451688	0.241037	1
292793	Sbsn	0.0435805	0.244771	2
24253	Cebpb	0.042387	0.336528	3
114090	Egr2	0.0399828	0.31887	6
24716	Ret	0.0399558	0.28164	11
296368	Ube2c	0.0395189	0.287012	3
308097	Tagap	0.0373719	0.279646	1
25062	Gpd2	0.0349341	0.218837	9
63879	Xiap	0.0340014	0.317588	4
24539	Lpl	0.0338319	0.264878	40
170496	Lcn2	0.0332812	0.308293	4
25248	Cnr1	0.0314396	0.289377	1
304268	Rasl11a	0.0313241	0.220209	12
81670	Gpt	0.0312437	0.278906	6
315686	Peak1	0.0312437	0.197995	3
25493	Nfkbia	0.0294527	0.338692	4
25635	Mc4r	0.0288741	0.305019	6
24330	Egr1	0.0278287	0.347253	5
292892	Irf3	0.0267428	0.290441	3
353227	Zbtb16	0.0263118	0.245914	1
686081	B3galt2	0.0251356	0.195303	1
29200	Inhba	0.0250753	0.243451	5
116593	Upb1	0.0250753	0.219444	2
293524	Bag3	0.0249319	0.28039	14
60449	Gnb3	0.0247403	0.266442	22
59323	Erbb4	0.0247227	0.302103	13
29131	Cartpt	0.0247045	0.249408	1
25695	Cebpd	0.0246717	0.303263	2
363630	Kdm6b	0.0246698	0.258592	1
114519	Nfil3	0.0238375	0.294501	2
25187	Htr2c	0.0235567	0.30038	3
29707	Gabra5	0.023208	0.254428	4
25504	Oxt	0.0229965	0.31133	3
116638	Slc17a7	0.0229816	0.293408	1
24517	Junb	0.0214455	0.304432	1
29667	Srsf5	0.019776	0.153771	3
363909	Caln1	0.0196683	0.226686	5
25236	Gpc3	0.0191767	0.273593	5
295588	Rnd3	0.018907	0.181193	5
307799	Pard6a	0.0188668	0.165966	7
310553	Tlr2	0.0183346	0.32951	5
171142	Ehhadh	0.0179487	0.221289	6
366474	Col16a1	0.0171115	0.217931	2
25743	Kcnj6	0.0166878	0.26757	4
266734	Npas4	0.0166581	0.294776	1
294962	Gnb4	0.0164457	0.258592	39
25491	Nes	0.0159322	0.324435	7
29376	Irs2	0.0158705	0.307692	12
81633	Acta2	0.0151763	0.304725	8
84359	Dffb	0.0148406	0.274783	4
362850	Angptl4	0.0148259	0.262458	1
24247	Casr	0.0139902	0.269165	4
79240	Nr4a1	0.0139888	0.321138	3
24323	Edn1	0.0139329	0.334392	8
84410	Klf5	0.0134145	0.27078	8
291005	Gadd45g	0.0132482	0.291244	1
81574	Scn1a	0.0130859	0.249408	2
309135	Ano1	0.0130192	0.269165	1
312382	Abcg2	0.012618	0.291513	2
361268	Asb13	0.012618	0.223796	1
24248	Cat	0.012618	0.182659	1
297516	Cpne9	0.012618	0.185337	1
25426	Cyp1b1	0.012618	0.261157	1
116479	F11r	0.012618	0.142664	2
83585	Gda	0.012618	0.180571	2
298944	Gpr22	0.012618	0.163815	1
298694	Plekhn1	0.012618	0.21629	5
362263	Ptprt	0.012618	0.232867	1
303373	Unc45b	0.012618	0.245342	1
361508	Mzf1	0.0116112	0.281891	2
293165	Sox6	0.0110085	0.25	1

## Sheet: CC_153
EntrezID	Symbol	CC	BC	DC
314322	Fos	0.382104	0.246831	60
24224	Bcl2	0.36787	0.188266	40
81646	Creb1	0.363636	0.0837731	39
24329	Egfr	0.363218	0.164528	38
29527	Ptgs2	0.351502	0.0732169	31
25313	Egf	0.348401	0.0612827	32
24330	Egr1	0.347253	0.0278287	33
24179	Agt	0.345733	0.0784067	30
114856	Dusp1	0.339056	0.0474058	24
25493	Nfkbia	0.338692	0.0294527	25
25589	Kdr	0.336887	0.0475356	19
24253	Cebpb	0.336528	0.042387	22
24323	Edn1	0.334392	0.0139329	20
310553	Tlr2	0.32951	0.0183346	16
114851	Cdkn1a	0.327461	0.0102566	14
25491	Nes	0.324435	0.0159322	14
24471	Hspb1	0.321138	0.00905432	14
79240	Nr4a1	0.321138	0.0139888	25
24472	Hspa1a	0.319192	0.0756438	12
114090	Egr2	0.31887	0.0399828	20
63879	Xiap	0.317588	0.0340014	13
25504	Oxt	0.31133	0.0229965	16
58853	Nr4a3	0.310413	0.00232021	15
25620	Crem	0.308293	0.00169598	12
170496	Lcn2	0.308293	0.0332812	11
29376	Irs2	0.307692	0.0158705	9
100360880	Fosb	0.307393	0.00523849	20
24409	Grin2a	0.307094	0.0511353	17
29175	Ctsk	0.306499	0.00774098	8
25635	Mc4r	0.305019	0.0288741	13
687813	Traf1	0.305019	0.00657642	9
81633	Acta2	0.304725	0.0151763	12
24517	Junb	0.304432	0.0214455	20
306330	Klf2	0.304432	0.00972324	12
25695	Cebpd	0.303263	0.0246717	13
116663	Dusp6	0.302103	0.00491118	7
59323	Erbb4	0.302103	0.0247227	8
24221	Avp	0.300952	0.00896837	11
25187	Htr2c	0.30038	0.0235567	13
299757	Nts	0.300095	0.00728352	12
29482	Slc1a2	0.297832	0.00777144	9
266734	Npas4	0.294776	0.0166581	16
114519	Nfil3	0.294501	0.0238375	12
54323	Arc	0.294227	0.00912325	11
116638	Slc17a7	0.293408	0.0229816	10
64680	Crhr2	0.292864	0.00277531	8
116506	Calcr	0.292593	0.00695258	6
25026	Adm	0.292052	0.000145299	6
312382	Abcg2	0.291513	0.012618	7
291005	Gadd45g	0.291244	0.0132482	9
292892	Irf3	0.290441	0.0267428	11
25248	Cnr1	0.289377	0.0314396	5
25129	Egr4	0.288584	0.000155273	10
29619	Btg2	0.288058	0.00651486	12
500131	Creb5	0.287796	0.00237984	7
680611	Bcl3	0.287273	0	4
296368	Ube2c	0.287012	0.0395189	6
140635	Flt3	0.286491	0.000768269	5
65036	Bche	0.285973	0.000455506	4
83567	Mchr1	0.284428	6.52765e-05	4
171056	Cx3cr1	0.283662	0.00762628	8
63840	Per2	0.283408	0.0012012	6
117184	Ctrl	0.281891	0	3
361508	Mzf1	0.281891	0.0116112	3
288475	Nptx2	0.281891	3.62939e-05	5
24716	Ret	0.28164	0.0399558	7
78969	Trib1	0.281389	0	5
81707	Mmp14	0.280889	0.00119624	7
293524	Bag3	0.28039	0.0249319	9
60587	Dusp4	0.279894	0.00183622	4
287422	Per1	0.279646	0.000530712	4
308097	Tagap	0.279646	0.0373719	2
63887	Nmu	0.279399	0	3
81670	Gpt	0.278906	0.0312437	4
311406	Dusp2	0.278414	0	4
171109	Dusp5	0.277924	0	3
366960	Maff	0.27768	0.00632911	3
361696	Rps6kb2	0.276708	0	1
170538	Prkcd	0.275261	2.47701e-05	3
84359	Dffb	0.274783	0.0148406	2
60450	Matk	0.274783	6.73207e-05	4
297595	P3h3	0.274783	0.0632748	6
292658	Prkd2	0.274783	5.35554e-05	4
25236	Gpc3	0.273593	0.0191767	5
81680	Lifr	0.273593	0.00632911	4
363984	Ikbke	0.272884	0.00743741	7
315579	Ubash3b	0.272179	0.0582155	2
362342	Hipk2	0.271478	0.00632008	2
84410	Klf5	0.27078	0.0134145	8
171358	Camk1g	0.270085	0.00932567	4
25123	Tagln	0.269625	0.00155172	6
50692	Plaur	0.269395	0.000475629	4
309135	Ano1	0.269165	0.0130192	3
114496	Bik	0.269165	0	1
24247	Casr	0.269165	0.0139902	5
114587	Dlk1	0.269165	0.00347527	5
171071	Ppp1r15a	0.268707	0.0455899	6
64019	Pag1	0.268479	0	3
81529	Pde1a	0.267797	0.00703904	3
25743	Kcnj6	0.26757	0.0166878	9
306873	Rreb1	0.26757	0.00286579	2
94174	Tinagl1	0.266667	0	1
311210	Tspan18	0.266667	0	1
60449	Gnb3	0.266442	0.0247403	13
363165	Csrnp1	0.265323	0.00099023	4
24539	Lpl	0.264878	0.0338319	8
140933	Trpc5	0.264435	0.00456947	3
302470	F8	0.263553	0.00669344	4
362850	Angptl4	0.262458	0.0148259	5
302378	Lpar4	0.261806	0	2
54300	Slc12a3	0.261806	0.00729401	4
266689	Cyp4f6	0.261589	0.00542209	2
291445	Megf10	0.261589	9.53752e-05	2
25426	Cyp1b1	0.261157	0.012618	2
29659	P2rx4	0.260297	0.00521755	3
54305	Sstr2	0.260297	0.000493829	3
24886	Tbxas1	0.260297	0	1
292554	Aurkc	0.260082	0.00989829	6
287527	Serpinf2	0.259868	0.000431406	3
25285	Igfbp5	0.259229	0	2
652957	Csf2ra	0.258592	0	1
294962	Gnb4	0.258592	0.0164457	12
363630	Kdm6b	0.258592	0.0246698	6
25153	Mas1	0.25712	0	1
25420	Cryab	0.256911	0.000112392	4
81527	Nrp2	0.256494	0	2
289606	Gabra2	0.255663	0.00479331	11
361183	Ankrd10	0.254839	0.00720049	2
29707	Gabra5	0.254428	0.023208	15
360835	Cdh19	0.254224	0.000747111	2
29227	Nfib	0.252396	0.00632911	2
304138	Cyyr1	0.252195	0	1
282824	Elavl3	0.250198	0	2
293165	Sox6	0.25	0.0110085	4
29131	Cartpt	0.249408	0.0247045	6
81574	Scn1a	0.249408	0.0130859	11
81813	Klf10	0.246682	0	2
25024	Gipr	0.246106	0.00166902	4
353227	Zbtb16	0.245914	0.0263118	7
303373	Unc45b	0.245342	0.012618	3
292793	Sbsn	0.244771	0.0435805	3
25451	Gabrb2	0.243639	0.00127297	7
29200	Inhba	0.243451	0.0250753	4
25454	Gfra1	0.242517	0.00063185	3
313811	Dnajb5	0.242146	0	1
24922	Gabrb3	0.241406	0.000597499	7
304832	Cdc73	0.241037	0.0451688	5
317420	Wnk3	0.240487	0.000391262	2
54294	Rgs5	0.239394	0.00159961	2
79211	Gabrg3	0.238851	0.000546568	7
690489	Cys1	0.237594	0	1
53949	Chrm5	0.237415	0	3
304816	Lmod1	0.237415	0.0010019	3

## Sheet: DC_86
EntrezID	Symbol	DC	BC	CC
314322	Fos	60	0.246831	0.382104
24224	Bcl2	40	0.188266	0.36787
81646	Creb1	39	0.0837731	0.363636
24329	Egfr	38	0.164528	0.363218
24330	Egr1	33	0.0278287	0.347253
25313	Egf	32	0.0612827	0.348401
29527	Ptgs2	31	0.0732169	0.351502
24179	Agt	30	0.0784067	0.345733
79240	Nr4a1	25	0.0139888	0.321138
25493	Nfkbia	25	0.0294527	0.338692
114856	Dusp1	24	0.0474058	0.339056
24253	Cebpb	22	0.042387	0.336528
24517	Junb	20	0.0214455	0.304432
100360880	Fosb	20	0.00523849	0.307393
114090	Egr2	20	0.0399828	0.31887
24323	Edn1	20	0.0139329	0.334392
25589	Kdr	19	0.0475356	0.336887
24409	Grin2a	17	0.0511353	0.307094
266734	Npas4	16	0.0166581	0.294776
25504	Oxt	16	0.0229965	0.31133
310553	Tlr2	16	0.0183346	0.32951
29707	Gabra5	15	0.023208	0.254428
58853	Nr4a3	15	0.00232021	0.310413
24471	Hspb1	14	0.00905432	0.321138
25491	Nes	14	0.0159322	0.324435
114851	Cdkn1a	14	0.0102566	0.327461
60449	Gnb3	13	0.0247403	0.266442
25187	Htr2c	13	0.0235567	0.30038
25695	Cebpd	13	0.0246717	0.303263
25635	Mc4r	13	0.0288741	0.305019
63879	Xiap	13	0.0340014	0.317588
294962	Gnb4	12	0.0164457	0.258592
29619	Btg2	12	0.00651486	0.288058
114519	Nfil3	12	0.0238375	0.294501
299757	Nts	12	0.00728352	0.300095
306330	Klf2	12	0.00972324	0.304432
81633	Acta2	12	0.0151763	0.304725
25620	Crem	12	0.00169598	0.308293
24472	Hspa1a	12	0.0756438	0.319192
81574	Scn1a	11	0.0130859	0.249408
289606	Gabra2	11	0.00479331	0.255663
292892	Irf3	11	0.0267428	0.290441
54323	Arc	11	0.00912325	0.294227
24221	Avp	11	0.00896837	0.300952
170496	Lcn2	11	0.0332812	0.308293
58981	Kcnab3	10	0.00904699	0.237059
25129	Egr4	10	0.000155273	0.288584
116638	Slc17a7	10	0.0229816	0.293408
25743	Kcnj6	9	0.0166878	0.26757
293524	Bag3	9	0.0249319	0.28039
291005	Gadd45g	9	0.0132482	0.291244
29482	Slc1a2	9	0.00777144	0.297832
687813	Traf1	9	0.00657642	0.305019
29376	Irs2	9	0.0158705	0.307692
25062	Gpd2	8	0.0349341	0.218837
24539	Lpl	8	0.0338319	0.264878
84410	Klf5	8	0.0134145	0.27078
171056	Cx3cr1	8	0.00762628	0.283662
64680	Crhr2	8	0.00277531	0.292864
59323	Erbb4	8	0.0247227	0.302103
29175	Ctsk	8	0.00774098	0.306499
366474	Col16a1	7	0.0171115	0.217931
25468	Kcna2	7	0.005793	0.23635
79211	Gabrg3	7	0.000546568	0.238851
24922	Gabrb3	7	0.000597499	0.241406
25451	Gabrb2	7	0.00127297	0.243639
353227	Zbtb16	7	0.0263118	0.245914
363984	Ikbke	7	0.00743741	0.272884
81707	Mmp14	7	0.00119624	0.280889
24716	Ret	7	0.0399558	0.28164
500131	Creb5	7	0.00237984	0.287796
312382	Abcg2	7	0.012618	0.291513
116663	Dusp6	7	0.00491118	0.302103
29430	Hap1	6	0.00063804	0.208169
171142	Ehhadh	6	0.0179487	0.221289
362584	Col9a2	6	0.00528163	0.221754
29131	Cartpt	6	0.0247045	0.249408
363630	Kdm6b	6	0.0246698	0.258592
292554	Aurkc	6	0.00989829	0.260082
171071	Ppp1r15a	6	0.0455899	0.268707
25123	Tagln	6	0.00155172	0.269625
297595	P3h3	6	0.0632748	0.274783
63840	Per2	6	0.0012012	0.283408
296368	Ube2c	6	0.0395189	0.287012
25026	Adm	6	0.000145299	0.292052
116506	Calcr	6	0.00695258	0.292593

## Sheet: Intersection_50
EntrezID	Symbols	M.S	MA12.S	MA24.S	ARG	BC	CC	DC	Intersection	P.Value	adj.P.Val	Name	S_1	S_2	S_3	S_4	M_1	M_2	M_3	M_4	MA12_1	MA12_2	MA12_3	MA12_4	MA24_1	MA24_2	MA24_3	MA24_4
24179	Agt	0.45207	0.51867	0.66673	Agt	0.0784067	0.345733	30	Agt	1.397e-07	1.1176e-05	angiotensinogen	5.74353	5.84208	5.66271	5.87571	6.46823	6.10307	6.47384	5.788	6.41175	6.16092	6.33605	6.28781	6.41784	6.44578	6.46303	6.47319
24224	Bcl2	-0.17687	-0.1858	-1.4102	Bcl2	0.188266	0.36787	40	Bcl2	0.00067042	0.0089183	BCL2, apoptosis regulator	1.7703	1.62641	2.26577	1.81098	1.8018	2.09424	1.59191	1.22369	2.03699	0.532211	2.35454	1.24018	0.000924077	0.0631255	0.955453	0.735486
29131	Cartpt	-1.7476	-2.245	-2.8139	Cartpt	0.0247045	0.249408	6	Cartpt	1.4449e-11	3.783e-09	CART prepropeptide	5.12697	4.27269	4.8294	3.66513	2.10465	3.2558	1.6736	3.51127	2.45774	3.28311	1.23335	1.34327	1.47486	1.33493	1.20857	2.59265
24253	Cebpb	0.60662	-0.7109	-0.236	Cebpb	0.042387	0.336528	22	Cebpb	1.3523e-13	4.8681e-11	CCAAT/enhancer binding protein beta	5.52204	5.24236	5.20567	5.15592	5.83112	5.37814	6.15867	6.08985	4.24789	4.31631	4.65164	4.98381	4.87867	5.28772	4.73861	5.23206
25695	Cebpd	0.3439	-0.6969	-0.34269	Cebpd	0.0246717	0.303263	13	Cebpd	2.3966e-05	0.00079911	CCAAT/enhancer binding protein delta	3.83838	3.98662	4.01094	3.46168	4.07663	3.72839	4.79871	3.88844	2.72741	2.92965	3.29522	3.51135	3.55619	3.81148	3.40587	3.13118
81646	Creb1	-0.2815	0.11277	-0.76335	Creb1	0.0837731	0.363636	39	Creb1	0.0015886	0.016851	cAMP responsive element binding protein 1	2.84703	3.01237	3.74209	3.26949	2.70939	3.43769	2.92222	2.71517	3.51641	3.33957	3.12128	3.48153	2.90568	1.88548	2.23323	2.74139
24329	Egfr	-0.56923	0.68595	-0.29541	Egfr	0.164528	0.363218	38	Egfr	6.3407e-05	0.0016196	epidermal growth factor receptor	1.93077	2.18281	2.99975	2.52762	1.86364	2.67642	1.1722	1.38416	3.25938	3.28949	2.95987	3.07526	2.63319	1.84512	2.18348	1.88156
24330	Egr1	1.0172	0.28402	0.12923	Egr1	0.0278287	0.347253	33	Egr1	3.193e-09	4.777e-07	early growth response 1	6.88426	6.16779	6.58358	6.69925	7.83932	7.31358	7.50509	7.77593	6.81654	6.54127	6.54745	7.45468	6.3898	6.94785	6.76598	6.78453
114090	Egr2	2.4442	0.35271	-0.13536	Egr2	0.0399828	0.31887	20	Egr2	5.8492e-11	1.3476e-08	early growth response 2	4.29122	2.84534	2.43487	3.14696	6.03301	5.01826	5.4819	6.32556	3.3108	2.37901	2.99538	4.87331	1.83999	3.9979	2.99925	3.29259
314322	Fos	1.6929	0.15462	-0.64478	Fos	0.246831	0.382104	60	Fos	2.0043e-07	1.5393e-05	Fos proto-oncogene, AP-1 transcription factor subunit	4.46232	3.09354	2.47422	3.05625	5.22242	4.47179	5.13062	5.61115	3.12221	2.86273	2.85744	4.71571	2.05597	3.64515	3.11878	1.62493
291005	Gadd45g	0.9389	0.3811	-0.20394	Gadd45g	0.0132482	0.291244	9	Gadd45g	5.9518e-09	8.0664e-07	growth arrest and DNA-damage-inducible, gamma	5.08859	4.74142	4.4726	3.86785	5.70165	5.12416	5.83836	5.417	4.79103	5.11628	4.83679	5.17063	4.14388	4.55263	4.66196	4.18629
24409	Grin2a	-0.40534	0.7385	-0.50409	Grin2a	0.0511353	0.307094	17	Grin2a	1.5356e-05	0.00055479	glutamate ionotropic receptor NMDA type subunit 2A	2.92533	3.44927	4.39953	3.95717	2.94694	4.09632	2.94433	3.19368	4.77052	4.58895	4.63203	3.98514	3.41896	2.58209	3.33928	3.60241
24472	Hspa1a	1.882	-1.2115	-1.0106	Hspa1a	0.0756438	0.319192	12	Hspa1a	3.4602e-16	1.6609e-13	heat shock 70kD protein 1A	0.301748	0.512955	1.81287	2.10232	2.89853	2.88361	4.23857	2.26551	-0.239851	0.532211	0.18803	0.185732	-0.632948	0.588217	0.648271	0.637639
25187	Htr2c	-0.34084	-0.63844	-0.59112	Htr2c	0.0235567	0.30038	13	Htr2c	5.5416e-06	0.00024274	5-hydroxytryptamine receptor 2C	8.06916	7.64018	8.02191	8.01483	7.73943	7.72587	7.15364	7.72213	7.45185	7.4942	7.00875	7.22479	7.40786	7.42475	7.54432	6.98435
24517	Junb	1.4962	-0.066734	-0.14313	Junb	0.0214455	0.304432	20	Junb	2.8953e-18	2.0846e-15	JunB proto-oncogene, AP-1 transcription factor subunit	8.07653	7.35433	7.22045	7.28478	9.03993	8.51419	9.16464	9.27046	7.16714	7.05648	7.15086	8.16198	6.98708	7.73607	7.48009	7.23128
25635	Mc4r	-0.091071	-0.984	-0.98482	Mc4r	0.0288741	0.305019	13	Mc4r	0.0013333	0.014812	melanocortin 4 receptor	2.49753	2.70314	3.02646	3.23982	2.36911	3.14745	2.25414	3.19368	2.72741	1.03598	1.73147	1.61458	0.88411	1.96296	2.07851	2.36699
25493	Nfkbia	0.10655	-0.61268	-0.26089	Nfkbia	0.0294527	0.338692	25	Nfkbia	0.001391	0.015232	NFKB inhibitor alpha	5.22089	5.37094	4.86191	4.84955	5.38939	4.85314	5.27283	5.2311	4.21453	4.17865	4.29344	5.05388	4.9489	5.25728	4.51214	4.45759
79240	Nr4a1	1.9109	0.16308	0.022686	Nr4a1	0.0139888	0.321138	25	Nr4a1	3.3335e-11	8.1705e-09	nuclear receptor subfamily 4, group A, member 1	7.25838	6.04731	5.5506	6.08313	8.28673	8.16008	8.36189	8.35697	6.23754	5.46401	5.86286	7.61565	6.2518	6.87205	6.35481	5.99889
25504	Oxt	3.6461	-2.4306	-1.5989	Oxt	0.0229965	0.31133	16	Oxt	1.675e-06	9.3535e-05	oxytocin/neurophysin I prepropeptide	-1.03705	1.97	-3.74172	-3.76393	0.43169	0.768135	0.114865	5.69924	-2.7179	-2.07445	-5.36656	-1.01221	-3.90597	-3.70946	-5.23437	0.477174
353227	Zbtb16	-0.030315	-1.6498	-0.64571	Zbtb16	0.0263118	0.245914	7	Zbtb16	0.0030488	0.026669	zinc finger and BTB domain containing 16	2.18837	2.33893	4.45959	2.67901	3.73994	2.06049	3.86831	2.3612	1.59369	1.76074	1.40163	1.6418	1.96028	1.44704	2.47299	3.60888
312382	Abcg2	-0.11268	-0.028601	0.7331		0.012618	0.291513	7	Abcg2	0.00029356	0.0049771	ATP binding cassette subfamily G member 2	4.17698	4.19716	4.30085	3.05625	3.92052	3.41115	3.83319	4.29206	3.66704	3.49679	4.18995	4.39419	4.65755	4.98053	4.67402	4.62652
81633	Acta2	0.555	-0.32023	-0.67082		0.0151763	0.304725	12	Acta2	1.1715e-10	2.4993e-08	actin alpha 2, smooth muscle	4.52833	4.87242	4.04618	4.15294	5.03132	5.12211	5.07408	4.70152	3.82569	4.40129	4.32169	3.81022	3.39477	3.68571	3.93806	3.98217
293524	Bag3	0.7132	-0.19702	-0.040248		0.0249319	0.28039	9	Bag3	6.3449e-09	8.3061e-07	BAG cochaperone 3	4.23523	4.35913	4.37202	4.51684	5.13527	4.8482	5.50811	4.73466	3.94439	3.87763	4.50226	4.30334	4.30835	4.28111	4.22301	4.51038
114856	Dusp1	0.88306	-0.1273	-0.39074		0.0474058	0.339056	24	Dusp1	1.0912e-07	9.176e-06	dual specificity phosphatase 1	6.56679	6.105	5.29078	5.37988	6.98309	6.24973	6.83947	7.06015	5.45417	5.48502	5.65095	6.40862	5.31239	5.76424	5.64138	5.40559
24323	Edn1	-0.6112	0.69999	0.60357		0.0139329	0.334392	20	Edn1	2.4881e-05	0.00081197	endothelin 1	1.6699	2.26298	1.4935	1.98202	1.04362	0.590348	1.44457	1.78009	2.38764	2.92965	2.86706	1.88901	2.18855	2.12343	2.97995	2.48423
25313	Egf	0.30022	1.075	0.28071		0.0612827	0.348401	32	Egf	0.0025044	0.023099	epidermal growth factor	0.758126	0.286184	0.604054	0.0773699	0.485129	1.19877	0.633332	0.542223	1.76937	1.36094	1.29165	1.58683	0.290431	0.727941	0.787996	1.03357
59323	Erbb4	-0.63713	0.33964	-0.7306		0.0247227	0.302103	8	Erbb4	0.0017296	0.017838	erb-b2 receptor tyrosine kinase 4	2.45291	2.47979	3.90933	3.23231	2.77523	2.77335	2.04496	2.33	3.79893	3.66825	3.30233	3.06524	3.20604	1.55106	2.06025	2.33613
29707	Gabra5	-0.42861	-0.45618	-0.81793		0.023208	0.254428	15	Gabra5	0.00041561	0.0064008	gamma-aminobutyric acid type A receptor alpha 5 subunit	5.23633	4.90777	5.14398	4.67209	4.29436	4.45565	4.16516	5.17075	4.6283	4.91217	4.50535	4.00099	4.24209	4.12553	4.21478	4.16888
60449	Gnb3	2.9897	1.2252	2.4201		0.0247403	0.266442	13	Gnb3	0.0019975	0.019752	G protein subunit beta 3	-2.80259	-2.94648	-3.74172	-0.0634926	2.29623	-2.53303	1.28045	1.25725	-3.20332	0.615869	-0.508578	-0.707352	-0.361646	1.27543	0.787996	0.827117
294962	Gnb4	-0.060669	-0.29732	-0.59182		0.0164457	0.258592	12	Gnb4	0.0074976	0.049327	G protein subunit beta 4	4.90201	4.65195	5.33776	4.86664	4.53191	5.44996	4.58665	4.83806	4.84434	4.88713	4.58035	4.25568	4.46762	4.06532	4.48159	4.42863
292892	Irf3	0.48338	0.20576	0.85387		0.0267428	0.290441	11	Irf3	2.6479e-09	4.0672e-07	interferon regulatory factor 3	4.99831	4.60658	4.55443	4.80719	5.02457	5.1763	5.58049	5.09391	5.01099	4.94691	4.74588	5.10368	5.37248	5.81997	5.3886	5.77988
29376	Irs2	0.94342	-0.37554	-0.59054		0.0158705	0.307692	9	Irs2	6.0019e-52	2.3047e-48	insulin receptor substrate 2	6.29912	6.07423	6.50026	6.14946	7.11024	7.21588	7.10355	7.38534	6.0714	5.90439	5.74523	5.81397	5.76115	5.40341	5.62283	5.87017
25743	Kcnj6	-0.5998	0.45116	-1.0913		0.0166878	0.26757	9	Kcnj6	0.0013977	0.015291	potassium inwardly-rectifying channel, subfamily J, member 6	2.34309	1.97	2.88764	1.63979	1.1795	1.77855	0.882692	2.42163	3.69149	2.95396	1.34769	1.74582	1.45159	1.33493	1.14067	0.782029
363630	Kdm6b	0.64767	0.10933	0.19205		0.0246698	0.258592	6	Kdm6b	1.0687e-08	1.3097e-06	lysine demethylase 6B	5.28169	5.19818	5.24602	4.93766	5.53745	5.8138	6.03405	5.84979	5.17605	5.48223	5.10206	5.33183	5.29125	5.41552	5.32882	5.41485
25589	Kdr	-0.28296	0.66604	0.43792		0.0475356	0.336887	19	Kdr	2.483e-06	0.0001277	kinase insert domain receptor	3.42623	3.89901	3.73671	4.19607	3.72336	3.5207	3.12941	3.7772	4.39807	4.67436	4.8245	3.99573	4.41145	4.0432	4.54863	4.04554
84410	Klf5	0.4279	-0.52601	-0.66706		0.0134145	0.27078	8	Klf5	2.6879e-14	1.0677e-11	Kruppel-like factor 5	5.19403	4.55018	5.27602	4.9809	5.47773	5.61162	5.03341	5.61601	4.74036	4.51461	4.21652	4.47965	4.34354	4.33311	4.25948	4.493
170496	Lcn2	-0.70272	-0.48224	-1.922		0.0332812	0.308293	11	Lcn2	0.0003889	0.0061204	lipocalin 2	0.603403	1.17454	1.68454	0.717194	0.376195	0.768135	0.460001	-0.0564143	0.703566	0.574646	1.31994	-0.851742	-1.243	-0.436445	-0.71081	-0.802934
24539	Lpl	-0.076613	-0.66902	-0.80588		0.0338319	0.264878	8	Lpl	0.0021295	0.020632	lipoprotein lipase	5.8391	5.24038	5.63694	5.87812	6.12636	5.7583	4.82278	5.34861	4.78876	4.5496	4.57742	5.73559	5.23784	4.96414	4.87546	4.18196
25491	Nes	0.24682	0.33625	0.84367		0.0159322	0.324435	14	Nes	0.00065868	0.0088232	nestin	1.61695	2.4663	2.10794	2.08573	2.35482	2.29624	2.57075	2.14522	2.49156	2.53758	2.47264	2.21321	2.76174	2.58209	3.16223	3.18413
114519	Nfil3	0.93405	0.12352	0.25408		0.0238375	0.294501	12	Nfil3	1.1474e-07	9.5783e-06	nuclear factor, interleukin 3 regulated	3.1655	3.59268	3.16917	3.54289	4.10251	4.3338	4.55467	4.23426	3.55956	3.27025	3.28808	3.83991	3.59918	4.01164	3.56976	3.26008
266734	Npas4	1.6423	1.2375	1.2741		0.0166581	0.294776	16	Npas4	0.00029577	0.0049887	neuronal PAS domain protein 4	1.99442	2.1153	2.93541	3.77781	4.29436	3.78632	4.45808	5.21838	4.47334	4.0753	3.6751	4.17878	2.80828	4.9875	4.23119	3.83542
297595	P3h3	0.42082	0.15818	0.85719		0.0632748	0.274783	6	P3h3	5.7154e-08	5.5798e-06	prolyl 3-hydroxylase 3	5.44629	5.02507	5.12143	5.32265	5.45615	5.60579	5.9573	5.56668	5.52391	5.62157	4.85624	5.46543	5.77761	6.3363	5.92865	6.26469
171071	Ppp1r15a	0.60006	0.029334	0.11096		0.0455899	0.268707	6	Ppp1r15a	5.8043e-05	0.0015407	protein phosphatase 1, regulatory subunit 15A	5.37433	5.10337	4.78576	4.55046	5.62784	5.21516	5.75482	5.68852	4.82015	5.03122	4.90607	5.26774	5.03753	5.24376	5.01474	5.07971
29527	Ptgs2	1.0011	-0.26842	-0.054314		0.0732169	0.351502	31	Ptgs2	1.257e-08	1.4929e-06	prostaglandin-endoperoxide synthase 2	2.58284	2.64448	2.39442	2.57592	3.41458	3.47659	3.62993	3.66917	2.41139	1.31161	2.36815	2.72688	2.71364	2.1402	2.78244	2.23938
24716	Ret	0.97512	0.68806	0.335		0.0399558	0.28164	7	Ret	0.0050773	0.037833	ret proto-oncogene	1.14227	1.52601	1.21248	0.954886	2.41113	2.12722	2.58489	1.38416	1.82348	1.33649	2.21087	2.1195	1.30349	1.33493	1.61112	1.90278
81574	Scn1a	-0.014919	0.67859	0.2223		0.0130859	0.249408	11	Scn1a	2.5455e-05	0.0008262	sodium voltage-gated channel alpha subunit 1	4.1115	4.43723	4.79614	4.53222	4.25259	4.8654	4.34212	4.3554	5.47263	5.04638	5.00086	5.10368	5.04726	4.38681	4.63136	4.70411
116638	Slc17a7	-1.5599	-2.7835	-1.7437		0.0229816	0.293408	10	Slc17a7	0.00045601	0.0068047	solute carrier family 17 member 7	6.1025	1.74282	1.9307	1.70639	2.03469	3.66243	2.66696	1.91233	1.26916	1.66579	1.62213	1.52969	1.9437	1.41982	2.85839	3.30857
310553	Tlr2	-0.76476	0.44086	0.12023		0.0183346	0.32951	16	Tlr2	1.0602e-05	0.00040846	toll-like receptor 2	2.48281	2.33893	2.22021	2.57592	1.49819	1.16741	1.80023	2.01398	2.77396	2.9378	3.21464	2.31818	2.5147	2.48036	2.86892	2.17107
296368	Ube2c	1.608	0.80411	1.7338		0.0395189	0.287012	6	Ube2c	0.0052306	0.038601	ubiquitin-conjugating enzyme E2C	-1.03705	-1.80897	-2.15676	-1.442	0.536659	-0.211106	0.114865	-0.79338	-1.27733	-0.107613	-0.974242	-1.19278	-0.967367	0.131838	0.648271	0.231014
63879	Xiap	-0.46928	0.066367	-0.63923		0.0340014	0.317588	13	Xiap	0.00012634	0.0026893	X-linked inhibitor of apoptosis	4.24399	4.40579	4.85198	4.82977	4.01438	4.4524	3.50904	4.38984	4.83779	4.78918	4.62921	4.39419	4.24885	3.68571	3.84511	4.03116
